# Supplementary material for: Known mechanisms cannot account for a third of reduced susceptibility in non-aureus staphylococci
Source: NPJ Antimicrob Resist. 2023 Nov 13;1:15. doi: 10.1038/s44259-023-00008-1 (PMC11721661; doi:10.1038/s44259-023-00008-1)
Supplement: Supplementary file 4 — Supp Data 2 [file 44259_2023_8_MOESM4_ESM.xlsx]

## Sheet: ARIBA_Clusterall
name	MALDI	Biorepository	Source	CefMIC	DapMIC	Ery2.MIC	GenMIC	RifMIC	TeicoMIC	TetMIC	VanMIC	AAC_6___Ie_APH_2____Ia.assembled	AAC_6___Ie_APH_2____Ia.match	AAC_6___Ie_APH_2____Ia.ref_seq	AAC_6___Ie_APH_2____Ia.pct_id	AAC_6___Ie_APH_2____Ia.ctg_cov	AAC_6___Ie_APH_2____Ia.novel_var	AAC_6___Ie_APH_2____Ia.A303D	AAC_6___Ie_APH_2____Ia.A437V	AAC_6___Ie_APH_2____Ia.D301Y	AAC_6___Ie_APH_2____Ia.D313Y	AAC_6___Ie_APH_2____Ia.G311C	AAC_6___Ie_APH_2____Ia.H310N	AAC_6___Ie_APH_2____Ia.I134fs	AAC_6___Ie_APH_2____Ia.I351fs	AAC_6___Ie_APH_2____Ia.K299I	AAC_6___Ie_APH_2____Ia.Q308K	AAC_6___Ie_APH_2____Ia.R300L	AAC_6___Ie_APH_2____Ia.R307I	ANT_4___Ib.assembled	ANT_4___Ib.match	ANT_4___Ib.ref_seq	ANT_4___Ib.pct_id	ANT_4___Ib.ctg_cov	ANT_4___Ib.novel_var	ANT_4___Ib.T193S	ANT_6__Ia.assembled	ANT_6__Ia.match	ANT_6__Ia.ref_seq	ANT_6__Ia.pct_id	ANT_6__Ia.ctg_cov	ANT_6__Ia.novel_var	ANT_6__Ia.D218S	ANT_6__Ia.E201G	ANT_6__Ia.F186H	ANT_6__Ia.I237fs	ANT_6__Ia.K199E	ANT_6__Ia.K215R	ANT_6__Ia.L103F
15TB0524_S14	Staphylococcus sciuri	16TB0524	Animal sample	2	X	0.5	0.064	0.016	2	128	2	no	no	NA	NA	NA	NA	NA	NA	NA	NA	NA	NA	NA	NA	NA	NA	NA	NA	no	no	NA	NA	NA	NA	NA	no	no	NA	NA	NA	NA	NA	NA	NA	NA	NA	NA	NA
15TB0527_S84	Staphylococcus epidermidis	16TB0527	Clinical sample	4	1	2	128	0.016	4	0.5	2	no	no	NA	NA	NA	NA	NA	NA	NA	NA	NA	NA	NA	NA	NA	NA	NA	NA	no	no	NA	NA	NA	NA	NA	no	no	NA	NA	NA	NA	NA	NA	NA	NA	NA	NA	NA
15TB0528_S79	Staphylococcus epidermidis	16TB0528	Clinical sample	2	0.5	0.25	0.125	0.016	2	32	2	no	no	NA	NA	NA	NA	NA	NA	NA	NA	NA	NA	NA	NA	NA	NA	NA	NA	no	no	NA	NA	NA	NA	NA	no	no	NA	NA	NA	NA	NA	NA	NA	NA	NA	NA	NA
15TB0529_S55	Staphylococcus epidermidis	16TB0529	Clinical sample	1	2	>512	64	X	2	0.25	2	yes	yes	AAC_6___Ie_APH_2____Ia.3002597.NC_005024.42504_43944.305	100	51.6	no	no	no	no	no	no	no	no	no	no	no	no	no	no	no	NA	NA	NA	NA	NA	no	no	NA	NA	NA	NA	NA	NA	NA	NA	NA	NA	NA
15TB0532_S110	Staphylococcus epidermidis	16TB0532	Healthy sample	4	1	64	0.25	0.016	4	32	2	no	no	NA	NA	NA	NA	NA	NA	NA	NA	NA	NA	NA	NA	NA	NA	NA	NA	no	no	NA	NA	NA	NA	NA	no	no	NA	NA	NA	NA	NA	NA	NA	NA	NA	NA	NA
15TB0533_S107	Staphylococcus epidermidis	16TB0533	Healthy sample	2	0.5	128	128	0.008	2	16	2	no	no	NA	NA	NA	NA	NA	NA	NA	NA	NA	NA	NA	NA	NA	NA	NA	NA	no	no	NA	NA	NA	NA	NA	no	no	NA	NA	NA	NA	NA	NA	NA	NA	NA	NA	NA
15TB0706_S1	Staphylococcus epidermidis	15TB0706	Clinical sample	>8	2	256	64	0.008	16	4	4	yes	yes	AAC_6___Ie_APH_2____Ia.3002597.NC_005024.42504_43944.305	100	61.7	no	no	no	no	no	no	no	no	no	no	no	no	no	no	no	NA	NA	NA	NA	NA	no	no	NA	NA	NA	NA	NA	NA	NA	NA	NA	NA	NA
15TB0707_S155	Staphylococcus epidermidis	15TB0707	Clinical sample	>8	1	>512	32	0.008	8	8	2	yes	yes	AAC_6___Ie_APH_2____Ia.3002597.NC_005024.42504_43944.305	99.93	44.5	no	no	no	no	no	no	no	no	no	no	no	no	no	yes	yes	ANT_4___Ib.3003905.NC_013342.1.26737_27499.4615	100	144.8	no	no	no	no	NA	NA	NA	NA	NA	NA	NA	NA	NA	NA	NA
15TB0708_S8	Staphylococcus epidermidis	15TB0708	Clinical sample	>8	2	>512	>256	0.008	8	8	2	yes	yes	AAC_6___Ie_APH_2____Ia.3002597.NC_005024.42504_43944.305	99.93	47	no	no	no	no	no	no	no	no	no	no	no	no	no	yes	yes	ANT_4___Ib.3003905.NC_013342.1.26737_27499.4615	100	79.7	no	no	no	no	NA	NA	NA	NA	NA	NA	NA	NA	NA	NA	NA
15TB0709_S14	Staphylococcus epidermidis	15TB0709	Clinical sample	>8	2	>512	32	0.008	2	0.5	2	yes	yes	AAC_6___Ie_APH_2____Ia.3002597.NC_005024.42504_43944.305	100	125.6	no	no	no	no	no	no	no	no	no	no	no	no	no	no	no	NA	NA	NA	NA	NA	no	no	NA	NA	NA	NA	NA	NA	NA	NA	NA	NA	NA
15TB0710_S37	Staphylococcus haemolyticus	15TB0710	Clinical sample	4	0.25	>512	0.125	0.004	1	0.25	1	no	no	NA	NA	NA	NA	NA	NA	NA	NA	NA	NA	NA	NA	NA	NA	NA	NA	no	no	NA	NA	NA	NA	NA	no	no	NA	NA	NA	NA	NA	NA	NA	NA	NA	NA	NA
15TB0713_S25	Staphylococcus haemolyticus	15TB0713	Clinical sample	>8	0.25	0.25	32	0.008	1	0.25	2	yes	yes	AAC_6___Ie_APH_2____Ia.3002597.NC_005024.42504_43944.305	100	34.8	no	no	no	no	no	no	no	no	no	no	no	no	no	yes	yes	ANT_4___Ib.3003905.NC_013342.1.26737_27499.4615	100	46.8	no	no	no	no	NA	NA	NA	NA	NA	NA	NA	NA	NA	NA	NA
15TB0714_S12	Staphylococcus epidermidis	15TB0714	Clinical sample	0.25	2	128	0.125	0.016	2	1	1	no	no	NA	NA	NA	NA	NA	NA	NA	NA	NA	NA	NA	NA	NA	NA	NA	NA	no	no	NA	NA	NA	NA	NA	no	no	NA	NA	NA	NA	NA	NA	NA	NA	NA	NA	NA
15TB0717_S106	Staphylococcus capitis	15TB0717	Clinical sample	4	>4	0.5	0.064	0.016	1	0.25	2	no	no	NA	NA	NA	NA	NA	NA	NA	NA	NA	NA	NA	NA	NA	NA	NA	NA	no	no	NA	NA	NA	NA	NA	no	no	NA	NA	NA	NA	NA	NA	NA	NA	NA	NA	NA
15TB0720_S6	Staphylococcus epidermidis	15TB0720	Clinical sample	>8	1	>512	32	0.008	4	2	2	yes	yes	AAC_6___Ie_APH_2____Ia.3002597.NC_005024.42504_43944.305	100	59.1	no	no	no	no	no	no	no	no	no	no	no	no	no	no	no	NA	NA	NA	NA	NA	no	no	NA	NA	NA	NA	NA	NA	NA	NA	NA	NA	NA
15TB0722_S87	Staphylococcus epidermidis	15TB0722	Clinical sample	>8	2	>512	32	0.016	8	8	2	yes	yes	AAC_6___Ie_APH_2____Ia.3002597.NC_005024.42504_43944.305	99.93	73.4	no	no	no	no	no	no	no	no	no	no	no	no	no	yes	yes	ANT_4___Ib.3003905.NC_013342.1.26737_27499.4615	100	277.2	no	no	no	no	NA	NA	NA	NA	NA	NA	NA	NA	NA	NA	NA
15TB0723_S2	Staphylococcus epidermidis	15TB0723	Clinical sample	>8	0.5	1	16	0.008	1	0.25	2	yes	yes	AAC_6___Ie_APH_2____Ia.3002597.NC_005024.42504_43944.305	100	85.7	no	no	no	no	no	no	no	no	no	no	no	no	no	no	no	NA	NA	NA	NA	NA	no	no	NA	NA	NA	NA	NA	NA	NA	NA	NA	NA	NA
15TB0724_S16	Staphylococcus epidermidis	15TB0724	Clinical sample	1	2	X	0.5	0.008	8	2	4	no	no	NA	NA	NA	NA	NA	NA	NA	NA	NA	NA	NA	NA	NA	NA	NA	NA	no	no	NA	NA	NA	NA	NA	no	no	NA	NA	NA	NA	NA	NA	NA	NA	NA	NA	NA
15TB0725_S17	Staphylococcus epidermidis	15TB0725	Clinical sample	4	>4	32	16	0.008	8	128	4	yes	yes	AAC_6___Ie_APH_2____Ia.3002597.NC_005024.42504_43944.305	100	50.5	no	no	no	no	no	no	no	no	no	no	no	no	no	no	no	NA	NA	NA	NA	NA	no	no	NA	NA	NA	NA	NA	NA	NA	NA	NA	NA	NA
15TB0726_S3	Staphylococcus epidermidis	15TB0726	Clinical sample	4	0.5	0.5	32	0.008	1	2	1	yes	yes	AAC_6___Ie_APH_2____Ia.3002597.NC_005024.42504_43944.305	100	27	no	no	no	no	no	no	no	no	no	no	no	no	no	no	no	NA	NA	NA	NA	NA	no	no	NA	NA	NA	NA	NA	NA	NA	NA	NA	NA	NA
15TB0727_S4	Staphylococcus epidermidis	15TB0727	Clinical sample	>8	2	X	16	0.016	2	1	2	yes	yes	AAC_6___Ie_APH_2____Ia.3002597.NC_005024.42504_43944.305	100	47.3	no	no	no	no	no	no	no	no	no	no	no	no	no	no	no	NA	NA	NA	NA	NA	no	no	NA	NA	NA	NA	NA	NA	NA	NA	NA	NA	NA
15TB0728_S126	Staphylococcus epidermidis	15TB0728	Clinical sample	0.5	0.25	64	16	0.004	0.5	0.5	1	yes	yes	AAC_6___Ie_APH_2____Ia.3002597.NC_005024.42504_43944.305	100	44.9	no	no	no	no	no	no	no	no	no	no	no	no	no	yes	yes	ANT_4___Ib.3003905.NC_013342.1.26737_27499.4615	100	87	no	no	no	no	NA	NA	NA	NA	NA	NA	NA	NA	NA	NA	NA
15TB0733_S163	Staphylococcus epidermidis	15TB0733	Clinical sample	>8	1	2	0.5	0.008	16	32	4	no	no	NA	NA	NA	NA	NA	NA	NA	NA	NA	NA	NA	NA	NA	NA	NA	NA	no	no	NA	NA	NA	NA	NA	no	no	NA	NA	NA	NA	NA	NA	NA	NA	NA	NA	NA
15TB0734_S159	Staphylococcus epidermidis	15TB0734	Clinical sample	0.25	2	128	0.25	0.008	8	0.25	2	no	no	NA	NA	NA	NA	NA	NA	NA	NA	NA	NA	NA	NA	NA	NA	NA	NA	no	no	NA	NA	NA	NA	NA	no	no	NA	NA	NA	NA	NA	NA	NA	NA	NA	NA	NA
15TB0735_S161	Staphylococcus capitis	15TB0735	Clinical sample	1	2	1	0.125	0.016	0.5	0.25	1	no	no	NA	NA	NA	NA	NA	NA	NA	NA	NA	NA	NA	NA	NA	NA	NA	NA	no	no	NA	NA	NA	NA	NA	no	no	NA	NA	NA	NA	NA	NA	NA	NA	NA	NA	NA
15TB0736_S162	Staphylococcus epidermidis	15TB0736	Clinical sample	>8	0.5	>512	64	0.008	4	16	2	partial	no	AAC_6___Ie_APH_2____Ia.3002597.NC_005024.42504_43944.305	100	9	yes	no	no	no	no	no	no	no	yes	no	no	no	no	no	no	NA	NA	NA	NA	NA	no	no	NA	NA	NA	NA	NA	NA	NA	NA	NA	NA	NA
15TB0737_S160	Staphylococcus haemolyticus	15TB0737	Clinical sample	>8	2	>512	64	0.008	4	1	2	yes	yes	AAC_6___Ie_APH_2____Ia.3002597.NC_005024.42504_43944.305	100	35.5	no	no	no	no	no	no	no	no	no	no	no	no	no	no	no	NA	NA	NA	NA	NA	partial	no	ANT_6__Ia.3002626.NC_023287.1.60996_61860.4748	92.81	26.8	yes	no	no	no	no	no	no	no
15TB0739_S167	Staphylococcus epidermidis	15TB0739	Clinical sample	>8	1	>512	4	0.008	1	8	2	yes	yes	AAC_6___Ie_APH_2____Ia.3002597.NC_005024.42504_43944.305	99.93	42.2	no	no	no	no	no	no	no	no	no	no	no	no	no	yes	yes	ANT_4___Ib.3003905.NC_013342.1.26737_27499.4615	100	64	no	no	no	no	NA	NA	NA	NA	NA	NA	NA	NA	NA	NA	NA
15TB0743_S11	Staphylococcus epidermidis	15TB0743	Clinical sample	>8	0.5	>512	0.125	0.004	0.25	0.25	2	no	no	NA	NA	NA	NA	NA	NA	NA	NA	NA	NA	NA	NA	NA	NA	NA	NA	no	no	NA	NA	NA	NA	NA	no	no	NA	NA	NA	NA	NA	NA	NA	NA	NA	NA	NA
15TB0748_S46	Staphylococcus haemolyticus	15TB0748	Clinical sample	>8	1	64	64	0.004	0.25	1	1	yes	yes	AAC_6___Ie_APH_2____Ia.3002597.NC_005024.42504_43944.305	100	48	no	no	no	no	no	no	no	no	no	no	no	no	no	no	no	NA	NA	NA	NA	NA	no	no	NA	NA	NA	NA	NA	NA	NA	NA	NA	NA	NA
15TB0750_S150	Staphylococcus epidermidis	15TB0750	Clinical sample	>8	2	16	>256	0.008	8	1	2	yes	yes	AAC_6___Ie_APH_2____Ia.3002597.NC_005024.42504_43944.305	100	41.3	no	no	no	no	no	no	no	no	no	no	no	no	no	yes	yes	ANT_4___Ib.3003905.NC_013342.1.26737_27499.4615	100	103.6	no	no	no	no	NA	NA	NA	NA	NA	NA	NA	NA	NA	NA	NA
15TB0752_S9	Staphylococcus epidermidis	15TB0752	Clinical sample	X	0.5	0.25	0.125	0.004	0.5	X	1	no	no	NA	NA	NA	NA	NA	NA	NA	NA	NA	NA	NA	NA	NA	NA	NA	NA	no	no	NA	NA	NA	NA	NA	no	no	NA	NA	NA	NA	NA	NA	NA	NA	NA	NA	NA
15TB0753_S10	Staphylococcus epidermidis	15TB0753	Clinical sample	4	0.25	2	16	0.004	1	0.25	1	yes	yes	AAC_6___Ie_APH_2____Ia.3002597.NC_005024.42504_43944.305	100	79	no	no	no	no	no	no	no	no	no	no	no	no	no	no	no	NA	NA	NA	NA	NA	no	no	NA	NA	NA	NA	NA	NA	NA	NA	NA	NA	NA
15TB0754_S157	Staphylococcus epidermidis	15TB0754	Clinical sample	0.25	2	0.5	32	0.008	2	0.25	4	yes	yes	AAC_6___Ie_APH_2____Ia.3002597.NC_005024.42504_43944.305	100	30.6	no	no	no	no	no	no	no	no	no	no	no	no	no	no	no	NA	NA	NA	NA	NA	no	no	NA	NA	NA	NA	NA	NA	NA	NA	NA	NA	NA
15TB0756_S20	Staphylococcus epidermidis	15TB0756	Clinical sample	>8	2	0.5	32	0.008	8	0.25	2	yes	yes	AAC_6___Ie_APH_2____Ia.3002597.NC_005024.42504_43944.305	100	86.9	no	no	no	no	no	no	no	no	no	no	no	no	no	no	no	NA	NA	NA	NA	NA	no	no	NA	NA	NA	NA	NA	NA	NA	NA	NA	NA	NA
15TB0762_S45	Staphylococcus haemolyticus	15TB0762	Clinical sample	X	0.25	16	0.032	0.004	0.25	X	4	no	no	NA	NA	NA	NA	NA	NA	NA	NA	NA	NA	NA	NA	NA	NA	NA	NA	no	no	NA	NA	NA	NA	NA	no	no	NA	NA	NA	NA	NA	NA	NA	NA	NA	NA	NA
15TB0763_S21	Staphylococcus epidermidis	15TB0763	Clinical sample	X	0.25	16	0.032	0.008	0.25	X	1	yes	yes	AAC_6___Ie_APH_2____Ia.3002597.NC_005024.42504_43944.305	99.93	51.9	no	no	no	no	no	no	no	no	no	no	no	no	no	yes	yes	ANT_4___Ib.3003905.NC_013342.1.26737_27499.4615	100	126.1	no	no	no	no	NA	NA	NA	NA	NA	NA	NA	NA	NA	NA	NA
15TB0765_S64	Staphylococcus pasteuri	15TB0765	Clinical sample	4	0.5	1	0.25	0.008	0.25	0.25	1	no	no	NA	NA	NA	NA	NA	NA	NA	NA	NA	NA	NA	NA	NA	NA	NA	NA	no	no	NA	NA	NA	NA	NA	no	no	NA	NA	NA	NA	NA	NA	NA	NA	NA	NA	NA
15TB0766_S151	Staphylococcus pasteuri	15TB0766	Clinical sample	2	0.5	1	0.125	0.008	0.5	0.25	1	no	no	NA	NA	NA	NA	NA	NA	NA	NA	NA	NA	NA	NA	NA	NA	NA	NA	no	no	NA	NA	NA	NA	NA	no	no	NA	NA	NA	NA	NA	NA	NA	NA	NA	NA	NA
15TB0768_S22	Staphylococcus epidermidis	15TB0768	Clinical sample	>8	2	>512	16	0.008	8	2	2	yes	yes	AAC_6___Ie_APH_2____Ia.3002597.NC_005024.42504_43944.305	100	35.1	no	no	no	no	no	no	no	no	no	no	no	no	no	no	no	NA	NA	NA	NA	NA	no	no	NA	NA	NA	NA	NA	NA	NA	NA	NA	NA	NA
15TB0769_S152	Staphylococcus epidermidis	15TB0769	Clinical sample	>8	2	>512	16	0.008	8	2	2	yes	yes	AAC_6___Ie_APH_2____Ia.3002597.NC_005024.42504_43944.305	100	58.4	no	no	no	no	no	no	no	no	no	no	no	no	no	no	no	NA	NA	NA	NA	NA	no	no	NA	NA	NA	NA	NA	NA	NA	NA	NA	NA	NA
15TB0770_S23	Staphylococcus epidermidis	15TB0770	Clinical sample	>8	0.25	0.5	16	0.004	0.25	0.25	1	yes	yes	AAC_6___Ie_APH_2____Ia.3002597.NC_005024.42504_43944.305	100	70.7	no	no	no	no	no	no	no	no	no	no	no	no	no	no	no	NA	NA	NA	NA	NA	no	no	NA	NA	NA	NA	NA	NA	NA	NA	NA	NA	NA
15TB0771_S24	Staphylococcus epidermidis	15TB0771	Clinical sample	>8	2	0.5	32	0.008	2	2	2	yes	yes	AAC_6___Ie_APH_2____Ia.3002597.NC_005024.42504_43944.305	100	59.8	no	no	no	no	no	no	no	no	no	no	no	no	no	no	no	NA	NA	NA	NA	NA	no	no	NA	NA	NA	NA	NA	NA	NA	NA	NA	NA	NA
15TB0772_S25	Staphylococcus epidermidis	15TB0772	Clinical sample	4	>4	1	0.25	0.008	8	0.25	2	no	no	NA	NA	NA	NA	NA	NA	NA	NA	NA	NA	NA	NA	NA	NA	NA	NA	no	no	NA	NA	NA	NA	NA	no	no	NA	NA	NA	NA	NA	NA	NA	NA	NA	NA	NA
15TB0778_S154	Staphylococcus epidermidis	15TB0778	Clinical sample	>8	>4	1	0.25	0.008	8	0.25	2	no	no	NA	NA	NA	NA	NA	NA	NA	NA	NA	NA	NA	NA	NA	NA	NA	NA	no	no	NA	NA	NA	NA	NA	no	no	NA	NA	NA	NA	NA	NA	NA	NA	NA	NA	NA
15TB0783_S32	Staphylococcus epidermidis	15TB0783	Clinical sample	2	0.5	>512	0.25	0.004	8	2	2	no	no	NA	NA	NA	NA	NA	NA	NA	NA	NA	NA	NA	NA	NA	NA	NA	NA	no	no	NA	NA	NA	NA	NA	no	no	NA	NA	NA	NA	NA	NA	NA	NA	NA	NA	NA
15TB0785_S33	Staphylococcus epidermidis	15TB0785	Clinical sample	>8	2	0.5	32	0.008	8	0.25	2	yes	yes	AAC_6___Ie_APH_2____Ia.3002597.NC_005024.42504_43944.305	100	92.9	no	no	no	no	no	no	no	no	no	no	no	no	no	no	no	NA	NA	NA	NA	NA	no	no	NA	NA	NA	NA	NA	NA	NA	NA	NA	NA	NA
15TB0788_S34	Staphylococcus hominis	15TB0788	Clinical sample	2	0.5	64	0.064	0.008	2	0.25	X	no	no	NA	NA	NA	NA	NA	NA	NA	NA	NA	NA	NA	NA	NA	NA	NA	NA	yes	yes	ANT_4___Ib.3003905.NC_013342.1.26737_27499.4615	100	123.8	no	no	no	no	NA	NA	NA	NA	NA	NA	NA	NA	NA	NA	NA
15TB0789_S35	Staphylococcus epidermidis	15TB0789	Clinical sample	>8	X	0.125	0.016	X	4	0.5	X	no	no	NA	NA	NA	NA	NA	NA	NA	NA	NA	NA	NA	NA	NA	NA	NA	NA	no	no	NA	NA	NA	NA	NA	no	no	NA	NA	NA	NA	NA	NA	NA	NA	NA	NA	NA
15TB0791_S104	Staphylococcus epidermidis	15TB0791	Clinical sample	4	2	0.5	0.25	0.016	4	2	2	no	no	NA	NA	NA	NA	NA	NA	NA	NA	NA	NA	NA	NA	NA	NA	NA	NA	yes	yes	ANT_4___Ib.3003905.NC_013342.1.26737_27499.4615	100	115.4	no	no	no	no	NA	NA	NA	NA	NA	NA	NA	NA	NA	NA	NA
15TB0796_S37	Staphylococcus epidermidis	15TB0796	Healthy sample	0.5	2	>512	0.25	0.008	8	16	2	no	no	NA	NA	NA	NA	NA	NA	NA	NA	NA	NA	NA	NA	NA	NA	NA	NA	no	no	NA	NA	NA	NA	NA	no	no	NA	NA	NA	NA	NA	NA	NA	NA	NA	NA	NA
15TB0799_S38	Staphylococcus epidermidis	15TB0799	Healthy sample	0.5	2	128	0.125	0.008	2	2	1	no	no	NA	NA	NA	NA	NA	NA	NA	NA	NA	NA	NA	NA	NA	NA	NA	NA	no	no	NA	NA	NA	NA	NA	no	no	NA	NA	NA	NA	NA	NA	NA	NA	NA	NA	NA
15TB0801_S39	Staphylococcus hominis	15TB0801	Healthy sample	2	0.25	0.5	0.032	0.008	0.25	0.25	1	no	no	NA	NA	NA	NA	NA	NA	NA	NA	NA	NA	NA	NA	NA	NA	NA	NA	no	no	NA	NA	NA	NA	NA	no	no	NA	NA	NA	NA	NA	NA	NA	NA	NA	NA	NA
15TB0802_S40	Staphylococcus epidermidis	15TB0802	Healthy sample	1	0.5	64	0.125	0.016	0.5	0.5	4	no	no	NA	NA	NA	NA	NA	NA	NA	NA	NA	NA	NA	NA	NA	NA	NA	NA	no	no	NA	NA	NA	NA	NA	no	no	NA	NA	NA	NA	NA	NA	NA	NA	NA	NA	NA
15TB0805_S41	Staphylococcus epidermidis	15TB0805	Healthy sample	0.5	0.25	16	0.25	0.008	4	2	2	no	no	NA	NA	NA	NA	NA	NA	NA	NA	NA	NA	NA	NA	NA	NA	NA	NA	no	no	NA	NA	NA	NA	NA	no	no	NA	NA	NA	NA	NA	NA	NA	NA	NA	NA	NA
15TB0807_S39	Staphylococcus haemolyticus	15TB0807	Healthy sample	2	0.5	128	64	0.008	8	0.25	2	yes	yes	AAC_6___Ie_APH_2____Ia.3002597.NC_005024.42504_43944.305	100	48.5	no	no	no	no	no	no	no	no	no	no	no	no	no	no	no	NA	NA	NA	NA	NA	no	no	NA	NA	NA	NA	NA	NA	NA	NA	NA	NA	NA
15TB0808_S42	Staphylococcus epidermidis	15TB0808	Healthy sample	1	1	0.25	0.25	0.008	8	32	2	no	no	NA	NA	NA	NA	NA	NA	NA	NA	NA	NA	NA	NA	NA	NA	NA	NA	no	no	NA	NA	NA	NA	NA	no	no	NA	NA	NA	NA	NA	NA	NA	NA	NA	NA	NA
15TB0811_S65	Staphylococcus hominis	15TB0811	Healthy sample	1	0.25	>512	0.032	0.008	0.5	16	X	no	no	NA	NA	NA	NA	NA	NA	NA	NA	NA	NA	NA	NA	NA	NA	NA	NA	no	no	NA	NA	NA	NA	NA	no	no	NA	NA	NA	NA	NA	NA	NA	NA	NA	NA	NA
15TB0812_S43	Staphylococcus epidermidis	15TB0812	Healthy sample	0.5	0.5	32	0.125	0.008	0.5	0.25	2	no	no	NA	NA	NA	NA	NA	NA	NA	NA	NA	NA	NA	NA	NA	NA	NA	NA	no	no	NA	NA	NA	NA	NA	no	no	NA	NA	NA	NA	NA	NA	NA	NA	NA	NA	NA
15TB0814_S82	Staphylococcus epidermidis	15TB0814	Healthy sample	0.5	0.5	0.25	0.125	0.004	4	0.25	2	no	no	NA	NA	NA	NA	NA	NA	NA	NA	NA	NA	NA	NA	NA	NA	NA	NA	no	no	NA	NA	NA	NA	NA	no	no	NA	NA	NA	NA	NA	NA	NA	NA	NA	NA	NA
15TB0815_S99	Staphylococcus hominis	15TB0815	Healthy sample	1	0.25	64	0.125	0.016	1	1	2	no	no	NA	NA	NA	NA	NA	NA	NA	NA	NA	NA	NA	NA	NA	NA	NA	NA	yes	yes	ANT_4___Ib.3003905.NC_013342.1.26737_27499.4615	100	107.7	no	no	no	no	NA	NA	NA	NA	NA	NA	NA	NA	NA	NA	NA
15TB0816_S70	Staphylococcus hominis	15TB0816	Healthy sample	1	0.25	64	0.125	0.004	0.5	1	1	no	no	NA	NA	NA	NA	NA	NA	NA	NA	NA	NA	NA	NA	NA	NA	NA	NA	yes	yes	ANT_4___Ib.3003905.NC_013342.1.26737_27499.4615	100	164.1	no	no	no	no	NA	NA	NA	NA	NA	NA	NA	NA	NA	NA	NA
15TB0818_S4	Staphylococcus hominis	15TB0818	Animal sample	2	0.25	128	0.25	0.004	8	0.25	1	no	no	NA	NA	NA	NA	NA	NA	NA	NA	NA	NA	NA	NA	NA	NA	NA	NA	no	no	NA	NA	NA	NA	NA	no	no	NA	NA	NA	NA	NA	NA	NA	NA	NA	NA	NA
15TB0820_S83	Staphylococcus epidermidis	15TB0820	Animal sample	0.25	1	0.25	0.25	0.008	8	0.25	2	no	no	NA	NA	NA	NA	NA	NA	NA	NA	NA	NA	NA	NA	NA	NA	NA	NA	no	no	NA	NA	NA	NA	NA	no	no	NA	NA	NA	NA	NA	NA	NA	NA	NA	NA	NA
15TB0824_S78	Staphylococcus hominis	15TB0824	Healthy sample	1	0.5	0.5	0.125	0.004	4	0.25	1	no	no	NA	NA	NA	NA	NA	NA	NA	NA	NA	NA	NA	NA	NA	NA	NA	NA	no	no	NA	NA	NA	NA	NA	no	no	NA	NA	NA	NA	NA	NA	NA	NA	NA	NA	NA
15TB0825_S85	Staphylococcus epidermidis	15TB0825	Healthy sample	0.5	0.5	0.25	0.125	0.004	4	0.5	2	no	no	NA	NA	NA	NA	NA	NA	NA	NA	NA	NA	NA	NA	NA	NA	NA	NA	no	no	NA	NA	NA	NA	NA	no	no	NA	NA	NA	NA	NA	NA	NA	NA	NA	NA	NA
15TB0826_S86	Staphylococcus haemolyticus	15TB0826	Healthy sample	2	1	0.5	0.125	0.008	4	0.25	1	no	no	NA	NA	NA	NA	NA	NA	NA	NA	NA	NA	NA	NA	NA	NA	NA	NA	no	no	NA	NA	NA	NA	NA	no	no	NA	NA	NA	NA	NA	NA	NA	NA	NA	NA	NA
15TB0827_S100	Staphylococcus capitis	15TB0827	Healthy sample	1	2	0.5	0.064	0.008	4	0.25	2	no	no	NA	NA	NA	NA	NA	NA	NA	NA	NA	NA	NA	NA	NA	NA	NA	NA	no	no	NA	NA	NA	NA	NA	no	no	NA	NA	NA	NA	NA	NA	NA	NA	NA	NA	NA
15TB0830_S10	Staphylococcus epidermidis	15TB0830	Healthy sample	1	2	64	X	0.016	2	0.5	2	no	no	NA	NA	NA	NA	NA	NA	NA	NA	NA	NA	NA	NA	NA	NA	NA	NA	no	no	NA	NA	NA	NA	NA	no	no	NA	NA	NA	NA	NA	NA	NA	NA	NA	NA	NA
15TB0831_S101	Staphylococcus warneri	15TB0831	Healthy sample	1	0.5	0.25	0.125	0.016	0.25	1	2	no	no	NA	NA	NA	NA	NA	NA	NA	NA	NA	NA	NA	NA	NA	NA	NA	NA	no	no	NA	NA	NA	NA	NA	no	no	NA	NA	NA	NA	NA	NA	NA	NA	NA	NA	NA
15TB0832_S85	Staphylococcus epidermidis	15TB0832	Healthy sample	2	0.5	>512	0.25	0.008	>32	32	2	no	no	NA	NA	NA	NA	NA	NA	NA	NA	NA	NA	NA	NA	NA	NA	NA	NA	no	no	NA	NA	NA	NA	NA	no	no	NA	NA	NA	NA	NA	NA	NA	NA	NA	NA	NA
15TB0833_S88	Staphylococcus epidermidis	15TB0833	Animal sample	0.5	0.5	0.5	0.25	0.008	16	4	2	no	no	NA	NA	NA	NA	NA	NA	NA	NA	NA	NA	NA	NA	NA	NA	NA	NA	no	no	NA	NA	NA	NA	NA	no	no	NA	NA	NA	NA	NA	NA	NA	NA	NA	NA	NA
15TB0834_S91	Staphylococcus haemolyticus	15TB0834	Animal sample	2	0.25	0.25	0.25	0.008	8	8	1	no	no	NA	NA	NA	NA	NA	NA	NA	NA	NA	NA	NA	NA	NA	NA	NA	NA	no	no	NA	NA	NA	NA	NA	no	no	NA	NA	NA	NA	NA	NA	NA	NA	NA	NA	NA
15TB0835_S77	Staphylococcus hominis	15TB0835	Healthy sample	2	0.5	0.25	0.064	0.008	8	0.25	1	no	no	NA	NA	NA	NA	NA	NA	NA	NA	NA	NA	NA	NA	NA	NA	NA	NA	no	no	NA	NA	NA	NA	NA	no	no	NA	NA	NA	NA	NA	NA	NA	NA	NA	NA	NA
15TB0836_S89	Staphylococcus haemolyticus	15TB0836	Healthy sample	2	1	0.25	0.25	0.008	8	0.25	1	no	no	NA	NA	NA	NA	NA	NA	NA	NA	NA	NA	NA	NA	NA	NA	NA	NA	no	no	NA	NA	NA	NA	NA	no	no	NA	NA	NA	NA	NA	NA	NA	NA	NA	NA	NA
15TB0837_S102	Staphylococcus warneri	15TB0837	Healthy sample	0.5	0.5	32	0.25	0.008	2	0.5	1	no	no	NA	NA	NA	NA	NA	NA	NA	NA	NA	NA	NA	NA	NA	NA	NA	NA	no	no	NA	NA	NA	NA	NA	no	no	NA	NA	NA	NA	NA	NA	NA	NA	NA	NA	NA
15TB0838_S103	Staphylococcus epidermidis	15TB0838	Healthy sample	2	2	128	0.125	0.008	2	0.5	2	no	no	NA	NA	NA	NA	NA	NA	NA	NA	NA	NA	NA	NA	NA	NA	NA	NA	no	no	NA	NA	NA	NA	NA	no	no	NA	NA	NA	NA	NA	NA	NA	NA	NA	NA	NA
15TB0840_S3	Staphylococcus haemolyticus	15TB0840	Healthy sample	1	0.5	128	0.125	0.008	8	0.25	1	no	no	NA	NA	NA	NA	NA	NA	NA	NA	NA	NA	NA	NA	NA	NA	NA	NA	no	no	NA	NA	NA	NA	NA	no	no	NA	NA	NA	NA	NA	NA	NA	NA	NA	NA	NA
15TB0841_S104	Staphylococcus saprophyticus	15TB0841	Healthy sample	>8	2	256	0.064	0.016	8	0.5	1	no	no	NA	NA	NA	NA	NA	NA	NA	NA	NA	NA	NA	NA	NA	NA	NA	NA	no	no	NA	NA	NA	NA	NA	no	no	NA	NA	NA	NA	NA	NA	NA	NA	NA	NA	NA
15TB0842_S142	Staphylococcus epidermidis	15TB0842	Healthy sample	0.5	0.5	0.25	0.125	0.016	2	2	2	no	no	NA	NA	NA	NA	NA	NA	NA	NA	NA	NA	NA	NA	NA	NA	NA	NA	no	no	NA	NA	NA	NA	NA	no	no	NA	NA	NA	NA	NA	NA	NA	NA	NA	NA	NA
15TB0844_S144	Staphylococcus epidermidis	15TB0844	Healthy sample	0.5	0.5	128	0.25	0.008	16	0.5	1	no	no	NA	NA	NA	NA	NA	NA	NA	NA	NA	NA	NA	NA	NA	NA	NA	NA	no	no	NA	NA	NA	NA	NA	no	no	NA	NA	NA	NA	NA	NA	NA	NA	NA	NA	NA
15TB0845_S145	Staphylococcus epidermidis	15TB0845	Healthy sample	0.5	0.5	0.25	0.25	0.004	1	1	1	no	no	NA	NA	NA	NA	NA	NA	NA	NA	NA	NA	NA	NA	NA	NA	NA	NA	no	no	NA	NA	NA	NA	NA	no	no	NA	NA	NA	NA	NA	NA	NA	NA	NA	NA	NA
15TB0846_S146	Staphylococcus epidermidis	15TB0846	Healthy sample	0.5	1	0.25	0.25	0.008	16	32	2	no	no	NA	NA	NA	NA	NA	NA	NA	NA	NA	NA	NA	NA	NA	NA	NA	NA	no	no	NA	NA	NA	NA	NA	no	no	NA	NA	NA	NA	NA	NA	NA	NA	NA	NA	NA
15TB0847_S139	Staphylococcus epidermidis	15TB0847	Healthy sample	1	2	0.25	0.25	0.008	1	0.25	1	no	no	NA	NA	NA	NA	NA	NA	NA	NA	NA	NA	NA	NA	NA	NA	NA	NA	no	no	NA	NA	NA	NA	NA	no	no	NA	NA	NA	NA	NA	NA	NA	NA	NA	NA	NA
15TB0848_S140	Staphylococcus haemolyticus	15TB0848	Healthy sample	2	1	0.5	0.25	0.008	16	0.25	1	no	no	NA	NA	NA	NA	NA	NA	NA	NA	NA	NA	NA	NA	NA	NA	NA	NA	no	no	NA	NA	NA	NA	NA	no	no	NA	NA	NA	NA	NA	NA	NA	NA	NA	NA	NA
15TB0849_S72	Staphylococcus haemolyticus	15TB0849	Healthy sample	1	0.5	0.25	0.125	0.008	4	2	1	no	no	NA	NA	NA	NA	NA	NA	NA	NA	NA	NA	NA	NA	NA	NA	NA	NA	no	no	NA	NA	NA	NA	NA	no	no	NA	NA	NA	NA	NA	NA	NA	NA	NA	NA	NA
15TB0850_S105	Staphylococcus hominis	15TB0850	Healthy sample	2	0.25	256	0.032	0.008	2	0.25	1	no	no	NA	NA	NA	NA	NA	NA	NA	NA	NA	NA	NA	NA	NA	NA	NA	NA	no	no	NA	NA	NA	NA	NA	no	no	NA	NA	NA	NA	NA	NA	NA	NA	NA	NA	NA
15TB0853_S2	Staphylococcus epidermidis	15TB0853	Healthy sample	0.5	2	128	0.125	0.016	2	0.5	2	no	no	NA	NA	NA	NA	NA	NA	NA	NA	NA	NA	NA	NA	NA	NA	NA	NA	no	no	NA	NA	NA	NA	NA	no	no	NA	NA	NA	NA	NA	NA	NA	NA	NA	NA	NA
15TB0854_S92	Staphylococcus epidermidis	15TB0854	Healthy sample	1	2	128	0.125	0.016	2	2	2	no	no	NA	NA	NA	NA	NA	NA	NA	NA	NA	NA	NA	NA	NA	NA	NA	NA	no	no	NA	NA	NA	NA	NA	no	no	NA	NA	NA	NA	NA	NA	NA	NA	NA	NA	NA
15TB0857_S122	Staphylococcus haemolyticus	15TB0857	Animal sample	1	0.25	64	0.125	0.016	1	0.25	2	no	no	NA	NA	NA	NA	NA	NA	NA	NA	NA	NA	NA	NA	NA	NA	NA	NA	no	no	NA	NA	NA	NA	NA	no	no	NA	NA	NA	NA	NA	NA	NA	NA	NA	NA	NA
15TB0858_S123	Staphylococcus warneri	15TB0858	Animal sample	1	1	0.5	0.25	0.008	8	0.25	1	no	no	NA	NA	NA	NA	NA	NA	NA	NA	NA	NA	NA	NA	NA	NA	NA	NA	no	no	NA	NA	NA	NA	NA	no	no	NA	NA	NA	NA	NA	NA	NA	NA	NA	NA	NA
15TB0859_S124	Staphylococcus epidermidis	15TB0859	Healthy sample	0.5	1	0.25	0.25	0.004	16	0.25	2	no	no	NA	NA	NA	NA	NA	NA	NA	NA	NA	NA	NA	NA	NA	NA	NA	NA	no	no	NA	NA	NA	NA	NA	no	no	NA	NA	NA	NA	NA	NA	NA	NA	NA	NA	NA
15TB0860_S125	Staphylococcus epidermidis	15TB0860	Healthy sample	1	1	0.25	0.25	0.008	16	0.5	2	no	no	NA	NA	NA	NA	NA	NA	NA	NA	NA	NA	NA	NA	NA	NA	NA	NA	no	no	NA	NA	NA	NA	NA	no	no	NA	NA	NA	NA	NA	NA	NA	NA	NA	NA	NA
15TB0862_S2	Staphylococcus sp [1]	15TB0862	Healthy sample	1	0.5	>512	0.125	0.008	16	0.25	2	no	no	NA	NA	NA	NA	NA	NA	NA	NA	NA	NA	NA	NA	NA	NA	NA	NA	no	no	NA	NA	NA	NA	NA	no	no	NA	NA	NA	NA	NA	NA	NA	NA	NA	NA	NA
15TB0863_S113	Staphylococcus epidermidis	15TB0863	Healthy sample	1	0.5	0.25	0.125	0.008	1	0.5	1	no	no	NA	NA	NA	NA	NA	NA	NA	NA	NA	NA	NA	NA	NA	NA	NA	NA	no	no	NA	NA	NA	NA	NA	no	no	NA	NA	NA	NA	NA	NA	NA	NA	NA	NA	NA
15TB0865_S26	Staphylococcus haemolyticus	15TB0865	Healthy sample	1	0.5	0.25	0.064	0.008	2	0.25	1	no	no	NA	NA	NA	NA	NA	NA	NA	NA	NA	NA	NA	NA	NA	NA	NA	NA	no	no	NA	NA	NA	NA	NA	no	no	NA	NA	NA	NA	NA	NA	NA	NA	NA	NA	NA
15TB0867_S31	Staphylococcus haemolyticus	15TB0867	Healthy sample	1	0.5	128	0.125	0.008	8	0.25	1	no	no	NA	NA	NA	NA	NA	NA	NA	NA	NA	NA	NA	NA	NA	NA	NA	NA	no	no	NA	NA	NA	NA	NA	no	no	NA	NA	NA	NA	NA	NA	NA	NA	NA	NA	NA
15TB0868_S128	Staphylococcus epidermidis	15TB0868	Healthy sample	1	2	128	0.125	0.016	1	2	2	no	no	NA	NA	NA	NA	NA	NA	NA	NA	NA	NA	NA	NA	NA	NA	NA	NA	no	no	NA	NA	NA	NA	NA	no	no	NA	NA	NA	NA	NA	NA	NA	NA	NA	NA	NA
15TB0869_S129	Staphylococcus haemolyticus	15TB0869	Healthy sample	2	0.25	128	0.064	0.016	1	0.25	1	no	no	NA	NA	NA	NA	NA	NA	NA	NA	NA	NA	NA	NA	NA	NA	NA	NA	no	no	NA	NA	NA	NA	NA	no	no	NA	NA	NA	NA	NA	NA	NA	NA	NA	NA	NA
15TB0870_S108	Staphylococcus epidermidis	15TB0870	Healthy sample	0.5	0.5	0.5	0.25	0.008	16	0.25	1	no	no	NA	NA	NA	NA	NA	NA	NA	NA	NA	NA	NA	NA	NA	NA	NA	NA	no	no	NA	NA	NA	NA	NA	no	no	NA	NA	NA	NA	NA	NA	NA	NA	NA	NA	NA
15TB0872_S121	Staphylococcus epidermidis	15TB0872	Healthy sample	1	1	128	0.25	0.008	8	2	2	no	no	NA	NA	NA	NA	NA	NA	NA	NA	NA	NA	NA	NA	NA	NA	NA	NA	no	no	NA	NA	NA	NA	NA	no	no	NA	NA	NA	NA	NA	NA	NA	NA	NA	NA	NA
15TB0873_S130	Staphylococcus epidermidis	15TB0873	Healthy sample	4	1	>512	0.125	0.008	2	2	2	no	no	NA	NA	NA	NA	NA	NA	NA	NA	NA	NA	NA	NA	NA	NA	NA	NA	yes	yes	ANT_4___Ib.3003905.NC_013342.1.26737_27499.4615	100	204.9	no	no	no	no	NA	NA	NA	NA	NA	NA	NA	NA	NA	NA	NA
15TB0874_S131	Staphylococcus epidermidis	15TB0874	Healthy sample	0.5	1	64	0.125	0.008	2	2	2	no	no	NA	NA	NA	NA	NA	NA	NA	NA	NA	NA	NA	NA	NA	NA	NA	NA	no	no	NA	NA	NA	NA	NA	no	no	NA	NA	NA	NA	NA	NA	NA	NA	NA	NA	NA
15TB0875_S36	Staphylococcus haemolyticus	15TB0875	Animal sample	2	0.5	0.25	0.064	0.008	2	0.25	2	no	no	NA	NA	NA	NA	NA	NA	NA	NA	NA	NA	NA	NA	NA	NA	NA	NA	no	no	NA	NA	NA	NA	NA	no	no	NA	NA	NA	NA	NA	NA	NA	NA	NA	NA	NA
15TB0876_S133	Staphylococcus haemolyticus	15TB0876	Animal sample	2	0.5	0.25	0.125	0.008	2	0.25	2	no	no	NA	NA	NA	NA	NA	NA	NA	NA	NA	NA	NA	NA	NA	NA	NA	NA	no	no	NA	NA	NA	NA	NA	no	no	NA	NA	NA	NA	NA	NA	NA	NA	NA	NA	NA
15TB0877_S134	Staphylococcus epidermidis	15TB0877	Healthy sample	4	1	0.25	0.125	0.004	2	1	2	no	no	NA	NA	NA	NA	NA	NA	NA	NA	NA	NA	NA	NA	NA	NA	NA	NA	no	no	NA	NA	NA	NA	NA	no	no	NA	NA	NA	NA	NA	NA	NA	NA	NA	NA	NA
15TB0878_S148	Staphylococcus epidermidis	15TB0878	Healthy sample	0.25	0.5	0.5	0.064	0.004	2	0.25	1	no	no	NA	NA	NA	NA	NA	NA	NA	NA	NA	NA	NA	NA	NA	NA	NA	NA	no	no	NA	NA	NA	NA	NA	no	no	NA	NA	NA	NA	NA	NA	NA	NA	NA	NA	NA
15TB0879_S135	Staphylococcus epidermidis	15TB0879	Healthy sample	0.5	1	0.5	0.064	0.008	2	0.5	2	no	no	NA	NA	NA	NA	NA	NA	NA	NA	NA	NA	NA	NA	NA	NA	NA	NA	no	no	NA	NA	NA	NA	NA	no	no	NA	NA	NA	NA	NA	NA	NA	NA	NA	NA	NA
15TB0880_S109	Staphylococcus epidermidis	15TB0880	Healthy sample	0.5	2	0.5	0.064	0.016	1	2	2	no	no	NA	NA	NA	NA	NA	NA	NA	NA	NA	NA	NA	NA	NA	NA	NA	NA	no	no	NA	NA	NA	NA	NA	no	no	NA	NA	NA	NA	NA	NA	NA	NA	NA	NA	NA
15TB0881_S40	Staphylococcus haemolyticus	15TB0881	Healthy sample	2	0.25	2	0.125	0.016	1	0.25	1	no	no	NA	NA	NA	NA	NA	NA	NA	NA	NA	NA	NA	NA	NA	NA	NA	NA	no	no	NA	NA	NA	NA	NA	no	no	NA	NA	NA	NA	NA	NA	NA	NA	NA	NA	NA
15TB0883_S137	Staphylococcus epidermidis	15TB0883	Healthy sample	0.5	0.5	0.5	0.25	0.008	8	1	1	no	no	NA	NA	NA	NA	NA	NA	NA	NA	NA	NA	NA	NA	NA	NA	NA	NA	no	no	NA	NA	NA	NA	NA	no	no	NA	NA	NA	NA	NA	NA	NA	NA	NA	NA	NA
15TB0884_S1	Staphylococcus hominis	15TB0884	Healthy sample	2	0.5	0.5	0.25	0.008	16	0.25	1	no	no	NA	NA	NA	NA	NA	NA	NA	NA	NA	NA	NA	NA	NA	NA	NA	NA	no	no	NA	NA	NA	NA	NA	no	no	NA	NA	NA	NA	NA	NA	NA	NA	NA	NA	NA
15TB0885_S138	Staphylococcus capitis	15TB0885	Healthy sample	1	0.5	0.25	0.125	0.008	0.25	1	1	no	no	NA	NA	NA	NA	NA	NA	NA	NA	NA	NA	NA	NA	NA	NA	NA	NA	no	no	NA	NA	NA	NA	NA	no	no	NA	NA	NA	NA	NA	NA	NA	NA	NA	NA	NA
15TB0888_S94	Staphylococcus epidermidis	15TB0888	Healthy sample	0.25	1	0.25	0.064	0.008	1	1	1	no	no	NA	NA	NA	NA	NA	NA	NA	NA	NA	NA	NA	NA	NA	NA	NA	NA	no	no	NA	NA	NA	NA	NA	no	no	NA	NA	NA	NA	NA	NA	NA	NA	NA	NA	NA
15TB0889_S146	Staphylococcus hominis	15TB0889	Healthy sample	1	1	128	X	0.004	X	32	X	no	no	NA	NA	NA	NA	NA	NA	NA	NA	NA	NA	NA	NA	NA	NA	NA	NA	no	no	NA	NA	NA	NA	NA	no	no	NA	NA	NA	NA	NA	NA	NA	NA	NA	NA	NA
15TB0891_S95	Staphylococcus hominis	15TB0891	Healthy sample	1	0.25	128	0.125	0.004	0.5	0.25	1	no	no	NA	NA	NA	NA	NA	NA	NA	NA	NA	NA	NA	NA	NA	NA	NA	NA	no	no	NA	NA	NA	NA	NA	no	no	NA	NA	NA	NA	NA	NA	NA	NA	NA	NA	NA
15TB0893_S15	Staphylococcus saprophyticus	15TB0893	Healthy sample	>8	1	128	0.032	0.008	4	32	2	no	no	NA	NA	NA	NA	NA	NA	NA	NA	NA	NA	NA	NA	NA	NA	NA	NA	no	no	NA	NA	NA	NA	NA	no	no	NA	NA	NA	NA	NA	NA	NA	NA	NA	NA	NA
15TB0894_S145	Staphylococcus capitis	15TB0894	Healthy sample	2	2	32	0.064	0.016	1	1	2	no	no	NA	NA	NA	NA	NA	NA	NA	NA	NA	NA	NA	NA	NA	NA	NA	NA	no	no	NA	NA	NA	NA	NA	no	no	NA	NA	NA	NA	NA	NA	NA	NA	NA	NA	NA
15TB0896_S112	Staphylococcus haemolyticus	15TB0896	Healthy sample	2	0.25	32	0.064	0.008	8	0.25	1	no	no	NA	NA	NA	NA	NA	NA	NA	NA	NA	NA	NA	NA	NA	NA	NA	NA	no	no	NA	NA	NA	NA	NA	no	no	NA	NA	NA	NA	NA	NA	NA	NA	NA	NA	NA
15TB0897_S134	Staphylococcus capitis	15TB0897	Healthy sample	2	2	1	0.032	0.032	1	1	2	no	no	NA	NA	NA	NA	NA	NA	NA	NA	NA	NA	NA	NA	NA	NA	NA	NA	no	no	NA	NA	NA	NA	NA	no	no	NA	NA	NA	NA	NA	NA	NA	NA	NA	NA	NA
15TB0898_S16	Staphylococcus capitis	15TB0898	Healthy sample	0.25	X	16	0.016	X	0.25	0.25	1	no	no	NA	NA	NA	NA	NA	NA	NA	NA	NA	NA	NA	NA	NA	NA	NA	NA	no	no	NA	NA	NA	NA	NA	no	no	NA	NA	NA	NA	NA	NA	NA	NA	NA	NA	NA
15TB0899_S100	Staphylococcus epidermidis	15TB0899	Healthy sample	0.25	0.5	>512	128	0.008	1	1	1	no	no	NA	NA	NA	NA	NA	NA	NA	NA	NA	NA	NA	NA	NA	NA	NA	NA	no	no	NA	NA	NA	NA	NA	no	no	NA	NA	NA	NA	NA	NA	NA	NA	NA	NA	NA
15TB0901_S119	Staphylococcus hominis	15TB0901	Clinical sample	4	0.25	32	0.064	0.004	1	0.5	1	no	no	NA	NA	NA	NA	NA	NA	NA	NA	NA	NA	NA	NA	NA	NA	NA	NA	yes	yes	ANT_4___Ib.3003905.NC_013342.1.26737_27499.4615	100	105.2	no	no	no	no	NA	NA	NA	NA	NA	NA	NA	NA	NA	NA	NA
15TB0902_S147	Staphylococcus epidermidis	15TB0902	Clinical sample	4	0.5	0.5	128	0.008	4	2	1	no	no	NA	NA	NA	NA	NA	NA	NA	NA	NA	NA	NA	NA	NA	NA	NA	NA	yes	yes	ANT_4___Ib.3003905.NC_013342.1.26737_27499.4615	100	30.3	no	no	no	no	NA	NA	NA	NA	NA	NA	NA	NA	NA	NA	NA
15TB0904_S30	Staphylococcus epidermidis	15TB0904	Healthy sample	>8	0.5	0.5	0.032	0.004	0.5	64	1	no	no	NA	NA	NA	NA	NA	NA	NA	NA	NA	NA	NA	NA	NA	NA	NA	NA	no	no	NA	NA	NA	NA	NA	no	no	NA	NA	NA	NA	NA	NA	NA	NA	NA	NA	NA
15TB0905_S62	Staphylococcus hominis	15TB0905	Healthy sample	1	1	0.5	0.064	0.016	2	0.25	1	no	no	NA	NA	NA	NA	NA	NA	NA	NA	NA	NA	NA	NA	NA	NA	NA	NA	no	no	NA	NA	NA	NA	NA	no	no	NA	NA	NA	NA	NA	NA	NA	NA	NA	NA	NA
15TB0907_S148	Staphylococcus capitis	15TB0907	Healthy sample	0.25	0.5	0.5	0.032	0.016	0.5	0.25	1	no	no	NA	NA	NA	NA	NA	NA	NA	NA	NA	NA	NA	NA	NA	NA	NA	NA	no	no	NA	NA	NA	NA	NA	no	no	NA	NA	NA	NA	NA	NA	NA	NA	NA	NA	NA
15TB0910_S114	Staphylococcus epidermidis	15TB0910	Healthy sample	0.25	0.5	0.5	128	0.008	1	2	1	no	no	NA	NA	NA	NA	NA	NA	NA	NA	NA	NA	NA	NA	NA	NA	NA	NA	no	no	NA	NA	NA	NA	NA	no	no	NA	NA	NA	NA	NA	NA	NA	NA	NA	NA	NA
15TB0911_S52	Staphylococcus capitis	15TB0911	Healthy sample	1	0.5	>512	0.125	0.008	1	0.5	1	no	no	NA	NA	NA	NA	NA	NA	NA	NA	NA	NA	NA	NA	NA	NA	NA	NA	no	no	NA	NA	NA	NA	NA	no	no	NA	NA	NA	NA	NA	NA	NA	NA	NA	NA	NA
15TB0912_S82	Staphylococcus epidermidis	15TB0912	Healthy sample	0.5	0.25	2	0.064	0.008	2	2	1	no	no	NA	NA	NA	NA	NA	NA	NA	NA	NA	NA	NA	NA	NA	NA	NA	NA	no	no	NA	NA	NA	NA	NA	no	no	NA	NA	NA	NA	NA	NA	NA	NA	NA	NA	NA
15TB0913_S150	Staphylococcus epidermidis	15TB0913	Healthy sample	0.5	0.5	0.25	0.25	0.008	4	0.5	2	no	no	NA	NA	NA	NA	NA	NA	NA	NA	NA	NA	NA	NA	NA	NA	NA	NA	no	no	NA	NA	NA	NA	NA	no	no	NA	NA	NA	NA	NA	NA	NA	NA	NA	NA	NA
15TB0914_S151	Staphylococcus epidermidis	15TB0914	Healthy sample	0.5	1	>512	128	0.008	2	0.5	2	no	no	NA	NA	NA	NA	NA	NA	NA	NA	NA	NA	NA	NA	NA	NA	NA	NA	no	no	NA	NA	NA	NA	NA	no	no	NA	NA	NA	NA	NA	NA	NA	NA	NA	NA	NA
15TB0915_S152	Staphylococcus hominis	15TB0915	Healthy sample	1	0.25	0.5	128	0.004	1	0.5	1	no	no	NA	NA	NA	NA	NA	NA	NA	NA	NA	NA	NA	NA	NA	NA	NA	NA	no	no	NA	NA	NA	NA	NA	no	no	NA	NA	NA	NA	NA	NA	NA	NA	NA	NA	NA
15TB0916_S107	Staphylococcus epidermidis	15TB0916	Healthy sample	>8	0.5	>512	64	0.008	>32	16	2	yes	yes	AAC_6___Ie_APH_2____Ia.3002597.NC_005024.42504_43944.305	99.93	100.2	no	no	no	no	no	no	no	no	no	no	no	no	no	yes	yes	ANT_4___Ib.3003905.NC_013342.1.26737_27499.4615	100	97.5	no	no	no	no	NA	NA	NA	NA	NA	NA	NA	NA	NA	NA	NA
15TB0918_S17	Staphylococcus haemolyticus	15TB0918	Healthy sample	1	0.5	128	0.125	0.016	4	0.25	1	no	no	NA	NA	NA	NA	NA	NA	NA	NA	NA	NA	NA	NA	NA	NA	NA	NA	no	no	NA	NA	NA	NA	NA	no	no	NA	NA	NA	NA	NA	NA	NA	NA	NA	NA	NA
15TB0922_S51	Staphylococcus haemolyticus	15TB0922	Clinical sample	2	2	X	0.064	0.016	1	1	2	no	no	NA	NA	NA	NA	NA	NA	NA	NA	NA	NA	NA	NA	NA	NA	NA	NA	no	no	NA	NA	NA	NA	NA	no	no	NA	NA	NA	NA	NA	NA	NA	NA	NA	NA	NA
15TB0923_S16	Staphylococcus hominis	15TB0923	Healthy sample	0.5	0.25	128	0.064	0.008	0.5	0.25	2	no	no	NA	NA	NA	NA	NA	NA	NA	NA	NA	NA	NA	NA	NA	NA	NA	NA	no	no	NA	NA	NA	NA	NA	no	no	NA	NA	NA	NA	NA	NA	NA	NA	NA	NA	NA
15TB0924_S157	Staphylococcus haemolyticus	15TB0924	Healthy sample	2	0.25	64	0.125	0.008	8	0.25	2	no	no	NA	NA	NA	NA	NA	NA	NA	NA	NA	NA	NA	NA	NA	NA	NA	NA	no	no	NA	NA	NA	NA	NA	partial	no	ANT_6__Ia.3002626.NC_023287.1.60996_61860.4748	99.47	9.8	yes	no	no	no	no	no	no	yes
15TB0925_S158	Staphylococcus epidermidis	15TB0925	Clinical sample	>8	0.5	256	128	0.008	2	0.5	2	no	no	NA	NA	NA	NA	NA	NA	NA	NA	NA	NA	NA	NA	NA	NA	NA	NA	no	no	NA	NA	NA	NA	NA	no	no	NA	NA	NA	NA	NA	NA	NA	NA	NA	NA	NA
15TB0926_S79	Staphylococcus epidermidis	15TB0926	Clinical sample	4	0.5	128	128	0.008	2	0.5	2	no	no	NA	NA	NA	NA	NA	NA	NA	NA	NA	NA	NA	NA	NA	NA	NA	NA	no	no	NA	NA	NA	NA	NA	no	no	NA	NA	NA	NA	NA	NA	NA	NA	NA	NA	NA
15TB0927_S159	Staphylococcus epidermidis	15TB0927	Clinical sample	>8	0.5	128	32	0.008	8	2	4	yes	yes	AAC_6___Ie_APH_2____Ia.3002597.NC_005024.42504_43944.305	100	128.2	no	no	no	no	no	no	no	no	no	no	no	no	no	no	no	NA	NA	NA	NA	NA	no	no	NA	NA	NA	NA	NA	NA	NA	NA	NA	NA	NA
15TB0928_S122	Staphylococcus warneri	15TB0928	Clinical sample	>8	2	1	32	0.016	4	0.25	2	yes	yes	AAC_6___Ie_APH_2____Ia.3002597.NC_005024.42504_43944.305	99.93	37.1	no	no	no	no	no	no	no	no	no	no	no	no	no	yes	yes	ANT_4___Ib.3003905.NC_013342.1.26737_27499.4615	100	91.3	no	no	no	no	NA	NA	NA	NA	NA	NA	NA	NA	NA	NA	NA
15TB0929_S160	Staphylococcus haemolyticus	15TB0929	Clinical sample	4	0.25	0.5	128	0.004	2	0.5	1	no	no	NA	NA	NA	NA	NA	NA	NA	NA	NA	NA	NA	NA	NA	NA	NA	NA	no	no	NA	NA	NA	NA	NA	no	no	NA	NA	NA	NA	NA	NA	NA	NA	NA	NA	NA
15TB0930_S53	Staphylococcus epidermidis	15TB0930	Clinical sample	4	0.25	0.25	128	0.004	1	0.5	1	no	no	NA	NA	NA	NA	NA	NA	NA	NA	NA	NA	NA	NA	NA	NA	NA	NA	no	no	NA	NA	NA	NA	NA	no	no	NA	NA	NA	NA	NA	NA	NA	NA	NA	NA	NA
15TB0931_S54	Staphylococcus epidermidis	15TB0931	Clinical sample	2	0.5	0.25	128	0.016	4	32	2	no	no	NA	NA	NA	NA	NA	NA	NA	NA	NA	NA	NA	NA	NA	NA	NA	NA	no	no	NA	NA	NA	NA	NA	no	no	NA	NA	NA	NA	NA	NA	NA	NA	NA	NA	NA
15TB0932_S55	Staphylococcus epidermidis	15TB0932	Clinical sample	0.5	2	32	0.125	0.016	4	256	2	no	no	NA	NA	NA	NA	NA	NA	NA	NA	NA	NA	NA	NA	NA	NA	NA	NA	no	no	NA	NA	NA	NA	NA	no	no	NA	NA	NA	NA	NA	NA	NA	NA	NA	NA	NA
15TB0933_S56	Staphylococcus capitis	15TB0933	Clinical sample	0.5	0.5	>512	0.032	0.008	1	16	1	no	no	NA	NA	NA	NA	NA	NA	NA	NA	NA	NA	NA	NA	NA	NA	NA	NA	no	no	NA	NA	NA	NA	NA	no	no	NA	NA	NA	NA	NA	NA	NA	NA	NA	NA	NA
15TB0934_S27	Staphylococcus hominis	15TB0934		1	0.25	0.25	0.064	0.008	1	1	1	no	no	NA	NA	NA	NA	NA	NA	NA	NA	NA	NA	NA	NA	NA	NA	NA	NA	no	no	NA	NA	NA	NA	NA	no	no	NA	NA	NA	NA	NA	NA	NA	NA	NA	NA	NA
15TB0935_S28	Staphylococcus capitis	15TB0935	Clinical sample	2	2	1	0.064	0.032	1	0.5	X	no	no	NA	NA	NA	NA	NA	NA	NA	NA	NA	NA	NA	NA	NA	NA	NA	NA	no	no	NA	NA	NA	NA	NA	no	no	NA	NA	NA	NA	NA	NA	NA	NA	NA	NA	NA
15TB0936_S29	Staphylococcus epidermidis	15TB0936		>8	0.5	>512	16	0.008	4	0.5	2	yes	yes	AAC_6___Ie_APH_2____Ia.3002597.NC_005024.42504_43944.305	100	39.4	no	no	no	no	no	no	no	no	no	no	no	no	no	no	no	NA	NA	NA	NA	NA	no	no	NA	NA	NA	NA	NA	NA	NA	NA	NA	NA	NA
15TB0937_S57	Staphylococcus hominis	15TB0937	Clinical sample	2	0.25	>512	4	0.004	0.25	32	2	yes	yes	AAC_6___Ie_APH_2____Ia.3002597.NC_005024.42504_43944.305	100	64.5	no	no	no	no	no	no	no	no	no	no	no	no	no	no	no	NA	NA	NA	NA	NA	no	no	NA	NA	NA	NA	NA	NA	NA	NA	NA	NA	NA
15TB0939_S59	Staphylococcus hominis	15TB0939	Clinical sample	4	0.25	>512	128	0.004	1	1	1	no	no	NA	NA	NA	NA	NA	NA	NA	NA	NA	NA	NA	NA	NA	NA	NA	NA	no	no	NA	NA	NA	NA	NA	no	no	NA	NA	NA	NA	NA	NA	NA	NA	NA	NA	NA
15TB0940_S103	Staphylococcus lugdunensis	15TB0940	Clinical sample	1	0.5	0.25	128	0.008	1	0.25	1	no	no	NA	NA	NA	NA	NA	NA	NA	NA	NA	NA	NA	NA	NA	NA	NA	NA	no	no	NA	NA	NA	NA	NA	no	no	NA	NA	NA	NA	NA	NA	NA	NA	NA	NA	NA
15TB0941_S60	Staphylococcus capitis	15TB0941	Clinical sample	0.5	0.5	0.5	0.064	0.016	1	0.5	1	no	no	NA	NA	NA	NA	NA	NA	NA	NA	NA	NA	NA	NA	NA	NA	NA	NA	no	no	NA	NA	NA	NA	NA	no	no	NA	NA	NA	NA	NA	NA	NA	NA	NA	NA	NA
15TB0942_S92	Staphylococcus epidermidis	15TB0942	Clinical sample	0.25	0.25	0.25	0.064	0.004	2	1	1	no	no	NA	NA	NA	NA	NA	NA	NA	NA	NA	NA	NA	NA	NA	NA	NA	NA	no	no	NA	NA	NA	NA	NA	no	no	NA	NA	NA	NA	NA	NA	NA	NA	NA	NA	NA
15TB0945_S63	Staphylococcus epidermidis	15TB0945	Clinical sample	0.5	1	128	0.125	0.008	8	1	2	no	no	NA	NA	NA	NA	NA	NA	NA	NA	NA	NA	NA	NA	NA	NA	NA	NA	no	no	NA	NA	NA	NA	NA	no	no	NA	NA	NA	NA	NA	NA	NA	NA	NA	NA	NA
15TB0947_S66	Staphylococcus hominis	15TB0947	Clinical sample	>8	0.25	>512	0.125	0.004	0.5	64	1	no	no	NA	NA	NA	NA	NA	NA	NA	NA	NA	NA	NA	NA	NA	NA	NA	NA	no	no	NA	NA	NA	NA	NA	no	no	NA	NA	NA	NA	NA	NA	NA	NA	NA	NA	NA
15TB0948_S61	Staphylococcus haemolyticus	15TB0948	Clinical sample	4	0.25	128	0.125	0.008	4	16	1	no	no	NA	NA	NA	NA	NA	NA	NA	NA	NA	NA	NA	NA	NA	NA	NA	NA	no	no	NA	NA	NA	NA	NA	no	no	NA	NA	NA	NA	NA	NA	NA	NA	NA	NA	NA
15TB0951_S50	Staphylococcus epidermidis	15TB0951	Clinical sample	>8	1	>512	32	0.008	8	0.25	2	yes	yes	AAC_6___Ie_APH_2____Ia.3002597.NC_005024.42504_43944.305	100	77	no	no	no	no	no	no	no	no	no	no	no	no	no	no	no	NA	NA	NA	NA	NA	no	no	NA	NA	NA	NA	NA	NA	NA	NA	NA	NA	NA
15TB0953_S41	Staphylococcus hominis	15TB0953	Clinical sample	0.25	0.25	1	0.032	0.008	0.25	0.25	1	partial	no	AAC_6___Ie_APH_2____Ia.3002597.NC_005024.42504_43944.305	100	2.8	yes	yes	no	yes	yes	yes	yes	no	no	yes	yes	yes	yes	no	no	NA	NA	NA	NA	NA	no	no	NA	NA	NA	NA	NA	NA	NA	NA	NA	NA	NA
15TB0955_S47	Staphylococcus epidermidis	15TB0955	Clinical sample	1	0.25	0.25	0.125	0.004	2	0.25	1	no	no	NA	NA	NA	NA	NA	NA	NA	NA	NA	NA	NA	NA	NA	NA	NA	NA	no	no	NA	NA	NA	NA	NA	no	no	NA	NA	NA	NA	NA	NA	NA	NA	NA	NA	NA
15TB0957_S131	Staphylococcus epidermidis	15TB0957	Clinical sample	>8	1	0.25	128	0.016	1	128	1	yes	yes	AAC_6___Ie_APH_2____Ia.3002597.NC_005024.42504_43944.305	100	75.4	no	no	no	no	no	no	no	no	no	no	no	no	no	no	no	NA	NA	NA	NA	NA	no	no	NA	NA	NA	NA	NA	NA	NA	NA	NA	NA	NA
15TB0958_S114	Staphylococcus epidermidis	15TB0958	Clinical sample	>8	2	32	64	0.016	8	2	2	yes	yes	AAC_6___Ie_APH_2____Ia.3002597.NC_005024.42504_43944.305	100	40.7	no	no	no	no	no	no	no	no	no	no	no	no	no	no	no	NA	NA	NA	NA	NA	no	no	NA	NA	NA	NA	NA	NA	NA	NA	NA	NA	NA
15TB0959_S76	Staphylococcus hominis	15TB0959	Clinical sample	>8	0.25	>512	2	0.004	2	16	1	yes	yes	AAC_6___Ie_APH_2____Ia.3002597.NC_005024.42504_43944.305	100	123.8	no	no	no	no	no	no	no	no	no	no	no	no	no	no	no	NA	NA	NA	NA	NA	no	no	NA	NA	NA	NA	NA	NA	NA	NA	NA	NA	NA
15TB0960_S24	Staphylococcus hominis	15TB0960	Clinical sample	4	0.5	0.5	64	0.008	0.5	64	1	no	no	NA	NA	NA	NA	NA	NA	NA	NA	NA	NA	NA	NA	NA	NA	NA	NA	yes	yes	ANT_4___Ib.3003905.NC_013342.1.26737_27499.4615	100	144.7	no	no	no	no	NA	NA	NA	NA	NA	NA	NA	NA	NA	NA	NA
15TB0968_S75	Staphylococcus warneri	15TB0968	Clinical sample	>8	2	256	4	0.008	8	0.5	4	yes	yes	AAC_6___Ie_APH_2____Ia.3002597.NC_005024.42504_43944.305	100	56.3	no	no	no	no	no	no	no	no	no	no	no	no	no	no	no	NA	NA	NA	NA	NA	no	no	NA	NA	NA	NA	NA	NA	NA	NA	NA	NA	NA
15TB0969_S65	Staphylococcus epidermidis	15TB0969	Clinical sample	0.5	0.5	128	0.125	0.004	8	0.5	2	no	no	NA	NA	NA	NA	NA	NA	NA	NA	NA	NA	NA	NA	NA	NA	NA	NA	no	no	NA	NA	NA	NA	NA	no	no	NA	NA	NA	NA	NA	NA	NA	NA	NA	NA	NA
15TB0970_S66	Staphylococcus lugdunensis	15TB0970	Clinical sample	1	0.5	0.25	0.25	0.004	1	0.25	1	no	no	NA	NA	NA	NA	NA	NA	NA	NA	NA	NA	NA	NA	NA	NA	NA	NA	no	no	NA	NA	NA	NA	NA	no	no	NA	NA	NA	NA	NA	NA	NA	NA	NA	NA	NA
15TB0971_S67	Staphylococcus epidermidis	15TB0971	Clinical sample	>8	1	0.5	128	0.016	8	64	2	no	no	NA	NA	NA	NA	NA	NA	NA	NA	NA	NA	NA	NA	NA	NA	NA	NA	no	no	NA	NA	NA	NA	NA	no	no	NA	NA	NA	NA	NA	NA	NA	NA	NA	NA	NA
15TB0972_S68	Staphylococcus epidermidis	15TB0972	Clinical sample	4	2	>512	64	0.016	8	X	2	yes	yes	AAC_6___Ie_APH_2____Ia.3002597.NC_005024.42504_43944.305	100	18.6	no	no	no	no	no	no	no	no	no	no	no	no	no	no	no	NA	NA	NA	NA	NA	no	no	NA	NA	NA	NA	NA	NA	NA	NA	NA	NA	NA
15TB0973_S58	Staphylococcus warneri	15TB0973	Clinical sample	1	2	2	0.125	0.016	8	0.25	2	no	no	NA	NA	NA	NA	NA	NA	NA	NA	NA	NA	NA	NA	NA	NA	NA	NA	no	no	NA	NA	NA	NA	NA	no	no	NA	NA	NA	NA	NA	NA	NA	NA	NA	NA	NA
15TB0974_S60	Staphylococcus warneri	15TB0974	Clinical sample	1	0.5	0.5	0.064	0.016	0.5	0.25	2	no	no	NA	NA	NA	NA	NA	NA	NA	NA	NA	NA	NA	NA	NA	NA	NA	NA	no	no	NA	NA	NA	NA	NA	no	no	NA	NA	NA	NA	NA	NA	NA	NA	NA	NA	NA
15TB0975_S56	Staphylococcus warneri	15TB0975	Clinical sample	2	0.5	64	0.125	0.008	1	0.25	1	no	no	NA	NA	NA	NA	NA	NA	NA	NA	NA	NA	NA	NA	NA	NA	NA	NA	no	no	NA	NA	NA	NA	NA	no	no	NA	NA	NA	NA	NA	NA	NA	NA	NA	NA	NA
15TB0977_S120	Staphylococcus haemolyticus	15TB0977	Clinical sample	4	0.25	0.5	0.032	0.008	8	0.25	1	no	no	NA	NA	NA	NA	NA	NA	NA	NA	NA	NA	NA	NA	NA	NA	NA	NA	no	no	NA	NA	NA	NA	NA	no	no	NA	NA	NA	NA	NA	NA	NA	NA	NA	NA	NA
15TB0979_S70	Staphylococcus epidermidis	15TB0979	Clinical sample	1	0.5	0.5	128	0.008	8	0.5	2	no	no	NA	NA	NA	NA	NA	NA	NA	NA	NA	NA	NA	NA	NA	NA	NA	NA	no	no	NA	NA	NA	NA	NA	no	no	NA	NA	NA	NA	NA	NA	NA	NA	NA	NA	NA
15TB0980_S71	Staphylococcus hominis	15TB0980		4	0.5	1	128	0.004	0.25	32	1	no	no	NA	NA	NA	NA	NA	NA	NA	NA	NA	NA	NA	NA	NA	NA	NA	NA	no	no	NA	NA	NA	NA	NA	no	no	NA	NA	NA	NA	NA	NA	NA	NA	NA	NA	NA
15TB0981_S51	Staphylococcus hominis	15TB0981	Clinical sample	>8	0.5	0.5	0.125	0.004	0.25	64	1	no	no	NA	NA	NA	NA	NA	NA	NA	NA	NA	NA	NA	NA	NA	NA	NA	NA	no	no	NA	NA	NA	NA	NA	no	no	NA	NA	NA	NA	NA	NA	NA	NA	NA	NA	NA
15TB0982_S123	Staphylococcus epidermidis	15TB0982	Clinical sample	1	2	0.5	0.25	X	2	4	2	yes	yes	AAC_6___Ie_APH_2____Ia.3002597.NC_005024.42504_43944.305	100	27.2	no	no	no	no	no	no	no	no	no	no	no	no	no	no	no	NA	NA	NA	NA	NA	no	no	NA	NA	NA	NA	NA	NA	NA	NA	NA	NA	NA
15TB0984_S105	Staphylococcus haemolyticus	15TB0984	Clinical sample	1	0.25	64	0.125	0.008	4	64	2	no	no	NA	NA	NA	NA	NA	NA	NA	NA	NA	NA	NA	NA	NA	NA	NA	NA	no	no	NA	NA	NA	NA	NA	no	no	NA	NA	NA	NA	NA	NA	NA	NA	NA	NA	NA
15TB0986_S72	Staphylococcus epidermidis	15TB0986	Clinical sample	1	0.5	0.5	0.125	0.004	4	32	2	no	no	NA	NA	NA	NA	NA	NA	NA	NA	NA	NA	NA	NA	NA	NA	NA	NA	no	no	NA	NA	NA	NA	NA	no	no	NA	NA	NA	NA	NA	NA	NA	NA	NA	NA	NA
15TB0987_S73	Staphylococcus epidermidis	15TB0987	Clinical sample	2	0.5	256	0.125	0.004	4	32	2	no	no	NA	NA	NA	NA	NA	NA	NA	NA	NA	NA	NA	NA	NA	NA	NA	NA	no	no	NA	NA	NA	NA	NA	no	no	NA	NA	NA	NA	NA	NA	NA	NA	NA	NA	NA
15TB0988_S74	Staphylococcus epidermidis	15TB0988	Clinical sample	>8	2	>512	0.125	0.016	8	0.5	4	no	no	NA	NA	NA	NA	NA	NA	NA	NA	NA	NA	NA	NA	NA	NA	NA	NA	no	no	NA	NA	NA	NA	NA	no	no	NA	NA	NA	NA	NA	NA	NA	NA	NA	NA	NA
15TB0989_S96	Staphylococcus capitis	15TB0989	Clinical sample	4	>4	0.5	1	0.016	4	64	2	no	no	NA	NA	NA	NA	NA	NA	NA	NA	NA	NA	NA	NA	NA	NA	NA	NA	no	no	NA	NA	NA	NA	NA	no	no	NA	NA	NA	NA	NA	NA	NA	NA	NA	NA	NA
15TB0990_S23	Staphylococcus hominis	15TB0990	Clinical sample	4	0.25	>512	0.125	0.004	0.5	64	1	yes	yes	AAC_6___Ie_APH_2____Ia.3002597.NC_005024.42504_43944.305	99.93	54.6	yes	no	yes	no	no	no	no	no	no	no	no	no	no	no	no	NA	NA	NA	NA	NA	partial	no	ANT_6__Ia.3002626.NC_023287.1.60996_61860.4748	91.46	51.8	yes	yes	yes	yes	yes	yes	yes	no
15TB0991_S125	Staphylococcus hominis	15TB0991	Clinical sample	4	X	256	8	X	0.25	16	1	no	no	NA	NA	NA	NA	NA	NA	NA	NA	NA	NA	NA	NA	NA	NA	NA	NA	no	no	NA	NA	NA	NA	NA	no	no	NA	NA	NA	NA	NA	NA	NA	NA	NA	NA	NA
15TB0992_S44	Staphylococcus hominis	15TB0992		>8	0.5	>512	8	0.016	0.5	16	1	yes	yes	AAC_6___Ie_APH_2____Ia.3002597.NC_005024.42504_43944.305	100	100.8	no	no	no	no	no	no	no	no	no	no	no	no	no	no	no	NA	NA	NA	NA	NA	no	no	NA	NA	NA	NA	NA	NA	NA	NA	NA	NA	NA
15TB0993_S18	Staphylococcus cohnii	15TB0993	Clinical sample	>8	0.5	>512	>256	0.008	4	2	2	yes	yes	AAC_6___Ie_APH_2____Ia.3002597.NC_005024.42504_43944.305	100	69.7	no	no	no	no	no	no	no	no	no	no	no	no	no	yes	yes	ANT_4___Ib.3003905.NC_013342.1.26737_27499.4615	100	75	no	no	no	no	NA	NA	NA	NA	NA	NA	NA	NA	NA	NA	NA
15TB0994_S111	Staphylococcus epidermidis	15TB0994	Clinical sample	0.25	1	32	16	0.032	4	0.5	2	yes	yes	AAC_6___Ie_APH_2____Ia.3002597.NC_005024.42504_43944.305	100	33.7	no	no	no	no	no	no	no	no	no	no	no	no	no	no	no	NA	NA	NA	NA	NA	no	no	NA	NA	NA	NA	NA	NA	NA	NA	NA	NA	NA
15TB0995_S75	Staphylococcus epidermidis	15TB0995	Clinical sample	4	1	2	>256	X	2	16	2	yes	yes	AAC_6___Ie_APH_2____Ia.3002597.NC_005024.42504_43944.305	100	29.6	no	no	no	no	no	no	no	no	no	no	no	no	no	yes	yes	ANT_4___Ib.3003905.NC_013342.1.26737_27499.4615	100	95	no	no	no	no	NA	NA	NA	NA	NA	NA	NA	NA	NA	NA	NA
15TB0997_S76	Staphylococcus capitis	15TB0997	Clinical sample	4	1	32	64	0.016	1	16	2	no	no	NA	NA	NA	NA	NA	NA	NA	NA	NA	NA	NA	NA	NA	NA	NA	NA	no	no	NA	NA	NA	NA	NA	no	no	NA	NA	NA	NA	NA	NA	NA	NA	NA	NA	NA
15TB0998_S77	Staphylococcus epidermidis	15TB0998	Healthy sample	2	1	0.5	0.25	0.004	4	32	2	no	no	NA	NA	NA	NA	NA	NA	NA	NA	NA	NA	NA	NA	NA	NA	NA	NA	no	no	NA	NA	NA	NA	NA	no	no	NA	NA	NA	NA	NA	NA	NA	NA	NA	NA	NA
15TB0999_S78	Staphylococcus epidermidis	15TB0999	Healthy sample	2	0.5	0.5	0.25	0.004	1	64	2	no	no	NA	NA	NA	NA	NA	NA	NA	NA	NA	NA	NA	NA	NA	NA	NA	NA	no	no	NA	NA	NA	NA	NA	no	no	NA	NA	NA	NA	NA	NA	NA	NA	NA	NA	NA
15TB1000_S73	Staphylococcus haemolyticus	15TB1000	Animal sample	2	0.25	0.5	0.125	0.016	4	0.5	2	no	no	NA	NA	NA	NA	NA	NA	NA	NA	NA	NA	NA	NA	NA	NA	NA	NA	no	no	NA	NA	NA	NA	NA	no	no	NA	NA	NA	NA	NA	NA	NA	NA	NA	NA	NA
16TB0526_S19	Staphylococcus succinus	16TB0526	Animal sample	4	2	1	128	>0.125	>32	16	2	no	no	NA	NA	NA	NA	NA	NA	NA	NA	NA	NA	NA	NA	NA	NA	NA	NA	no	no	NA	NA	NA	NA	NA	no	no	NA	NA	NA	NA	NA	NA	NA	NA	NA	NA	NA
16TB0530_S109	Staphylococcus epidermidis	16TB0530	Clinical sample	4	0.5	>512	0.125	0.004	4	16	2	no	no	NA	NA	NA	NA	NA	NA	NA	NA	NA	NA	NA	NA	NA	NA	NA	NA	no	no	NA	NA	NA	NA	NA	no	no	NA	NA	NA	NA	NA	NA	NA	NA	NA	NA	NA
16TB0535_S59	Staphylococcus hominis	16TB0535	Clinical sample	4	0.25	64	0.064	0.004	1	64	2	no	no	NA	NA	NA	NA	NA	NA	NA	NA	NA	NA	NA	NA	NA	NA	NA	NA	yes	yes	ANT_4___Ib.3003905.NC_013342.1.26737_27499.4615	100	223.5	no	no	no	no	NA	NA	NA	NA	NA	NA	NA	NA	NA	NA	NA
16TB0536_S81	Staphylococcus simulans	16TB0536	Clinical sample	2	1	1	128	0.016	1	64	2	no	no	NA	NA	NA	NA	NA	NA	NA	NA	NA	NA	NA	NA	NA	NA	NA	NA	no	no	NA	NA	NA	NA	NA	no	no	NA	NA	NA	NA	NA	NA	NA	NA	NA	NA	NA
16TB0537_S26	Staphylococcus saprophyticus	16TB0537	Clinical sample	>8	1	2	0.064	0.016	2	128	2	no	no	NA	NA	NA	NA	NA	NA	NA	NA	NA	NA	NA	NA	NA	NA	NA	NA	no	no	NA	NA	NA	NA	NA	no	no	NA	NA	NA	NA	NA	NA	NA	NA	NA	NA	NA
16TB0538_S42	Staphylococcus saprophyticus	16TB0538	Clinical sample	>8	0.5	0.5	0.032	0.032	2	64	1	no	no	NA	NA	NA	NA	NA	NA	NA	NA	NA	NA	NA	NA	NA	NA	NA	NA	no	no	NA	NA	NA	NA	NA	no	no	NA	NA	NA	NA	NA	NA	NA	NA	NA	NA	NA
16TB0539_S12	Staphylococcus sciuri	16TB0539	Animal sample	2	0.25	32	0.064	0.004	4	0.25	1	no	no	NA	NA	NA	NA	NA	NA	NA	NA	NA	NA	NA	NA	NA	NA	NA	NA	no	no	NA	NA	NA	NA	NA	no	no	NA	NA	NA	NA	NA	NA	NA	NA	NA	NA	NA
16TB0542_S10	Staphylococcus chromogenes	16TB0542	Animal sample	4	0.5	0.25	0.064	0.016	1	64	1	no	no	NA	NA	NA	NA	NA	NA	NA	NA	NA	NA	NA	NA	NA	NA	NA	NA	no	no	NA	NA	NA	NA	NA	no	no	NA	NA	NA	NA	NA	NA	NA	NA	NA	NA	NA
16TB0544_S116	Staphylococcus simulans	16TB0544	Animal sample	2	0.5	1	0.125	0.004	4	0.25	2	no	no	NA	NA	NA	NA	NA	NA	NA	NA	NA	NA	NA	NA	NA	NA	NA	NA	no	no	NA	NA	NA	NA	NA	no	no	NA	NA	NA	NA	NA	NA	NA	NA	NA	NA	NA
16TB0545_S11	Staphylococcus simulans	16TB0545	Clinical sample	2	1	1	128	0.008	1	0.5	2	no	no	NA	NA	NA	NA	NA	NA	NA	NA	NA	NA	NA	NA	NA	NA	NA	NA	no	no	NA	NA	NA	NA	NA	no	no	NA	NA	NA	NA	NA	NA	NA	NA	NA	NA	NA
16TB0547_S9	Staphylococcus sciuri	16TB0547	Animal sample	4	0.25	8	0.125	0.016	4	16	1	no	no	NA	NA	NA	NA	NA	NA	NA	NA	NA	NA	NA	NA	NA	NA	NA	NA	no	no	NA	NA	NA	NA	NA	yes	yes	ANT_6__Ia.3002626.NC_023287.1.60996_61860.4748	100	86.4	no	no	no	no	no	no	no	no
16TB0549_S117	Staphylococcus simulans	16TB0549	Animal sample	2	1	>512	128	0.016	1	64	2	no	no	NA	NA	NA	NA	NA	NA	NA	NA	NA	NA	NA	NA	NA	NA	NA	NA	no	no	NA	NA	NA	NA	NA	partial	no	ANT_6__Ia.3002626.NC_023287.1.60996_61860.4748	91.46	46.8	yes	yes	yes	yes	yes	yes	yes	no
16TB0550_S141	Staphylococcus simulans	16TB0550	Animal sample	4	0.25	8	0.25	0.004	2	64	2	no	no	NA	NA	NA	NA	NA	NA	NA	NA	NA	NA	NA	NA	NA	NA	NA	NA	no	no	NA	NA	NA	NA	NA	partial	no	ANT_6__Ia.3002626.NC_023287.1.60996_61860.4748	94.37	80.8	yes	no	yes	yes	no	yes	no	no
16TB0551_S118	Staphylococcus vitulinus	16TB0551	Animal sample	1	0.25	0.25	0.064	0.016	2	0.25	2	no	no	NA	NA	NA	NA	NA	NA	NA	NA	NA	NA	NA	NA	NA	NA	NA	NA	no	no	NA	NA	NA	NA	NA	no	no	NA	NA	NA	NA	NA	NA	NA	NA	NA	NA	NA
16TB0552_S142	Staphylococcus simulans	16TB0552	Animal sample	2	0.5	0.5	0.25	0.016	0.5	1	2	no	no	NA	NA	NA	NA	NA	NA	NA	NA	NA	NA	NA	NA	NA	NA	NA	NA	no	no	NA	NA	NA	NA	NA	no	no	NA	NA	NA	NA	NA	NA	NA	NA	NA	NA	NA
16TB0553_S6	Staphylococcus sciuri	16TB0553	Animal sample	>8	1	0.25	0.25	0.016	>32	128	1	no	no	NA	NA	NA	NA	NA	NA	NA	NA	NA	NA	NA	NA	NA	NA	NA	NA	no	no	NA	NA	NA	NA	NA	no	no	NA	NA	NA	NA	NA	NA	NA	NA	NA	NA	NA
16TB0554_S8	Staphylococcus vitulinus	16TB0554	Animal sample	1	1	0.25	0.016	0.004	1	16	2	no	no	NA	NA	NA	NA	NA	NA	NA	NA	NA	NA	NA	NA	NA	NA	NA	NA	no	no	NA	NA	NA	NA	NA	no	no	NA	NA	NA	NA	NA	NA	NA	NA	NA	NA	NA
16TB0555_S167	Staphylococcus epidermidis	16TB0555	Animal sample	0.25	0.5	128	128	0.016	4	0.25	2	no	no	NA	NA	NA	NA	NA	NA	NA	NA	NA	NA	NA	NA	NA	NA	NA	NA	no	no	NA	NA	NA	NA	NA	no	no	NA	NA	NA	NA	NA	NA	NA	NA	NA	NA	NA
16TB0559_S7	Staphylococcus epidermidis	16TB0559	Healthy sample	4	0.5	2	0.25	0.004	2	16	2	no	no	NA	NA	NA	NA	NA	NA	NA	NA	NA	NA	NA	NA	NA	NA	NA	NA	no	no	NA	NA	NA	NA	NA	no	no	NA	NA	NA	NA	NA	NA	NA	NA	NA	NA	NA
16TB0560_S164	Staphylococcus epidermidis	16TB0560	Healthy sample	4	1	0.5	0.25	0.004	4	64	2	no	no	NA	NA	NA	NA	NA	NA	NA	NA	NA	NA	NA	NA	NA	NA	NA	NA	no	no	NA	NA	NA	NA	NA	no	no	NA	NA	NA	NA	NA	NA	NA	NA	NA	NA	NA
16TB0562_S143	Staphylococcus hominis	16TB0562	Clinical sample	>8	0.25	128	0.064	0.004	1	64	2	no	no	NA	NA	NA	NA	NA	NA	NA	NA	NA	NA	NA	NA	NA	NA	NA	NA	yes	yes	ANT_4___Ib.3003905.NC_013342.1.26737_27499.4615	100	300.8	no	no	no	no	NA	NA	NA	NA	NA	NA	NA	NA	NA	NA	NA
16TB0563_S144	Staphylococcus haemolyticus	16TB0563	Animal sample	>8	0.5	2	1	0.016	4	64	2	no	no	NA	NA	NA	NA	NA	NA	NA	NA	NA	NA	NA	NA	NA	NA	NA	NA	no	no	NA	NA	NA	NA	NA	no	no	NA	NA	NA	NA	NA	NA	NA	NA	NA	NA	NA
16TB0564_S5	Staphylococcus haemolyticus	16TB0564	Animal sample	4	1	0.5	128	0.016	1	64	2	no	no	NA	NA	NA	NA	NA	NA	NA	NA	NA	NA	NA	NA	NA	NA	NA	NA	no	no	NA	NA	NA	NA	NA	no	no	NA	NA	NA	NA	NA	NA	NA	NA	NA	NA	NA
16TB0565_S54	Staphylococcus hominis	16TB0565	Healthy sample	>8	0.25	16	128	0.016	1	64	1	no	no	NA	NA	NA	NA	NA	NA	NA	NA	NA	NA	NA	NA	NA	NA	NA	NA	partial	no	ANT_4___Ib.3003905.NC_013342.1.26737_27499.4615	99.62	3.1	yes	yes	no	no	NA	NA	NA	NA	NA	NA	NA	NA	NA	NA	NA
16TB0567_S161	Staphylococcus epidermidis	16TB0567	Clinical sample	4	0.5	0.5	16	0.016	4	2	2	no	no	NA	NA	NA	NA	NA	NA	NA	NA	NA	NA	NA	NA	NA	NA	NA	NA	yes	yes	ANT_4___Ib.3003905.NC_013342.1.26737_27499.4615	100	143	no	no	no	no	NA	NA	NA	NA	NA	NA	NA	NA	NA	NA	NA
16TB0568_S163	Staphylococcus epidermidis	16TB0568	Clinical sample	>8	1	0.5	0.125	0.016	4	64	2	no	no	NA	NA	NA	NA	NA	NA	NA	NA	NA	NA	NA	NA	NA	NA	NA	NA	yes	yes	ANT_4___Ib.3003905.NC_013342.1.26737_27499.4615	100	101.2	no	no	no	no	NA	NA	NA	NA	NA	NA	NA	NA	NA	NA	NA
16TB0569_S162	Staphylococcus epidermidis	16TB0569	Healthy sample	0.5	2	>512	128	0.016	2	1	2	no	no	NA	NA	NA	NA	NA	NA	NA	NA	NA	NA	NA	NA	NA	NA	NA	NA	no	no	NA	NA	NA	NA	NA	no	no	NA	NA	NA	NA	NA	NA	NA	NA	NA	NA	NA
16TB0570_S52	Staphylococcus hominis	16TB0570	Healthy sample	2	0.25	4	0.064	0.008	1	0.25	1	no	no	NA	NA	NA	NA	NA	NA	NA	NA	NA	NA	NA	NA	NA	NA	NA	NA	no	no	NA	NA	NA	NA	NA	no	no	NA	NA	NA	NA	NA	NA	NA	NA	NA	NA	NA
16TB0571_S165	Staphylococcus epidermidis	16TB0571	Clinical sample	0.5	0.25	1	128	0.004	2	1	2	no	no	NA	NA	NA	NA	NA	NA	NA	NA	NA	NA	NA	NA	NA	NA	NA	NA	no	no	NA	NA	NA	NA	NA	no	no	NA	NA	NA	NA	NA	NA	NA	NA	NA	NA	NA
16TB0572_S13	Staphylococcus pasteuri	16TB0572	Clinical sample	0.25	2	X	0.064	0.016	0.5	0.25	2	no	no	NA	NA	NA	NA	NA	NA	NA	NA	NA	NA	NA	NA	NA	NA	NA	NA	no	no	NA	NA	NA	NA	NA	no	no	NA	NA	NA	NA	NA	NA	NA	NA	NA	NA	NA
16TB0573_S166	Staphylococcus epidermidis	16TB0573	Clinical sample	>8	0.5	>512	0.25	0.008	4	16	2	no	no	NA	NA	NA	NA	NA	NA	NA	NA	NA	NA	NA	NA	NA	NA	NA	NA	no	no	NA	NA	NA	NA	NA	no	no	NA	NA	NA	NA	NA	NA	NA	NA	NA	NA	NA
16TB0574_S168	Staphylococcus epidermidis	16TB0574	Clinical sample	>8	1	>512	>256	>0.125	0.25	64	2	yes	yes	AAC_6___Ie_APH_2____Ia.3002597.NC_005024.42504_43944.305	100	27.6	no	no	no	no	no	no	no	no	no	no	no	no	no	no	no	NA	NA	NA	NA	NA	partial	no	ANT_6__Ia.3002626.NC_023287.1.60996_61860.4748	100	52.8	no	no	no	no	no	no	no	no
16TB0575_S169	Staphylococcus epidermidis	16TB0575	Clinical sample	>8	2	>512	64	0.016	4	64	2	no	no	NA	NA	NA	NA	NA	NA	NA	NA	NA	NA	NA	NA	NA	NA	NA	NA	no	no	NA	NA	NA	NA	NA	no	no	NA	NA	NA	NA	NA	NA	NA	NA	NA	NA	NA
16TB0576_S170	Staphylococcus hominis	16TB0576	Clinical sample	>8	2	2	0.125	0.016	4	64	2	yes	yes	AAC_6___Ie_APH_2____Ia.3002597.NC_005024.42504_43944.305	99.93	83.6	no	no	no	no	no	no	no	no	no	no	no	no	no	yes	yes	ANT_4___Ib.3003905.NC_013342.1.26737_27499.4615	100	112	no	no	no	no	NA	NA	NA	NA	NA	NA	NA	NA	NA	NA	NA
16TB0577_S127	Staphylococcus epidermidis	16TB0577	Clinical sample	>8	1	>512	64	0.016	>32	64	2	no	no	NA	NA	NA	NA	NA	NA	NA	NA	NA	NA	NA	NA	NA	NA	NA	NA	no	no	NA	NA	NA	NA	NA	no	no	NA	NA	NA	NA	NA	NA	NA	NA	NA	NA	NA
16TB0578_S121	Staphylococcus epidermidis	16TB0578	Clinical sample	2	2	>512	32	0.016	4	1	4	no	no	NA	NA	NA	NA	NA	NA	NA	NA	NA	NA	NA	NA	NA	NA	NA	NA	no	no	NA	NA	NA	NA	NA	no	no	NA	NA	NA	NA	NA	NA	NA	NA	NA	NA	NA
16TB0579_S86	Staphylococcus epidermidis	16TB0579	Clinical sample	1	2	>512	0.25	0.016	4	0.25	2	no	no	NA	NA	NA	NA	NA	NA	NA	NA	NA	NA	NA	NA	NA	NA	NA	NA	no	no	NA	NA	NA	NA	NA	no	no	NA	NA	NA	NA	NA	NA	NA	NA	NA	NA	NA
16TB0581_S171	Staphylococcus epidermidis	16TB0581	Clinical sample	1	1	>512	128	0.016	2	0.5	2	no	no	NA	NA	NA	NA	NA	NA	NA	NA	NA	NA	NA	NA	NA	NA	NA	NA	no	no	NA	NA	NA	NA	NA	no	no	NA	NA	NA	NA	NA	NA	NA	NA	NA	NA	NA
16TB0582_S129	Staphylococcus simulans	16TB0582	Clinical sample	1	0.25	1	0.064	0.016	1	0.25	1	no	no	NA	NA	NA	NA	NA	NA	NA	NA	NA	NA	NA	NA	NA	NA	NA	NA	no	no	NA	NA	NA	NA	NA	no	no	NA	NA	NA	NA	NA	NA	NA	NA	NA	NA	NA
16TB0583_S74	Staphylococcus simulans	16TB0583	Clinical sample	1	0.25	1	0.032	0.004	1	0.25	2	no	no	NA	NA	NA	NA	NA	NA	NA	NA	NA	NA	NA	NA	NA	NA	NA	NA	no	no	NA	NA	NA	NA	NA	no	no	NA	NA	NA	NA	NA	NA	NA	NA	NA	NA	NA
16TB0584_S90	Staphylococcus xylosus	16TB0584	Clinical sample	4	0.25	0.5	0.032	0.016	4	0.25	2	no	no	NA	NA	NA	NA	NA	NA	NA	NA	NA	NA	NA	NA	NA	NA	NA	NA	no	no	NA	NA	NA	NA	NA	no	no	NA	NA	NA	NA	NA	NA	NA	NA	NA	NA	NA
16TB0585_S172	Staphylococcus warneri	16TB0585	Clinical sample	>8	2	4	0.032	0.016	8	32	2	no	no	NA	NA	NA	NA	NA	NA	NA	NA	NA	NA	NA	NA	NA	NA	NA	NA	no	no	NA	NA	NA	NA	NA	no	no	NA	NA	NA	NA	NA	NA	NA	NA	NA	NA	NA
16TB0586_S119	Staphylococcus caprae	16TB0586	Clinical sample	1	0.5	2	0.064	0.064	0.5	0.5	1	no	no	NA	NA	NA	NA	NA	NA	NA	NA	NA	NA	NA	NA	NA	NA	NA	NA	no	no	NA	NA	NA	NA	NA	no	no	NA	NA	NA	NA	NA	NA	NA	NA	NA	NA	NA
16TB0591_S32	Staphylococcus warneri	16TB0591	Clinical sample	4	>4	0.5	0.125	0.016	2	4	4	no	no	NA	NA	NA	NA	NA	NA	NA	NA	NA	NA	NA	NA	NA	NA	NA	NA	no	no	NA	NA	NA	NA	NA	no	no	NA	NA	NA	NA	NA	NA	NA	NA	NA	NA	NA
16TB0592_S174	Staphylococcus saprophyticus	16TB0592	Clinical sample	>8	0.25	1	0.032	0.032	2	0.5	2	no	no	NA	NA	NA	NA	NA	NA	NA	NA	NA	NA	NA	NA	NA	NA	NA	NA	no	no	NA	NA	NA	NA	NA	no	no	NA	NA	NA	NA	NA	NA	NA	NA	NA	NA	NA
16TB0593_S175	Staphylococcus saprophyticus	16TB0593	Clinical sample	>8	2	0.25	0.25	X	4	2	2	yes	yes	AAC_6___Ie_APH_2____Ia.3002597.NC_005024.42504_43944.305	99.93	60.5	no	no	no	no	no	no	no	no	no	no	no	no	no	yes	yes	ANT_4___Ib.3003905.NC_013342.1.26737_27499.4615	100	120.6	no	no	no	no	NA	NA	NA	NA	NA	NA	NA	NA	NA	NA	NA
16TB0594_S128	Staphylococcus epidermidis	16TB0594	Clinical sample	2	2	>512	0.25	0.016	2	8	4	yes	yes	AAC_6___Ie_APH_2____Ia.3002597.NC_005024.42504_43944.305	100	122	no	no	no	no	no	no	no	no	no	no	no	no	no	no	no	NA	NA	NA	NA	NA	no	no	NA	NA	NA	NA	NA	NA	NA	NA	NA	NA	NA
16TB0595_S38	Staphylococcus epidermidis	16TB0595	Clinical sample	1	2	0.5	0.25	0.008	2	0.25	1	no	no	NA	NA	NA	NA	NA	NA	NA	NA	NA	NA	NA	NA	NA	NA	NA	NA	no	no	NA	NA	NA	NA	NA	no	no	NA	NA	NA	NA	NA	NA	NA	NA	NA	NA	NA
16TB0596_S176	Staphylococcus saprophyticus	16TB0596	Clinical sample	4	2	1	0.25	0.016	4	0.5	2	no	no	NA	NA	NA	NA	NA	NA	NA	NA	NA	NA	NA	NA	NA	NA	NA	NA	no	no	NA	NA	NA	NA	NA	no	no	NA	NA	NA	NA	NA	NA	NA	NA	NA	NA	NA
16TB0597_S177	Staphylococcus epidermidis	16TB0597	Clinical sample	4	2	1	0.25	0.008	2	4	2	no	no	NA	NA	NA	NA	NA	NA	NA	NA	NA	NA	NA	NA	NA	NA	NA	NA	no	no	NA	NA	NA	NA	NA	no	no	NA	NA	NA	NA	NA	NA	NA	NA	NA	NA	NA
16TB0598_S93	Staphylococcus epidermidis	16TB0598	Clinical sample	0.5	0.25	128	128	0.008	2	4	1	no	no	NA	NA	NA	NA	NA	NA	NA	NA	NA	NA	NA	NA	NA	NA	NA	NA	no	no	NA	NA	NA	NA	NA	no	no	NA	NA	NA	NA	NA	NA	NA	NA	NA	NA	NA
16TB0599_S80	Staphylococcus epidermidis	16TB0599	Clinical sample	2	2	>512	64	0.016	2	8	1	yes	yes	AAC_6___Ie_APH_2____Ia.3002597.NC_005024.42504_43944.305	99.93	33.6	no	no	no	no	no	no	no	no	no	no	no	no	no	yes	yes	ANT_4___Ib.3003905.NC_013342.1.26737_27499.4615	100	62.5	no	no	no	no	NA	NA	NA	NA	NA	NA	NA	NA	NA	NA	NA
16TB0600_S178	Staphylococcus epidermidis	16TB0600	Clinical sample	2	0.25	2	4	0.016	1	X	1	no	no	NA	NA	NA	NA	NA	NA	NA	NA	NA	NA	NA	NA	NA	NA	NA	NA	no	no	NA	NA	NA	NA	NA	no	no	NA	NA	NA	NA	NA	NA	NA	NA	NA	NA	NA
16TB0601_S179	Staphylococcus warneri	16TB0601	Clinical sample	>8	2	0.5	128	0.016	8	8	4	no	no	NA	NA	NA	NA	NA	NA	NA	NA	NA	NA	NA	NA	NA	NA	NA	NA	no	no	NA	NA	NA	NA	NA	no	no	NA	NA	NA	NA	NA	NA	NA	NA	NA	NA	NA
16TB0604_S33	Staphylococcus epidermidis	16TB0604	Clinical sample	4	0.25	64	8	0.016	2	4	2	no	no	NA	NA	NA	NA	NA	NA	NA	NA	NA	NA	NA	NA	NA	NA	NA	NA	no	no	NA	NA	NA	NA	NA	no	no	NA	NA	NA	NA	NA	NA	NA	NA	NA	NA	NA
16TB0605_S117	Staphylococcus epidermidis	16TB0605	Clinical sample	>8	1	>512	64	0.032	2	8	2	yes	yes	AAC_6___Ie_APH_2____Ia.3002597.NC_005024.42504_43944.305	99.93	44.8	no	no	no	no	no	no	no	no	no	no	no	no	no	yes	yes	ANT_4___Ib.3003905.NC_013342.1.26737_27499.4615	100	58.9	no	no	no	no	NA	NA	NA	NA	NA	NA	NA	NA	NA	NA	NA
16TB0606_S180	Staphylococcus epidermidis	16TB0606	Clinical sample	>8	0.25	>512	8	>0.125	0.5	4	1	yes	yes	AAC_6___Ie_APH_2____Ia.3002597.NC_005024.42504_43944.305	100	116.9	no	no	no	no	no	no	no	no	no	no	no	no	no	no	no	NA	NA	NA	NA	NA	no	no	NA	NA	NA	NA	NA	NA	NA	NA	NA	NA	NA
16TB0609_S97	Staphylococcus epidermidis	16TB0609	Clinical sample	1	2	0.5	0.064	>0.125	8	128	4	no	no	NA	NA	NA	NA	NA	NA	NA	NA	NA	NA	NA	NA	NA	NA	NA	NA	no	no	NA	NA	NA	NA	NA	no	no	NA	NA	NA	NA	NA	NA	NA	NA	NA	NA	NA
16TB0610_S182	Staphylococcus epidermidis	16TB0610	Clinical sample	>8	2	128	1	>0.125	2	0.5	1	no	no	NA	NA	NA	NA	NA	NA	NA	NA	NA	NA	NA	NA	NA	NA	NA	NA	no	no	NA	NA	NA	NA	NA	no	no	NA	NA	NA	NA	NA	NA	NA	NA	NA	NA	NA
16TB0611_S57	Staphylococcus warneri	16TB0611	Clinical sample	1	2	128	0.25	0.016	1	0.5	2	no	no	NA	NA	NA	NA	NA	NA	NA	NA	NA	NA	NA	NA	NA	NA	NA	NA	no	no	NA	NA	NA	NA	NA	no	no	NA	NA	NA	NA	NA	NA	NA	NA	NA	NA	NA
16TB0612_S183	Staphylococcus epidermidis	16TB0612	Clinical sample	1	2	0.125	0.25	0.016	4	0.5	2	no	no	NA	NA	NA	NA	NA	NA	NA	NA	NA	NA	NA	NA	NA	NA	NA	NA	no	no	NA	NA	NA	NA	NA	no	no	NA	NA	NA	NA	NA	NA	NA	NA	NA	NA	NA
16TB0613_S88	Staphylococcus epidermidis	16TB0613	Clinical sample	0.5	2	1	0.25	0.008	1	0.25	2	no	no	NA	NA	NA	NA	NA	NA	NA	NA	NA	NA	NA	NA	NA	NA	NA	NA	no	no	NA	NA	NA	NA	NA	no	no	NA	NA	NA	NA	NA	NA	NA	NA	NA	NA	NA
16TB0615_S185	Staphylococcus capitis	16TB0615	Clinical sample	>8	1	2	0.064	0.016	1	8	1	no	no	NA	NA	NA	NA	NA	NA	NA	NA	NA	NA	NA	NA	NA	NA	NA	NA	no	no	NA	NA	NA	NA	NA	no	no	NA	NA	NA	NA	NA	NA	NA	NA	NA	NA	NA
16TB0616_S136	Staphylococcus epidermidis	16TB0616	Clinical sample	X	0.25	4	128	0.016	1	X	2	no	no	NA	NA	NA	NA	NA	NA	NA	NA	NA	NA	NA	NA	NA	NA	NA	NA	no	no	NA	NA	NA	NA	NA	no	no	NA	NA	NA	NA	NA	NA	NA	NA	NA	NA	NA
16TB0617_S137	Staphylococcus epidermidis	16TB0617	Clinical sample	>8	0.25	0.5	0.5	0.064	0.5	4	2	no	no	NA	NA	NA	NA	NA	NA	NA	NA	NA	NA	NA	NA	NA	NA	NA	NA	no	no	NA	NA	NA	NA	NA	no	no	NA	NA	NA	NA	NA	NA	NA	NA	NA	NA	NA
16TB0618_S94	Staphylococcus epidermidis	16TB0618	Clinical sample	4	0.25	4	0.5	0.032	1	2	2	no	no	NA	NA	NA	NA	NA	NA	NA	NA	NA	NA	NA	NA	NA	NA	NA	NA	no	no	NA	NA	NA	NA	NA	no	no	NA	NA	NA	NA	NA	NA	NA	NA	NA	NA	NA
16TB0619_S138	Staphylococcus epidermidis	16TB0619	Clinical sample	>8	0.25	32	0.5	X	8	2	2	no	no	NA	NA	NA	NA	NA	NA	NA	NA	NA	NA	NA	NA	NA	NA	NA	NA	no	no	NA	NA	NA	NA	NA	no	no	NA	NA	NA	NA	NA	NA	NA	NA	NA	NA	NA
16TB0620_S139	Staphylococcus hominis	16TB0620	Clinical sample	1	1	2	0.5	X	8	0.25	1	no	no	NA	NA	NA	NA	NA	NA	NA	NA	NA	NA	NA	NA	NA	NA	NA	NA	no	no	NA	NA	NA	NA	NA	no	no	NA	NA	NA	NA	NA	NA	NA	NA	NA	NA	NA
16TB0621_S140	Staphylococcus epidermidis	16TB0621	Clinical sample	1	1	0.25	128	0.016	8	2	1	no	no	NA	NA	NA	NA	NA	NA	NA	NA	NA	NA	NA	NA	NA	NA	NA	NA	no	no	NA	NA	NA	NA	NA	no	no	NA	NA	NA	NA	NA	NA	NA	NA	NA	NA	NA
16TB0622_S141	Staphylococcus epidermidis	16TB0622	Clinical sample	4	2	0.5	64	0.016	8	64	2	yes	yes	AAC_6___Ie_APH_2____Ia.3002597.NC_005024.42504_43944.305	100	35	no	no	no	no	no	no	no	no	no	no	no	no	no	yes	yes	ANT_4___Ib.3003905.NC_013342.1.26737_27499.4615	100	54.7	no	no	no	no	NA	NA	NA	NA	NA	NA	NA	NA	NA	NA	NA
16TB0623_S120	Staphylococcus caprae	16TB0623	Clinical sample	1	2	1	0.25	0.016	0.5	0.5	2	no	no	NA	NA	NA	NA	NA	NA	NA	NA	NA	NA	NA	NA	NA	NA	NA	NA	no	no	NA	NA	NA	NA	NA	no	no	NA	NA	NA	NA	NA	NA	NA	NA	NA	NA	NA
16TB0624_S28	Staphylococcus saprophyticus	16TB0624	Clinical sample	>8	2	>512	0.5	0.032	4	0.5	1	no	no	NA	NA	NA	NA	NA	NA	NA	NA	NA	NA	NA	NA	NA	NA	NA	NA	no	no	NA	NA	NA	NA	NA	no	no	NA	NA	NA	NA	NA	NA	NA	NA	NA	NA	NA
16TB0626_S132	Staphylococcus epidermidis	16TB0626	Clinical sample	>8	1	16	0.125	0.016	2	0.25	2	no	no	NA	NA	NA	NA	NA	NA	NA	NA	NA	NA	NA	NA	NA	NA	NA	NA	no	no	NA	NA	NA	NA	NA	no	no	NA	NA	NA	NA	NA	NA	NA	NA	NA	NA	NA
16TB0627_S112	Staphylococcus epidermidis	16TB0627	Clinical sample	>8	0.5	64	128	0.016	2	8	2	no	no	NA	NA	NA	NA	NA	NA	NA	NA	NA	NA	NA	NA	NA	NA	NA	NA	no	no	NA	NA	NA	NA	NA	no	no	NA	NA	NA	NA	NA	NA	NA	NA	NA	NA	NA
16TB0629_S35	Staphylococcus saprophyticus	16TB0629	Clinical sample	>8	0.25	128	0.032	0.032	4	64	2	no	no	NA	NA	NA	NA	NA	NA	NA	NA	NA	NA	NA	NA	NA	NA	NA	NA	no	no	NA	NA	NA	NA	NA	no	no	NA	NA	NA	NA	NA	NA	NA	NA	NA	NA	NA
16TB0631_S22	Staphylococcus saprophyticus	16TB0631	Clinical sample	>8	1	1	128	0.032	8	1	2	no	no	NA	NA	NA	NA	NA	NA	NA	NA	NA	NA	NA	NA	NA	NA	NA	NA	no	no	NA	NA	NA	NA	NA	no	no	NA	NA	NA	NA	NA	NA	NA	NA	NA	NA	NA
16TB0632_S53	Staphylococcus saprophyticus	16TB0632	Clinical sample	4	1	128	128	0.032	8	0.5	2	no	no	NA	NA	NA	NA	NA	NA	NA	NA	NA	NA	NA	NA	NA	NA	NA	NA	no	no	NA	NA	NA	NA	NA	no	no	NA	NA	NA	NA	NA	NA	NA	NA	NA	NA	NA
16TB0634_S98	Staphylococcus epidermidis	16TB0634	Clinical sample	1	1	0.5	0.25	0.008	2	2	2	no	no	NA	NA	NA	NA	NA	NA	NA	NA	NA	NA	NA	NA	NA	NA	NA	NA	no	no	NA	NA	NA	NA	NA	no	no	NA	NA	NA	NA	NA	NA	NA	NA	NA	NA	NA
16TB0635_S29	Staphylococcus saprophyticus	16TB0635	Clinical sample	>8	1	8	0.25	0.016	8	1	1	no	no	NA	NA	NA	NA	NA	NA	NA	NA	NA	NA	NA	NA	NA	NA	NA	NA	no	no	NA	NA	NA	NA	NA	no	no	NA	NA	NA	NA	NA	NA	NA	NA	NA	NA	NA
16TB0636_S40	Staphylococcus saprophyticus	16TB0636	Clinical sample	>8	1	32	16	0.016	4	1	1	no	no	NA	NA	NA	NA	NA	NA	NA	NA	NA	NA	NA	NA	NA	NA	NA	NA	no	no	NA	NA	NA	NA	NA	no	no	NA	NA	NA	NA	NA	NA	NA	NA	NA	NA	NA
16TB0638_S68	Staphylococcus epidermidis	16TB0638	Clinical sample	>8	>4	32	1	0.016	8	1	4	no	no	NA	NA	NA	NA	NA	NA	NA	NA	NA	NA	NA	NA	NA	NA	NA	NA	no	no	NA	NA	NA	NA	NA	no	no	NA	NA	NA	NA	NA	NA	NA	NA	NA	NA	NA
16TB0639_S44	Staphylococcus epidermidis	16TB0639	Clinical sample	4	1	32	0.25	0.016	2	2	2	no	no	NA	NA	NA	NA	NA	NA	NA	NA	NA	NA	NA	NA	NA	NA	NA	NA	no	no	NA	NA	NA	NA	NA	no	no	NA	NA	NA	NA	NA	NA	NA	NA	NA	NA	NA
16TB0640_S45	Staphylococcus epidermidis	16TB0640	Clinical sample	0.5	0.5	0.5	128	0.016	2	2	1	no	no	NA	NA	NA	NA	NA	NA	NA	NA	NA	NA	NA	NA	NA	NA	NA	NA	no	no	NA	NA	NA	NA	NA	no	no	NA	NA	NA	NA	NA	NA	NA	NA	NA	NA	NA
16TB0641_S34	Staphylococcus saprophyticus	16TB0641	Clinical sample	>8	0.25	32	0.064	0.016	4	0.5	2	no	no	NA	NA	NA	NA	NA	NA	NA	NA	NA	NA	NA	NA	NA	NA	NA	NA	no	no	NA	NA	NA	NA	NA	no	no	NA	NA	NA	NA	NA	NA	NA	NA	NA	NA	NA
16TB0644_S31	Staphylococcus saprophyticus	16TB0644	Clinical sample	>8	0.25	4	0.064	0.032	4	0.5	2	no	no	NA	NA	NA	NA	NA	NA	NA	NA	NA	NA	NA	NA	NA	NA	NA	NA	no	no	NA	NA	NA	NA	NA	no	no	NA	NA	NA	NA	NA	NA	NA	NA	NA	NA	NA
16TB0645_S47	Staphylococcus epidermidis	16TB0645	Clinical sample	>8	0.25	0.25	64	0.032	2	0.5	1	no	no	NA	NA	NA	NA	NA	NA	NA	NA	NA	NA	NA	NA	NA	NA	NA	NA	no	no	NA	NA	NA	NA	NA	no	no	NA	NA	NA	NA	NA	NA	NA	NA	NA	NA	NA
16TB0646_S27	Staphylococcus saprophyticus	16TB0646	Clinical sample	4	1	64	64	0.032	16	0.5	2	no	no	NA	NA	NA	NA	NA	NA	NA	NA	NA	NA	NA	NA	NA	NA	NA	NA	no	no	NA	NA	NA	NA	NA	no	no	NA	NA	NA	NA	NA	NA	NA	NA	NA	NA	NA
16TB0647_S89	Staphylococcus epidermidis	16TB0647	Clinical sample	1	1	0.25	0.25	0.016	2	0.5	2	no	no	NA	NA	NA	NA	NA	NA	NA	NA	NA	NA	NA	NA	NA	NA	NA	NA	no	no	NA	NA	NA	NA	NA	no	no	NA	NA	NA	NA	NA	NA	NA	NA	NA	NA	NA
16TB0648_S48	Staphylococcus epidermidis	16TB0648	Clinical sample	0.25	X	0.25	0.25	X	0.5	0.5	2	no	no	NA	NA	NA	NA	NA	NA	NA	NA	NA	NA	NA	NA	NA	NA	NA	NA	no	no	NA	NA	NA	NA	NA	no	no	NA	NA	NA	NA	NA	NA	NA	NA	NA	NA	NA
16TB0649_S30	Staphylococcus saprophyticus	16TB0649	Clinical sample	4	1	128	2	0.032	16	0.5	2	no	no	NA	NA	NA	NA	NA	NA	NA	NA	NA	NA	NA	NA	NA	NA	NA	NA	no	no	NA	NA	NA	NA	NA	no	no	NA	NA	NA	NA	NA	NA	NA	NA	NA	NA	NA
16TB0650_S49	Staphylococcus epidermidis	16TB0650	Clinical sample	4	1	>512	16	0.032	4	0.5	2	no	no	NA	NA	NA	NA	NA	NA	NA	NA	NA	NA	NA	NA	NA	NA	NA	NA	no	no	NA	NA	NA	NA	NA	no	no	NA	NA	NA	NA	NA	NA	NA	NA	NA	NA	NA
PID_0208_31	Staphylococcus massiliensis	NCTC 13831		0.25	1	0.25	128	0.008	2	0.25	1	no	no	NA	NA	NA	NA	NA	NA	NA	NA	NA	NA	NA	NA	NA	NA	NA	NA	no	no	NA	NA	NA	NA	NA	no	no	NA	NA	NA	NA	NA	NA	NA	NA	NA	NA	NA
PID_0208_37	Staphylococcus rostri	NCTC 13837		1	0.5	0.5	128	0.016	1	0.25	1	no	no	NA	NA	NA	NA	NA	NA	NA	NA	NA	NA	NA	NA	NA	NA	NA	NA	no	no	NA	NA	NA	NA	NA	no	no	NA	NA	NA	NA	NA	NA	NA	NA	NA	NA	NA
R_Dean_1	Staphylococcus epidermidis	15TB0702	Clinical sample	>8	2	16	16	0.004	8	0.25	1	no	no	NA	NA	NA	NA	NA	NA	NA	NA	NA	NA	NA	NA	NA	NA	NA	NA	no	no	NA	NA	NA	NA	NA	no	no	NA	NA	NA	NA	NA	NA	NA	NA	NA	NA	NA
R_Dean_11	Staphylococcus hominis	15TB0761	Clinical sample	1	0.5	1	8	0.016	1	0.25	X	no	no	NA	NA	NA	NA	NA	NA	NA	NA	NA	NA	NA	NA	NA	NA	NA	NA	no	no	NA	NA	NA	NA	NA	no	no	NA	NA	NA	NA	NA	NA	NA	NA	NA	NA	NA
R_Dean_12	Staphylococcus epidermidis	15TB0741	Clinical sample	0.25	1	>512	0.25	0.016	4	0.25	1	no	no	NA	NA	NA	NA	NA	NA	NA	NA	NA	NA	NA	NA	NA	NA	NA	NA	no	no	NA	NA	NA	NA	NA	no	no	NA	NA	NA	NA	NA	NA	NA	NA	NA	NA	NA
R_Dean_13	Staphylococcus capitis	15TB0961	Clinical sample	2	2	0.5	0.064	0.016	1	0.25	2	no	no	NA	NA	NA	NA	NA	NA	NA	NA	NA	NA	NA	NA	NA	NA	NA	NA	no	no	NA	NA	NA	NA	NA	no	no	NA	NA	NA	NA	NA	NA	NA	NA	NA	NA	NA
R_Dean_14	Staphylococcus lugdunensis	15TB0938	Clinical sample	1	1	0.25	0.25	0.008	0.5	0.5	1	no	no	NA	NA	NA	NA	NA	NA	NA	NA	NA	NA	NA	NA	NA	NA	NA	NA	no	no	NA	NA	NA	NA	NA	no	no	NA	NA	NA	NA	NA	NA	NA	NA	NA	NA	NA
R_Dean_15	Staphylococcus saprophyticus	16TB0589	Clinical sample	>8	0.5	256	0.25	0.016	2	8	1	no	no	NA	NA	NA	NA	NA	NA	NA	NA	NA	NA	NA	NA	NA	NA	NA	NA	no	no	NA	NA	NA	NA	NA	no	no	NA	NA	NA	NA	NA	NA	NA	NA	NA	NA	NA
R_Dean_17	Staphylococcus epidermidis	15TB0704	Clinical sample	4	0.5	16	8	0.008	1	128	2	no	no	NA	NA	NA	NA	NA	NA	NA	NA	NA	NA	NA	NA	NA	NA	NA	NA	no	no	NA	NA	NA	NA	NA	no	no	NA	NA	NA	NA	NA	NA	NA	NA	NA	NA	NA
R_Dean_19	Staphylococcus hominis	15TB0760	Clinical sample	>8	1	0.5	4	0.016	1	0.25	1	no	no	NA	NA	NA	NA	NA	NA	NA	NA	NA	NA	NA	NA	NA	NA	NA	NA	no	no	NA	NA	NA	NA	NA	no	no	NA	NA	NA	NA	NA	NA	NA	NA	NA	NA	NA
R_Dean_20	Staphylococcus haemolyticus	15TB0740	Clinical sample	>8	2	64	64	0.016	4	128	2	no	no	NA	NA	NA	NA	NA	NA	NA	NA	NA	NA	NA	NA	NA	NA	NA	NA	no	no	NA	NA	NA	NA	NA	no	no	NA	NA	NA	NA	NA	NA	NA	NA	NA	NA	NA
R_Dean_21	Staphylococcus pasteuri	15TB0956	Clinical sample	0.25	X	0.125	0.016	X	0.25	0.25	1	no	no	NA	NA	NA	NA	NA	NA	NA	NA	NA	NA	NA	NA	NA	NA	NA	NA	no	no	NA	NA	NA	NA	NA	no	no	NA	NA	NA	NA	NA	NA	NA	NA	NA	NA	NA
R_Dean_23	Staphylococcus epidermidis	16TB0590	Clinical sample	4	0.25	1	0.25	0.008	2	4	2	no	no	NA	NA	NA	NA	NA	NA	NA	NA	NA	NA	NA	NA	NA	NA	NA	NA	no	no	NA	NA	NA	NA	NA	no	no	NA	NA	NA	NA	NA	NA	NA	NA	NA	NA	NA
R_Dean_24	Staphylococcus haemolyticus	16TB0561	Animal sample	>8	0.5	0.5	0.064	0.016	4	64	1	no	no	NA	NA	NA	NA	NA	NA	NA	NA	NA	NA	NA	NA	NA	NA	NA	NA	no	no	NA	NA	NA	NA	NA	no	no	NA	NA	NA	NA	NA	NA	NA	NA	NA	NA	NA
R_Dean_25	Staphylococcus epidermidis	15TB0711	Clinical sample	>8	2	>512	32	0.008	8	2	4	partial	no	AAC_6___Ie_APH_2____Ia.3002597.NC_005024.42504_43944.305	100	3.1	no	no	no	no	no	no	no	no	no	no	no	no	no	yes	yes	ANT_4___Ib.3003905.NC_013342.1.26737_27499.4615	100	39.4	no	no	no	no	NA	NA	NA	NA	NA	NA	NA	NA	NA	NA	NA
R_Dean_27	Staphylococcus epidermidis	15TB0757	Clinical sample	2	2	64	32	0.008	8	0.5	1	partial	no	AAC_6___Ie_APH_2____Ia.3002597.NC_005024.42504_43944.305	100	51	no	no	no	no	no	no	no	no	no	no	no	no	no	no	no	NA	NA	NA	NA	NA	no	no	NA	NA	NA	NA	NA	NA	NA	NA	NA	NA	NA
R_Dean_28	Staphylococcus epidermidis	15TB0774	Clinical sample	>8	2	1	0.25	0.016	8	2	4	partial	no	AAC_6___Ie_APH_2____Ia.3002597.NC_005024.42504_43944.305	100	29.7	no	no	no	no	no	no	no	no	no	no	no	no	no	no	no	NA	NA	NA	NA	NA	partial	no	ANT_6__Ia.3002626.NC_023287.1.60996_61860.4748	90.05	15.6	yes	no	no	no	no	no	no	no
R_Dean_29	Staphylococcus lugdunensis	15TB0963	Clinical sample	1	0.5	1	0.5	0.008	1	0.25	1	no	no	NA	NA	NA	NA	NA	NA	NA	NA	NA	NA	NA	NA	NA	NA	NA	NA	no	no	NA	NA	NA	NA	NA	no	no	NA	NA	NA	NA	NA	NA	NA	NA	NA	NA	NA
R_Dean_3	Staphylococcus haemolyticus	15TB0779	Clinical sample	>8	0.5	>512	32	0.008	1	0.5	2	interrupted	no	AAC_6___Ie_APH_2____Ia.3002597.NC_005024.42504_43944.305	100	17	no	no	no	no	no	no	no	no	no	no	no	no	no	no	no	NA	NA	NA	NA	NA	no	no	NA	NA	NA	NA	NA	NA	NA	NA	NA	NA	NA
R_Dean_30	Staphylococcus epidermidis	15TB0917	Healthy sample	>8	0.5	>512	128	0.008	0.5	2	1	no	no	NA	NA	NA	NA	NA	NA	NA	NA	NA	NA	NA	NA	NA	NA	NA	NA	no	no	NA	NA	NA	NA	NA	no	no	NA	NA	NA	NA	NA	NA	NA	NA	NA	NA	NA
R_Dean_31	Staphylococcus epidermidis	16TB0607	Clinical sample	>8	0.25	>512	0.5	>0.125	4	2	2	no	no	NA	NA	NA	NA	NA	NA	NA	NA	NA	NA	NA	NA	NA	NA	NA	NA	no	no	NA	NA	NA	NA	NA	no	no	NA	NA	NA	NA	NA	NA	NA	NA	NA	NA	NA
R_Dean_32	Staphylococcus saprophyticus	16TB0643	Clinical sample	4	1	32	0.125	0.032	8	0.5	2	no	no	NA	NA	NA	NA	NA	NA	NA	NA	NA	NA	NA	NA	NA	NA	NA	NA	no	no	NA	NA	NA	NA	NA	no	no	NA	NA	NA	NA	NA	NA	NA	NA	NA	NA	NA
R_Dean_33	Staphylococcus simulans	15TB0715	Clinical sample	1	0.25	0.5	32	0.008	0.5	4	1	no	no	NA	NA	NA	NA	NA	NA	NA	NA	NA	NA	NA	NA	NA	NA	NA	NA	no	no	NA	NA	NA	NA	NA	no	no	NA	NA	NA	NA	NA	NA	NA	NA	NA	NA	NA
R_Dean_35	Staphylococcus capitis	15TB0800	Healthy sample	0.25	0.5	0.5	0.032	0.008	0.5	0.25	X	no	no	NA	NA	NA	NA	NA	NA	NA	NA	NA	NA	NA	NA	NA	NA	NA	NA	no	no	NA	NA	NA	NA	NA	no	no	NA	NA	NA	NA	NA	NA	NA	NA	NA	NA	NA
R_Dean_36	Staphylococcus epidermidis	15TB0852	Healthy sample	0.25	1	32	0.125	0.016	2	1	2	no	no	NA	NA	NA	NA	NA	NA	NA	NA	NA	NA	NA	NA	NA	NA	NA	NA	no	no	NA	NA	NA	NA	NA	no	no	NA	NA	NA	NA	NA	NA	NA	NA	NA	NA	NA
R_Dean_37	Staphylococcus warneri	15TB0962	Clinical sample	1	0.5	128	0.125	0.004	1	0.25	1	no	no	NA	NA	NA	NA	NA	NA	NA	NA	NA	NA	NA	NA	NA	NA	NA	NA	no	no	NA	NA	NA	NA	NA	no	no	NA	NA	NA	NA	NA	NA	NA	NA	NA	NA	NA
R_Dean_38	Staphylococcus vitulinus	16TB0523	Animal sample	4	0.25	0.25	0.032	0.016	1	128	2	no	no	NA	NA	NA	NA	NA	NA	NA	NA	NA	NA	NA	NA	NA	NA	NA	NA	no	no	NA	NA	NA	NA	NA	no	no	NA	NA	NA	NA	NA	NA	NA	NA	NA	NA	NA
R_Dean_39	Staphylococcus epidermidis	16TB0608	Clinical sample	1	1	32	0.5	0.016	4	4	4	no	no	NA	NA	NA	NA	NA	NA	NA	NA	NA	NA	NA	NA	NA	NA	NA	NA	no	no	NA	NA	NA	NA	NA	no	no	NA	NA	NA	NA	NA	NA	NA	NA	NA	NA	NA
R_Dean_41	Staphylococcus epidermidis	15TB0716	Clinical sample	2	0.25	0.25	0.25	0.004	4	1	2	no	no	NA	NA	NA	NA	NA	NA	NA	NA	NA	NA	NA	NA	NA	NA	NA	NA	no	no	NA	NA	NA	NA	NA	no	no	NA	NA	NA	NA	NA	NA	NA	NA	NA	NA	NA
R_Dean_43	Staphylococcus haemolyticus	15TB0775	Clinical sample	>8	0.5	>512	32	0.016	8	2	2	no	no	NA	NA	NA	NA	NA	NA	NA	NA	NA	NA	NA	NA	NA	NA	NA	NA	no	no	NA	NA	NA	NA	NA	no	no	NA	NA	NA	NA	NA	NA	NA	NA	NA	NA	NA
R_Dean_44	Staphylococcus epidermidis	15TB0851	Healthy sample	1	1	0.25	0.125	0.008	8	0.5	2	no	no	NA	NA	NA	NA	NA	NA	NA	NA	NA	NA	NA	NA	NA	NA	NA	NA	no	no	NA	NA	NA	NA	NA	no	no	NA	NA	NA	NA	NA	NA	NA	NA	NA	NA	NA
R_Dean_45	Staphylococcus epidermidis	15TB0806	Healthy sample	1	2	0.5	0.25	0.008	8	0.25	2	no	no	NA	NA	NA	NA	NA	NA	NA	NA	NA	NA	NA	NA	NA	NA	NA	NA	no	no	NA	NA	NA	NA	NA	no	no	NA	NA	NA	NA	NA	NA	NA	NA	NA	NA	NA
R_Dean_46	Staphylococcus epidermidis	16TB0531	Clinical sample	4	0.5	>512	>256	0.004	4	4	2	partial	no	AAC_6___Ie_APH_2____Ia.3002597.NC_005024.42504_43944.305	100	18.2	no	no	no	no	no	no	no	no	no	no	no	no	no	no	no	NA	NA	NA	NA	NA	no	no	NA	NA	NA	NA	NA	NA	NA	NA	NA	NA	NA
R_Dean_48	Staphylococcus epidermidis	16TB0625	Clinical sample	0.25	2	64	0.5	0.016	4	2	4	no	no	NA	NA	NA	NA	NA	NA	NA	NA	NA	NA	NA	NA	NA	NA	NA	NA	no	no	NA	NA	NA	NA	NA	no	no	NA	NA	NA	NA	NA	NA	NA	NA	NA	NA	NA
R_Dean_49	Staphylococcus hominis	15TB0718	Clinical sample	4	0.25	64	0.064	0.008	0.5	0.25	1	no	no	NA	NA	NA	NA	NA	NA	NA	NA	NA	NA	NA	NA	NA	NA	NA	NA	yes	yes	ANT_4___Ib.3003905.NC_013342.1.26737_27499.4615	100	133.8	no	no	no	no	NA	NA	NA	NA	NA	NA	NA	NA	NA	NA	NA
R_Dean_5	Staphylococcus epidermidis	15TB0839	Healthy sample	0.25	1	0.25	0.125	0.008	2	1	1	no	no	NA	NA	NA	NA	NA	NA	NA	NA	NA	NA	NA	NA	NA	NA	NA	NA	no	no	NA	NA	NA	NA	NA	no	no	NA	NA	NA	NA	NA	NA	NA	NA	NA	NA	NA
R_Dean_51	Staphylococcus haemolyticus	15TB0843	Healthy sample	2	0.25	128	0.125	0.016	2	0.25	2	no	no	NA	NA	NA	NA	NA	NA	NA	NA	NA	NA	NA	NA	NA	NA	NA	NA	no	no	NA	NA	NA	NA	NA	no	no	NA	NA	NA	NA	NA	NA	NA	NA	NA	NA	NA
R_Dean_53	Staphylococcus hominis	15TB0803	Healthy sample	1	0.25	>512	0.25	0.004	1	256	1	no	no	NA	NA	NA	NA	NA	NA	NA	NA	NA	NA	NA	NA	NA	NA	NA	NA	no	no	NA	NA	NA	NA	NA	no	no	NA	NA	NA	NA	NA	NA	NA	NA	NA	NA	NA
R_Dean_54	Staphylococcus chromogenes	16TB0541	Animal sample	4	0.25	1	0.125	0.016	2	64	1	no	no	NA	NA	NA	NA	NA	NA	NA	NA	NA	NA	NA	NA	NA	NA	NA	NA	no	no	NA	NA	NA	NA	NA	no	no	NA	NA	NA	NA	NA	NA	NA	NA	NA	NA	NA
R_Dean_56	Staphylococcus hominis	16TB0566	Healthy sample	2	2	0.5	128	0.016	1	0.25	2	no	no	NA	NA	NA	NA	NA	NA	NA	NA	NA	NA	NA	NA	NA	NA	NA	NA	no	no	NA	NA	NA	NA	NA	no	no	NA	NA	NA	NA	NA	NA	NA	NA	NA	NA	NA
R_Dean_58	Staphylococcus hominis	15TB0795	Healthy sample	2	0.5	0.5	0.25	0.016	0.5	0.25	1	no	no	NA	NA	NA	NA	NA	NA	NA	NA	NA	NA	NA	NA	NA	NA	NA	NA	no	no	NA	NA	NA	NA	NA	no	no	NA	NA	NA	NA	NA	NA	NA	NA	NA	NA	NA
R_Dean_59	Staphylococcus saprophyticus	15TB0829	Healthy sample	>8	1	128	0.064	0.016	4	1	1	no	no	NA	NA	NA	NA	NA	NA	NA	NA	NA	NA	NA	NA	NA	NA	NA	NA	no	no	NA	NA	NA	NA	NA	no	no	NA	NA	NA	NA	NA	NA	NA	NA	NA	NA	NA
R_Dean_6	Staphylococcus capitis	15TB0943	Clinical sample	4	0.25	1	0.032	0.016	1	64	1	no	no	NA	NA	NA	NA	NA	NA	NA	NA	NA	NA	NA	NA	NA	NA	NA	NA	no	no	NA	NA	NA	NA	NA	no	no	NA	NA	NA	NA	NA	NA	NA	NA	NA	NA	NA
R_Dean_60	Staphylococcus lugdunensis	15TB0861	Healthy sample	1	2	>512	0.25	0.004	8	0.5	1	no	no	NA	NA	NA	NA	NA	NA	NA	NA	NA	NA	NA	NA	NA	NA	NA	NA	no	no	NA	NA	NA	NA	NA	no	no	NA	NA	NA	NA	NA	NA	NA	NA	NA	NA	NA
R_Dean_64	Staphylococcus epidermidis	16TB0633	Clinical sample	>8	1	>512	64	>0.125	2	0.25	2	interrupted	no	AAC_6___Ie_APH_2____Ia.3002597.NC_005024.42504_43944.305	100	75.8	no	no	no	no	no	no	no	no	no	no	no	no	no	no	no	NA	NA	NA	NA	NA	no	no	NA	NA	NA	NA	NA	NA	NA	NA	NA	NA	NA
R_Dean_66	Staphylococcus epidermidis	15TB0794	Healthy sample	0.5	0.5	128	8	0.008	0.5	0.25	2	no	no	NA	NA	NA	NA	NA	NA	NA	NA	NA	NA	NA	NA	NA	NA	NA	NA	no	no	NA	NA	NA	NA	NA	no	no	NA	NA	NA	NA	NA	NA	NA	NA	NA	NA	NA
R_Dean_67	Staphylococcus warneri	15TB0823	Animal sample	1	2	32	0.25	0.008	4	0.5	2	no	no	NA	NA	NA	NA	NA	NA	NA	NA	NA	NA	NA	NA	NA	NA	NA	NA	no	no	NA	NA	NA	NA	NA	no	no	NA	NA	NA	NA	NA	NA	NA	NA	NA	NA	NA
R_Dean_68	Staphylococcus haemolyticus	15TB0864	Healthy sample	2	0.5	0.5	0.125	0.008	16	0.5	1	no	no	NA	NA	NA	NA	NA	NA	NA	NA	NA	NA	NA	NA	NA	NA	NA	NA	no	no	NA	NA	NA	NA	NA	no	no	NA	NA	NA	NA	NA	NA	NA	NA	NA	NA	NA
R_Dean_69	Staphylococcus hominis	15TB0908	Healthy sample	0.25	0.25	128	0.016	0.004	0.5	0.25	1	no	no	NA	NA	NA	NA	NA	NA	NA	NA	NA	NA	NA	NA	NA	NA	NA	NA	no	no	NA	NA	NA	NA	NA	no	no	NA	NA	NA	NA	NA	NA	NA	NA	NA	NA	NA
R_Dean_7	Staphylococcus epidermidis	16TB0588	Clinical sample	>8	2	1	0.125	0.016	2	64	2	no	no	NA	NA	NA	NA	NA	NA	NA	NA	NA	NA	NA	NA	NA	NA	NA	NA	no	no	NA	NA	NA	NA	NA	no	no	NA	NA	NA	NA	NA	NA	NA	NA	NA	NA	NA
R_Dean_70	Staphylococcus equorum	16TB0546	Animal sample	2	0.25	0.5	0.032	0.004	0.25	32	1	no	no	NA	NA	NA	NA	NA	NA	NA	NA	NA	NA	NA	NA	NA	NA	NA	NA	no	no	NA	NA	NA	NA	NA	no	no	NA	NA	NA	NA	NA	NA	NA	NA	NA	NA	NA
R_Dean_71	Staphylococcus hominis	15TB0978	Clinical sample	1	0.25	0.5	0.064	0.008	0.5	1	1	no	no	NA	NA	NA	NA	NA	NA	NA	NA	NA	NA	NA	NA	NA	NA	NA	NA	no	no	NA	NA	NA	NA	NA	no	no	NA	NA	NA	NA	NA	NA	NA	NA	NA	NA	NA
R_Dean_74	Staphylococcus warneri	15TB0773	Clinical sample	1	2	0.25	0.25	0.008	4	0.5	2	no	no	NA	NA	NA	NA	NA	NA	NA	NA	NA	NA	NA	NA	NA	NA	NA	NA	no	no	NA	NA	NA	NA	NA	no	no	NA	NA	NA	NA	NA	NA	NA	NA	NA	NA	NA
R_Dean_75	Staphylococcus auricularis	15TB0886	Healthy sample	0.25	0.25	0.125	0.016	0.004	0.25	0.25	1	no	no	NA	NA	NA	NA	NA	NA	NA	NA	NA	NA	NA	NA	NA	NA	NA	NA	no	no	NA	NA	NA	NA	NA	no	no	NA	NA	NA	NA	NA	NA	NA	NA	NA	NA	NA
R_Dean_76	Staphylococcus epidermidis	15TB0946	Clinical sample	0.25	0.25	64	0.032	0.004	0.5	0.25	X	no	no	NA	NA	NA	NA	NA	NA	NA	NA	NA	NA	NA	NA	NA	NA	NA	NA	no	no	NA	NA	NA	NA	NA	no	no	NA	NA	NA	NA	NA	NA	NA	NA	NA	NA	NA
R_Dean_77	Staphylococcus epidermidis	15TB0909	Healthy sample	0.5	1	0.25	0.125	0.016	0.5	2	2	no	no	NA	NA	NA	NA	NA	NA	NA	NA	NA	NA	NA	NA	NA	NA	NA	NA	no	no	NA	NA	NA	NA	NA	no	no	NA	NA	NA	NA	NA	NA	NA	NA	NA	NA	NA
R_Dean_8	Staphylococcus epidermidis	16TB0614	Clinical sample	4	1	64	0.25	0.016	2	X	2	no	no	NA	NA	NA	NA	NA	NA	NA	NA	NA	NA	NA	NA	NA	NA	NA	NA	no	no	NA	NA	NA	NA	NA	no	no	NA	NA	NA	NA	NA	NA	NA	NA	NA	NA	NA
R_Dean_82	Staphylococcus hominis	15TB0793	Healthy sample	1	0.25	0.5	8	0.004	1	1	1	no	no	NA	NA	NA	NA	NA	NA	NA	NA	NA	NA	NA	NA	NA	NA	NA	NA	no	no	NA	NA	NA	NA	NA	no	no	NA	NA	NA	NA	NA	NA	NA	NA	NA	NA	NA
R_Dean_83	Staphylococcus epidermidis	15TB0871	Healthy sample	2	1	0.25	0.125	0.008	1	0.25	1	no	no	NA	NA	NA	NA	NA	NA	NA	NA	NA	NA	NA	NA	NA	NA	NA	NA	no	no	NA	NA	NA	NA	NA	no	no	NA	NA	NA	NA	NA	NA	NA	NA	NA	NA	NA
R_Dean_84	Staphylococcus epidermidis	15TB0950	Clinical sample	>8	0.25	>512	128	0.008	4	64	2	no	no	NA	NA	NA	NA	NA	NA	NA	NA	NA	NA	NA	NA	NA	NA	NA	NA	no	no	NA	NA	NA	NA	NA	no	no	NA	NA	NA	NA	NA	NA	NA	NA	NA	NA	NA
R_Dean_85	Staphylococcus haemolyticus	15TB0895	Healthy sample	>8	0.5	64	0.25	X	8	0.25	1	no	no	NA	NA	NA	NA	NA	NA	NA	NA	NA	NA	NA	NA	NA	NA	NA	NA	no	no	NA	NA	NA	NA	NA	partial	no	ANT_6__Ia.3002626.NC_023287.1.60996_61860.4748	90.05	38.6	yes	no	no	no	no	no	no	no
R_Dean_86	Staphylococcus epidermidis	16TB0580	Clinical sample	0.5	0.5	0.5	0.25	0.016	2	0.25	2	no	no	NA	NA	NA	NA	NA	NA	NA	NA	NA	NA	NA	NA	NA	NA	NA	NA	no	no	NA	NA	NA	NA	NA	no	no	NA	NA	NA	NA	NA	NA	NA	NA	NA	NA	NA
R_Dean_9	Staphylococcus epidermidis	15TB0703	Clinical sample	0.5	0.5	32	16	0.008	4	1	1	no	no	NA	NA	NA	NA	NA	NA	NA	NA	NA	NA	NA	NA	NA	NA	NA	NA	no	no	NA	NA	NA	NA	NA	no	no	NA	NA	NA	NA	NA	NA	NA	NA	NA	NA	NA
R_Dean_90	Staphylococcus epidermidis	15TB0782	Clinical sample	2	1	>512	0.25	0.008	2	2	2	no	no	NA	NA	NA	NA	NA	NA	NA	NA	NA	NA	NA	NA	NA	NA	NA	NA	no	no	NA	NA	NA	NA	NA	no	no	NA	NA	NA	NA	NA	NA	NA	NA	NA	NA	NA
R_Dean_91	Staphylococcus epidermidis	15TB0828	Healthy sample	0.5	1	0.5	0.125	0.008	4	0.25	2	no	no	NA	NA	NA	NA	NA	NA	NA	NA	NA	NA	NA	NA	NA	NA	NA	NA	no	no	NA	NA	NA	NA	NA	no	no	NA	NA	NA	NA	NA	NA	NA	NA	NA	NA	NA
R_Dean_92	Staphylococcus epidermidis	15TB0949	Clinical sample	>8	1	256	32	0.008	8	128	2	interrupted	no	AAC_6___Ie_APH_2____Ia.3002597.NC_005024.42504_43944.305	100	27.7	no	no	no	no	no	no	no	no	no	no	no	no	no	no	no	NA	NA	NA	NA	NA	no	no	NA	NA	NA	NA	NA	NA	NA	NA	NA	NA	NA
R_Dean_93	Staphylococcus lugdunensis	15TB0892	Healthy sample	1	1	64	0.25	0.008	0.5	0.25	1	no	no	NA	NA	NA	NA	NA	NA	NA	NA	NA	NA	NA	NA	NA	NA	NA	NA	no	no	NA	NA	NA	NA	NA	no	no	NA	NA	NA	NA	NA	NA	NA	NA	NA	NA	NA
R_Dean_94	Staphylococcus haemolyticus	16TB0587	Clinical sample	>8	0.5	128	0.064	0.016	8	64	2	no	no	NA	NA	NA	NA	NA	NA	NA	NA	NA	NA	NA	NA	NA	NA	NA	NA	no	no	NA	NA	NA	NA	NA	partial	no	ANT_6__Ia.3002626.NC_023287.1.60996_61860.4748	95.8	24.4	yes	no	no	no	no	no	no	no
R_Dean_95	Staphylococcus saprophyticus	16TB0628	Clinical sample	>8	0.25	1	0.032	0.016	2	0.5	1	no	no	NA	NA	NA	NA	NA	NA	NA	NA	NA	NA	NA	NA	NA	NA	NA	NA	no	no	NA	NA	NA	NA	NA	no	no	NA	NA	NA	NA	NA	NA	NA	NA	NA	NA	NA
R14014CNEG1A_S28	Staphylococcus warneri	15TB0712	Clinical sample	1	0.5	0.5	0.5	0.008	4	0.25	2	no	no	NA	NA	NA	NA	NA	NA	NA	NA	NA	NA	NA	NA	NA	NA	NA	NA	no	no	NA	NA	NA	NA	NA	no	no	NA	NA	NA	NA	NA	NA	NA	NA	NA	NA	NA
R14014CNEG1B_S16	Staphylococcus warneri	15TB0749	Clinical sample	0.5	1	2	0.5	0.008	0.25	1	2	no	no	NA	NA	NA	NA	NA	NA	NA	NA	NA	NA	NA	NA	NA	NA	NA	NA	no	no	NA	NA	NA	NA	NA	no	no	NA	NA	NA	NA	NA	NA	NA	NA	NA	NA	NA
R26951_S5	Staphylococcus epidermidis	15TB0721	Clinical sample	0.25	0.5	1	0.032	0.004	0.25	0.25	1	no	no	NA	NA	NA	NA	NA	NA	NA	NA	NA	NA	NA	NA	NA	NA	NA	NA	no	no	NA	NA	NA	NA	NA	no	no	NA	NA	NA	NA	NA	NA	NA	NA	NA	NA	NA
R34108_S40	Staphylococcus epidermidis	15TB0729	Clinical sample	>8	0.5	0.5	0.25	0.004	8	32	4	no	no	NA	NA	NA	NA	NA	NA	NA	NA	NA	NA	NA	NA	NA	NA	NA	NA	no	no	NA	NA	NA	NA	NA	no	no	NA	NA	NA	NA	NA	NA	NA	NA	NA	NA	NA
R34109_S32	Staphylococcus epidermidis	15TB0730	Clinical sample	>8	2	0.5	0.25	0.008	4	32	4	no	no	NA	NA	NA	NA	NA	NA	NA	NA	NA	NA	NA	NA	NA	NA	NA	NA	no	no	NA	NA	NA	NA	NA	no	no	NA	NA	NA	NA	NA	NA	NA	NA	NA	NA	NA
R34110_S35	Staphylococcus epidermidis	15TB0731	Clinical sample	>8	2	1	0.5	0.008	16	64	2	no	no	NA	NA	NA	NA	NA	NA	NA	NA	NA	NA	NA	NA	NA	NA	NA	NA	no	no	NA	NA	NA	NA	NA	no	no	NA	NA	NA	NA	NA	NA	NA	NA	NA	NA	NA
R360741_S30	Staphylococcus haemolyticus	15TB0921	Clinical sample	4	0.25	>512	0.25	0.004	1	1	2	partial	no	AAC_6___Ie_APH_2____Ia.3002597.NC_005024.42504_43944.305	99.72	7.5	yes	no	no	no	no	no	no	yes	no	no	no	no	no	no	no	NA	NA	NA	NA	NA	no	no	NA	NA	NA	NA	NA	NA	NA	NA	NA	NA	NA
R360742B_S45	Staphylococcus haemolyticus	15TB0780	Clinical sample	>8	0.5	16	64	0.008	2	1	2	yes	yes	AAC_6___Ie_APH_2____Ia.3002597.NC_005024.42504_43944.305	100	64.2	no	no	no	no	no	no	no	no	no	no	no	no	no	no	no	NA	NA	NA	NA	NA	no	no	NA	NA	NA	NA	NA	NA	NA	NA	NA	NA	NA
R360752_S36	Staphylococcus epidermidis	15TB0738	Clinical sample	>8	2	0.5	32	0.008	4	0.25	2	yes	yes	AAC_6___Ie_APH_2____Ia.3002597.NC_005024.42504_43944.305	99.93	12.8	no	no	no	no	no	no	no	no	no	no	no	no	no	yes	yes	ANT_4___Ib.3003905.NC_013342.1.26737_27499.4615	100	36	no	no	no	no	NA	NA	NA	NA	NA	NA	NA	NA	NA	NA	NA
R45579_S26	Staphylococcus simulans	15TB0745	Clinical sample	>8	0.5	32	0.125	0.008	0.25	0.25	1	no	no	NA	NA	NA	NA	NA	NA	NA	NA	NA	NA	NA	NA	NA	NA	NA	NA	no	no	NA	NA	NA	NA	NA	no	no	NA	NA	NA	NA	NA	NA	NA	NA	NA	NA	NA
RHL2_S43	Staphylococcus warneri	15TB0804	Healthy sample	1	2	>512	0.25	0.008	>32	16	4	no	no	NA	NA	NA	NA	NA	NA	NA	NA	NA	NA	NA	NA	NA	NA	NA	NA	no	no	NA	NA	NA	NA	NA	no	no	NA	NA	NA	NA	NA	NA	NA	NA	NA	NA	NA
YEAC1_S48	Staphylococcus epidermidis	15TB0797	Healthy sample	0.25	0.5	1	0.125	0.008	0.5	0.25	1	no	no	NA	NA	NA	NA	NA	NA	NA	NA	NA	NA	NA	NA	NA	NA	NA	NA	no	no	NA	NA	NA	NA	NA	no	no	NA	NA	NA	NA	NA	NA	NA	NA	NA	NA	NA
YEAC2_S44	Staphylococcus haemolyticus	15TB0798	Healthy sample	>8	1	2	0.064	0.008	8	0.25	2	no	no	NA	NA	NA	NA	NA	NA	NA	NA	NA	NA	NA	NA	NA	NA	NA	NA	no	no	NA	NA	NA	NA	NA	no	no	NA	NA	NA	NA	NA	NA	NA	NA	NA	NA	NA
[truncated: 5,000 more columns]

## Sheet: Cefoxitin
name	Biorepository	MALDI	Source	Seq	CefMIC UPDATED	mecA.assembled	mecA.match	mecA.ref_seq	mecA.pct_id	mecA.ctg_cov	mecA.novel_var	mecC.assembled	mecC.match	mecC.ref_seq	mecC.pct_id	mecC.ctg_cov	mecC.novel_var	mecI.assembled	mecI.match	mecI.ref_seq	mecI.pct_id	mecI.ctg_cov	mecR1.assembled	mecR1.match	mecR1.ref_seq	mecR1.pct_id	mecR1.ctg_cov	mecR1.novel_var	blaZ.assembled	blaZ.match	blaZ.ref_seq	blaZ.pct_id	blaZ.ctg_cov	blaZ.novel_var	SNP		mecA.D226V	mecA.E246G	mecA.E385K	mecA.E389D	mecA.E539V	mecA.E655A	mecA.G152R	mecA.G489C	mecA.I397S	mecA.I4L	mecA.K239E	mecA.K394N	mecA.K436T
15TB0752_S9	15TB0752	Staphylococcus epidermidis	Clinical sample	15TB0752_S9	X	no	no	NA	NA	NA	NA	no	no	NA	NA	NA	NA	no	no	NA	NA	NA	no	no	NA	NA	NA	NA	no	no	NA	NA	NA	NA			NA	NA	NA	NA	NA	NA	NA	NA	NA	NA	NA	NA	NA
16TB0616_S136	16TB0616	Staphylococcus epidermidis	Clinical sample	16TB0616_S136	X	no	no	NA	NA	NA	NA	no	no	NA	NA	NA	NA	no	no	NA	NA	NA	no	no	NA	NA	NA	NA	yes	yes	blaZ.3000621.CP000732.1.9682_10528.4586	96.81	24.3	yes			NA	NA	NA	NA	NA	NA	NA	NA	NA	NA	NA	NA	NA
15TB0763_S21	15TB0763	Staphylococcus epidermidis	Clinical sample	15TB0763_S21	X	yes	yes	mecA.3000617.KC243783.0_2007.227	99.9	126.4	yes	no	no	NA	NA	NA	NA	no	no	NA	NA	NA	partial	no	mecR1.3000215.NC_009487.40848_42606.351	100	112.6	no	yes_nonunique	yes	blaZ.3000621.CP000732.1.9682_10528.4586	96.93	23.2	yes			no	yes	no	no	no	no	no	no	no	no	yes	no	no
15TB0762_S45	15TB0762	Staphylococcus haemolyticus	Clinical sample	15TB0762_S45	X	no	no	NA	NA	NA	NA	no	no	NA	NA	NA	NA	no	no	NA	NA	NA	no	no	NA	NA	NA	NA	yes	yes	blaZ.3000621.CP000732.1.9682_10528.4586	96.69	88.8	yes			NA	NA	NA	NA	NA	NA	NA	NA	NA	NA	NA	NA	NA
16TB0615_S185	16TB0615	Staphylococcus capitis	Clinical sample	16TB0615_S185	>8	no	no	NA	NA	NA	NA	no	no	NA	NA	NA	NA	no	no	NA	NA	NA	no	no	NA	NA	NA	NA	no	no	NA	NA	NA	NA			NA	NA	NA	NA	NA	NA	NA	NA	NA	NA	NA	NA	NA
15TB0993_S18	15TB0993	Staphylococcus cohnii	Clinical sample	15TB0993_S18	>8	yes	yes	mecA.3000617.KC243783.0_2007.227	99.9	97	yes	no	no	NA	NA	NA	NA	no	no	NA	NA	NA	partial	no	mecR1.3000215.NC_009487.40848_42606.351	100	94	no	yes	yes	blaZ.3000621.CP000732.1.9682_10528.4586	96.81	29.2	yes			no	yes	no	no	no	no	no	no	no	no	yes	no	no
R_Dean_25	15TB0711	Staphylococcus epidermidis	Clinical sample	R_Dean_25	>8	interrupted	no	mecA.3000617.KC243783.0_2007.227	99.9	39.2	yes	no	no	NA	NA	NA	NA	no	no	NA	NA	NA	partial	no	mecR1.3000215.NC_009487.40848_42606.351	100	79.3	no	partial	no	blaZ.3000621.CP000732.1.9682_10528.4586	98.19	12.6	yes			no	yes	no	no	no	no	no	no	no	no	yes	no	no
R_Dean_64	16TB0633	Staphylococcus epidermidis	Clinical sample	R_Dean_64	>8	interrupted	no	mecA.3000617.KC243783.0_2007.227	99.9	113.6	yes	no	no	NA	NA	NA	NA	no	no	NA	NA	NA	partial	no	mecR1.3000215.NC_009487.40848_42606.351	100	107.2	no	yes	yes	blaZ.3000621.CP000732.1.9682_10528.4586	96.81	14.3	yes			no	yes	no	no	no	no	no	no	no	no	yes	no	no
R_Dean_84	15TB0950	Staphylococcus epidermidis	Clinical sample	R_Dean_84	>8	interrupted	no	mecA.3000617.KC243783.0_2007.227	99.95	47.2	yes	no	no	NA	NA	NA	NA	no	no	NA	NA	NA	partial	no	mecR1.3000215.NC_009487.40848_42606.351	100	80.5	no	interrupted	no	blaZ.3000621.CP000732.1.9682_10528.4586	96.15	23.6	yes			no	no	no	no	no	no	no	no	no	no	yes	no	no
15TB0789_S35	15TB0789	Staphylococcus epidermidis	Clinical sample	15TB0789_S35	>8	no	no	NA	NA	NA	NA	no	no	NA	NA	NA	NA	no	no	NA	NA	NA	no	no	NA	NA	NA	NA	yes	yes	blaZ.3000621.CP000732.1.9682_10528.4586	96.69	29.4	yes			NA	NA	NA	NA	NA	NA	NA	NA	NA	NA	NA	NA	NA
15TB0904_S30	15TB0904	Staphylococcus epidermidis	Healthy sample	15TB0904_S30	>8	no	no	NA	NA	NA	NA	no	no	NA	NA	NA	NA	no	no	NA	NA	NA	no	no	NA	NA	NA	NA	no	no	NA	NA	NA	NA			NA	NA	NA	NA	NA	NA	NA	NA	NA	NA	NA	NA	NA
15TB0971_S67	15TB0971	Staphylococcus epidermidis	Clinical sample	15TB0971_S67	>8	no	no	NA	NA	NA	NA	no	no	NA	NA	NA	NA	no	no	NA	NA	NA	no	no	NA	NA	NA	NA	yes	yes	blaZ.3000621.CP000732.1.9682_10528.4586	96.69	57.8	yes			NA	NA	NA	NA	NA	NA	NA	NA	NA	NA	NA	NA	NA
16TB0574_S168	16TB0574	Staphylococcus epidermidis	Clinical sample	16TB0574_S168	>8	no	no	NA	NA	NA	NA	no	no	NA	NA	NA	NA	no	no	NA	NA	NA	no	no	NA	NA	NA	NA	no	no	NA	NA	NA	NA			NA	NA	NA	NA	NA	NA	NA	NA	NA	NA	NA	NA	NA
16TB0575_S169	16TB0575	Staphylococcus epidermidis	Clinical sample	16TB0575_S169	>8	no	no	NA	NA	NA	NA	no	no	NA	NA	NA	NA	no	no	NA	NA	NA	no	no	NA	NA	NA	NA	yes	yes	blaZ.3000621.CP000732.1.9682_10528.4586	96.69	35.3	yes			NA	NA	NA	NA	NA	NA	NA	NA	NA	NA	NA	NA	NA
16TB0577_S127	16TB0577	Staphylococcus epidermidis	Clinical sample	16TB0577_S127	>8	no	no	NA	NA	NA	NA	no	no	NA	NA	NA	NA	no	no	NA	NA	NA	no	no	NA	NA	NA	NA	no	no	NA	NA	NA	NA			NA	NA	NA	NA	NA	NA	NA	NA	NA	NA	NA	NA	NA
16TB0610_S182	16TB0610	Staphylococcus epidermidis	Clinical sample	16TB0610_S182	>8	no	no	NA	NA	NA	NA	no	no	NA	NA	NA	NA	no	no	NA	NA	NA	no	no	NA	NA	NA	NA	no	no	NA	NA	NA	NA			NA	NA	NA	NA	NA	NA	NA	NA	NA	NA	NA	NA	NA
16TB0617_S137	16TB0617	Staphylococcus epidermidis	Clinical sample	16TB0617_S137	>8	no	no	NA	NA	NA	NA	no	no	NA	NA	NA	NA	no	no	NA	NA	NA	no	no	NA	NA	NA	NA	interrupted	no	blaZ.3000621.CP000732.1.9682_10528.4586	96.87	19.5	yes			NA	NA	NA	NA	NA	NA	NA	NA	NA	NA	NA	NA	NA
16TB0626_S132	16TB0626	Staphylococcus epidermidis	Clinical sample	16TB0626_S132	>8	no	no	NA	NA	NA	NA	no	no	NA	NA	NA	NA	no	no	NA	NA	NA	no	no	NA	NA	NA	NA	yes	yes	blaZ.3000621.CP000732.1.9682_10528.4586	96.81	24.5	yes			NA	NA	NA	NA	NA	NA	NA	NA	NA	NA	NA	NA	NA
16TB0627_S112	16TB0627	Staphylococcus epidermidis	Clinical sample	16TB0627_S112	>8	no	no	NA	NA	NA	NA	no	no	NA	NA	NA	NA	no	no	NA	NA	NA	no	no	NA	NA	NA	NA	no	no	NA	NA	NA	NA			NA	NA	NA	NA	NA	NA	NA	NA	NA	NA	NA	NA	NA
16TB0638_S68	16TB0638	Staphylococcus epidermidis	Clinical sample	16TB0638_S68	>8	no	no	NA	NA	NA	NA	no	no	NA	NA	NA	NA	no	no	NA	NA	NA	no	no	NA	NA	NA	NA	yes	yes	blaZ.3000621.CP000732.1.9682_10528.4586	96.81	21.1	yes			NA	NA	NA	NA	NA	NA	NA	NA	NA	NA	NA	NA	NA
16TB0645_S47	16TB0645	Staphylococcus epidermidis	Clinical sample	16TB0645_S47	>8	no	no	NA	NA	NA	NA	no	no	NA	NA	NA	NA	no	no	NA	NA	NA	no	no	NA	NA	NA	NA	no	no	NA	NA	NA	NA			NA	NA	NA	NA	NA	NA	NA	NA	NA	NA	NA	NA	NA
R_Dean_30	15TB0917	Staphylococcus epidermidis	Healthy sample	R_Dean_30	>8	no	no	NA	NA	NA	NA	no	no	NA	NA	NA	NA	no	no	NA	NA	NA	no	no	NA	NA	NA	NA	no	no	NA	NA	NA	NA			NA	NA	NA	NA	NA	NA	NA	NA	NA	NA	NA	NA	NA
R_Dean_31	16TB0607	Staphylococcus epidermidis	Clinical sample	R_Dean_31	>8	no	no	NA	NA	NA	NA	no	no	NA	NA	NA	NA	no	no	NA	NA	NA	no	no	NA	NA	NA	NA	partial	no	blaZ.3000621.CP000732.1.9682_10528.4586	96.43	2.5	yes			NA	NA	NA	NA	NA	NA	NA	NA	NA	NA	NA	NA	NA
R_Dean_7	16TB0588	Staphylococcus epidermidis	Clinical sample	R_Dean_7	>8	partial	no	mecA.3000617.KC243783.0_2007.227	99.83	24.6	yes	no	no	NA	NA	NA	NA	no	no	NA	NA	NA	partial	no	mecR1.3000215.NC_009487.40848_42606.351	100	3.3	no	no	no	NA	NA	NA	NA			no	yes	no	no	no	no	no	no	no	no	yes	no	no
15TB0706_S1	15TB0706	Staphylococcus epidermidis	Clinical sample	15TB0706_S1	>8	yes	yes	mecA.3000617.KC243783.0_2007.227	99.9	69.8	yes	no	no	NA	NA	NA	NA	no	no	NA	NA	NA	partial	no	mecR1.3000215.NC_009487.40848_42606.351	100	84.9	no	yes	yes	blaZ.3000621.CP000732.1.9682_10528.4586	96.81	26.4	yes			no	yes	no	no	no	no	no	no	no	no	yes	no	no
15TB0707_S155	15TB0707	Staphylococcus epidermidis	Clinical sample	15TB0707_S155	>8	yes	yes	mecA.3000617.KC243783.0_2007.227	99.9	134.6	yes	no	no	NA	NA	NA	NA	no	no	NA	NA	NA	partial	no	mecR1.3000215.NC_009487.40848_42606.351	100	125.6	no	yes_nonunique	yes	blaZ.3000621.CP000732.1.9682_10528.4586	96.57	39.6	yes			no	yes	no	no	no	no	no	no	no	no	yes	no	no
15TB0708_S8	15TB0708	Staphylococcus epidermidis	Clinical sample	15TB0708_S8	>8	yes	yes	mecA.3000617.KC243783.0_2007.227	99.9	85.6	yes	no	no	NA	NA	NA	NA	no	no	NA	NA	NA	partial	no	mecR1.3000215.NC_009487.40848_42606.351	100	83.9	no	yes_nonunique	yes	blaZ.3000621.CP000732.1.9682_10528.4586	96.57	27	yes			no	yes	no	no	no	no	no	no	no	no	yes	no	no
15TB0709_S14	15TB0709	Staphylococcus epidermidis	Clinical sample	15TB0709_S14	>8	yes	yes	mecA.3000617.KC243783.0_2007.227	99.9	163.7	yes	no	no	NA	NA	NA	NA	no	no	NA	NA	NA	partial	no	mecR1.3000215.NC_009487.40848_42606.351	100	128.9	no	yes	yes	blaZ.3000621.CP000732.1.9682_10528.4586	96.81	36.1	yes			no	yes	no	no	no	no	no	no	no	no	yes	no	no
15TB0720_S6	15TB0720	Staphylococcus epidermidis	Clinical sample	15TB0720_S6	>8	yes	yes	mecA.3000617.KC243783.0_2007.227	99.9	93.3	yes	no	no	NA	NA	NA	NA	no	no	NA	NA	NA	partial	no	mecR1.3000215.NC_009487.40848_42606.351	100	112.4	no	yes	yes	blaZ.3000621.CP000732.1.9682_10528.4586	96.81	23.1	yes			no	yes	no	no	no	no	no	no	no	no	yes	no	no
15TB0722_S87	15TB0722	Staphylococcus epidermidis	Clinical sample	15TB0722_S87	>8	yes	yes	mecA.3000617.KC243783.0_2007.227	99.85	163	yes	no	no	NA	NA	NA	NA	no	no	NA	NA	NA	partial	no	mecR1.3000215.NC_009487.40848_42606.351	100	176.1	no	yes_nonunique	yes	blaZ.3000621.CP000732.1.9682_10528.4586	96.57	67.1	yes			no	yes	no	no	no	no	no	no	no	no	yes	no	no
15TB0723_S2	15TB0723	Staphylococcus epidermidis	Clinical sample	15TB0723_S2	>8	yes	yes	mecA.3000617.KC243783.0_2007.227	99.9	79.3	yes	no	no	NA	NA	NA	NA	no	no	NA	NA	NA	partial	no	mecR1.3000215.NC_009487.40848_42606.351	100	74.8	no	yes_nonunique	yes	blaZ.3000621.CP000732.1.9682_10528.4586	96.81	16.5	yes			no	yes	no	no	no	no	no	no	no	no	yes	no	no
15TB0727_S4	15TB0727	Staphylococcus epidermidis	Clinical sample	15TB0727_S4	>8	yes	yes	mecA.3000617.KC243783.0_2007.227	99.9	97.1	yes	no	no	NA	NA	NA	NA	no	no	NA	NA	NA	partial	no	mecR1.3000215.NC_009487.40848_42606.351	99.9	92.7	yes	no	no	NA	NA	NA	NA			no	yes	no	no	no	no	no	no	no	no	yes	no	no
15TB0733_S163	15TB0733	Staphylococcus epidermidis	Clinical sample	15TB0733_S163	>8	yes	yes	mecA.3000617.KC243783.0_2007.227	99.9	141.6	yes	no	no	NA	NA	NA	NA	no	no	NA	NA	NA	partial	no	mecR1.3000215.NC_009487.40848_42606.351	100	165.8	no	yes_nonunique	yes	blaZ.3000621.CP000732.1.9682_10528.4586	96.69	108.6	yes			no	yes	no	no	no	no	no	no	no	no	yes	no	no
15TB0736_S162	15TB0736	Staphylococcus epidermidis	Clinical sample	15TB0736_S162	>8	yes	yes	mecA.3000617.KC243783.0_2007.227	99.9	96.3	yes	no	no	NA	NA	NA	NA	no	no	NA	NA	NA	partial	no	mecR1.3000215.NC_009487.40848_42606.351	100	123.2	no	yes	yes	blaZ.3000621.CP000732.1.9682_10528.4586	96.81	38.1	yes			no	yes	no	no	no	no	no	no	no	no	yes	no	no
15TB0739_S167	15TB0739	Staphylococcus epidermidis	Clinical sample	15TB0739_S167	>8	yes	yes	mecA.3000617.KC243783.0_2007.227	99.9	83.6	yes	no	no	NA	NA	NA	NA	no	no	NA	NA	NA	partial	no	mecR1.3000215.NC_009487.40848_42606.351	100	82.1	no	yes_nonunique	yes	blaZ.3000621.CP000732.1.9682_10528.4586	98.94	40.3	yes			no	yes	no	no	no	no	no	no	no	no	yes	no	no
15TB0743_S11	15TB0743	Staphylococcus epidermidis	Clinical sample	15TB0743_S11	>8	yes	yes	mecA.3000617.KC243783.0_2007.227	99.9	82.3	yes	no	no	NA	NA	NA	NA	no	no	NA	NA	NA	partial	no	mecR1.3000215.NC_009487.40848_42606.351	100	67.3	no	yes	yes	blaZ.3000621.CP000732.1.9682_10528.4586	96.81	18.8	yes			no	yes	no	no	no	no	no	no	no	no	yes	no	no
15TB0750_S150	15TB0750	Staphylococcus epidermidis	Clinical sample	15TB0750_S150	>8	yes	yes	mecA.3000617.KC243783.0_2007.227	99.9	71.3	yes	no	no	NA	NA	NA	NA	yes	yes	mecI.3000124.BA000018.3.48893_49265.4247	100	5.2	yes	yes	mecR1.3000215.NC_009487.40848_42606.351	99.83	47.1	yes	yes_nonunique	yes	blaZ.3000621.CP000732.1.9682_10528.4586	96.81	15.8	yes			no	yes	no	no	no	no	no	no	no	no	yes	no	no
15TB0756_S20	15TB0756	Staphylococcus epidermidis	Clinical sample	15TB0756_S20	>8	yes	yes	mecA.3000617.KC243783.0_2007.227	99.9	119.4	yes	no	no	NA	NA	NA	NA	no	no	NA	NA	NA	partial	no	mecR1.3000215.NC_009487.40848_42606.351	100	98.8	no	yes	yes	blaZ.3000621.CP000732.1.9682_10528.4586	96.81	24.6	yes			no	yes	no	no	no	no	no	no	no	no	yes	no	no
15TB0768_S22	15TB0768	Staphylococcus epidermidis	Clinical sample	15TB0768_S22	>8	yes	yes	mecA.3000617.KC243783.0_2007.227	99.9	108.9	yes	no	no	NA	NA	NA	NA	no	no	NA	NA	NA	partial	no	mecR1.3000215.NC_009487.40848_42606.351	100	87.6	no	yes	yes	blaZ.3000621.CP000732.1.9682_10528.4586	96.81	21.2	yes			no	yes	no	no	no	no	no	no	no	no	yes	no	no
15TB0769_S152	15TB0769	Staphylococcus epidermidis	Clinical sample	15TB0769_S152	>8	yes	yes	mecA.3000617.KC243783.0_2007.227	99.9	69.8	yes	no	no	NA	NA	NA	NA	no	no	NA	NA	NA	partial	no	mecR1.3000215.NC_009487.40848_42606.351	100	76.4	no	yes	yes	blaZ.3000621.CP000732.1.9682_10528.4586	96.81	18.1	yes			no	yes	no	no	no	no	no	no	no	no	yes	no	no
15TB0770_S23	15TB0770	Staphylococcus epidermidis	Clinical sample	15TB0770_S23	>8	yes	yes	mecA.3000617.KC243783.0_2007.227	99.9	93.3	yes	no	no	NA	NA	NA	NA	no	no	NA	NA	NA	partial	no	mecR1.3000215.NC_009487.40848_42606.351	100	81.4	no	yes	yes	blaZ.3000621.CP000732.1.9682_10528.4586	96.81	22.3	yes			no	yes	no	no	no	no	no	no	no	no	yes	no	no
15TB0771_S24	15TB0771	Staphylococcus epidermidis	Clinical sample	15TB0771_S24	>8	yes	yes	mecA.3000617.KC243783.0_2007.227	99.9	90.2	yes	no	no	NA	NA	NA	NA	no	no	NA	NA	NA	partial	no	mecR1.3000215.NC_009487.40848_42606.351	100	74.3	no	yes	yes	blaZ.3000621.CP000732.1.9682_10528.4586	96.81	16.2	yes			no	yes	no	no	no	no	no	no	no	no	yes	no	no
15TB0778_S154	15TB0778	Staphylococcus epidermidis	Clinical sample	15TB0778_S154	>8	yes	yes	mecA.3000617.KC243783.0_2007.227	99.9	83.9	yes	no	no	NA	NA	NA	NA	no	no	NA	NA	NA	partial	no	mecR1.3000215.NC_009487.40848_42606.351	100	98.4	no	yes	yes	blaZ.3000621.CP000732.1.9682_10528.4586	96.81	31.4	yes			no	yes	no	no	no	no	no	no	no	no	yes	no	no
15TB0785_S33	15TB0785	Staphylococcus epidermidis	Clinical sample	15TB0785_S33	>8	yes	yes	mecA.3000617.KC243783.0_2007.227	99.9	94.9	yes	no	no	NA	NA	NA	NA	no	no	NA	NA	NA	partial	no	mecR1.3000215.NC_009487.40848_42606.351	100	107.3	no	interrupted	no	blaZ.3000621.CP000732.1.9682_10528.4586	96.87	27.6	yes			no	yes	no	no	no	no	no	no	no	no	yes	no	no
15TB0916_S107	15TB0916	Staphylococcus epidermidis	Healthy sample	15TB0916_S107	>8	yes	yes	mecA.3000617.KC243783.0_2007.227	99.9	123.2	yes	no	no	NA	NA	NA	NA	no	no	NA	NA	NA	partial	no	mecR1.3000215.NC_009487.40848_42606.351	100	111.1	no	interrupted	no	blaZ.3000621.CP000732.1.9682_10528.4586	97.64	50.4	yes			no	yes	no	no	no	no	no	no	no	no	yes	no	no
15TB0925_S158	15TB0925	Staphylococcus epidermidis	Clinical sample	15TB0925_S158	>8	yes	yes	mecA.3000617.KC243783.0_2007.227	99.9	188.9	yes	no	no	NA	NA	NA	NA	no	no	NA	NA	NA	partial	no	mecR1.3000215.NC_009487.40848_42606.351	100	229.6	no	yes	yes	blaZ.3000621.CP000732.1.9682_10528.4586	96.69	61.1	yes			no	yes	no	no	no	no	no	no	no	no	yes	no	no
15TB0927_S159	15TB0927	Staphylococcus epidermidis	Clinical sample	15TB0927_S159	>8	yes	yes	mecA.3000617.KC243783.0_2007.227	99.9	183.1	yes	no	no	NA	NA	NA	NA	no	no	NA	NA	NA	partial	no	mecR1.3000215.NC_009487.40848_42606.351	100	191.9	no	yes_nonunique	yes	blaZ.3000621.CP000732.1.9682_10528.4586	98.23	125.6	yes			no	yes	no	no	no	no	no	no	no	no	yes	no	no
15TB0936_S29	15TB0936	Staphylococcus epidermidis		15TB0936_S29	>8	yes	yes	mecA.3000617.KC243783.0_2007.227	99.9	87.8	yes	no	no	NA	NA	NA	NA	no	no	NA	NA	NA	partial	no	mecR1.3000215.NC_009487.40848_42606.351	100	80.8	no	yes	yes	blaZ.3000621.CP000732.1.9682_10528.4586	96.81	21	yes			no	yes	no	no	no	no	no	no	no	no	yes	no	no
15TB0951_S50	15TB0951	Staphylococcus epidermidis	Clinical sample	15TB0951_S50	>8	yes	yes	mecA.3000617.KC243783.0_2007.227	99.9	79.4	yes	no	no	NA	NA	NA	NA	no	no	NA	NA	NA	partial	no	mecR1.3000215.NC_009487.40848_42606.351	100	90.3	no	yes	yes	blaZ.3000621.CP000732.1.9682_10528.4586	96.81	23.4	yes			no	yes	no	no	no	no	no	no	no	no	yes	no	no
15TB0957_S131	15TB0957	Staphylococcus epidermidis	Clinical sample	15TB0957_S131	>8	yes	yes	mecA.3000617.KC243783.0_2007.227	99.9	120.6	yes	no	no	NA	NA	NA	NA	no	no	NA	NA	NA	partial	no	mecR1.3000215.NC_009487.40848_42606.351	100	120.6	no	yes	yes	blaZ.3000621.CP000732.1.9682_10528.4586	96.81	24.4	yes			no	yes	no	no	no	no	no	no	no	no	yes	no	no
15TB0958_S114	15TB0958	Staphylococcus epidermidis	Clinical sample	15TB0958_S114	>8	yes	yes	mecA.3000617.KC243783.0_2007.227	99.9	83	yes	no	no	NA	NA	NA	NA	no	no	NA	NA	NA	partial	no	mecR1.3000215.NC_009487.40848_42606.351	100	59.1	no	yes	yes	blaZ.3000621.CP000732.1.9682_10528.4586	97.16	18.2	yes			no	yes	no	no	no	no	no	no	no	no	yes	no	no
15TB0988_S74	15TB0988	Staphylococcus epidermidis	Clinical sample	15TB0988_S74	>8	yes	yes	mecA.3000617.KC243783.0_2007.227	99.9	137.6	yes	no	no	NA	NA	NA	NA	no	no	NA	NA	NA	partial	no	mecR1.3000215.NC_009487.40848_42606.351	100	173	no	yes_nonunique	yes	blaZ.3000621.CP000732.1.9682_10528.4586	96.93	138.5	yes			no	yes	no	no	no	no	no	no	no	no	yes	no	no
16TB0568_S163	16TB0568	Staphylococcus epidermidis	Clinical sample	16TB0568_S163	>8	yes	yes	mecA.3000617.KC243783.0_2007.227	99.9	81.9	yes	no	no	NA	NA	NA	NA	no	no	NA	NA	NA	partial	no	mecR1.3000215.NC_009487.40848_42606.351	100	80.9	no	yes_nonunique	yes	blaZ.3000621.CP000732.1.9682_10528.4586	96.69	57.2	yes			no	yes	no	no	no	no	no	no	no	no	yes	no	no
16TB0573_S166	16TB0573	Staphylococcus epidermidis	Clinical sample	16TB0573_S166	>8	yes	yes	mecA.3000617.KC243783.0_2007.227	99.9	178.4	yes	no	no	NA	NA	NA	NA	no	no	NA	NA	NA	partial	no	mecR1.3000215.NC_009487.40848_42606.351	100	168.8	no	yes_nonunique	yes	blaZ.3000621.CP000732.1.9682_10528.4586	96.34	73.6	yes			no	yes	no	no	no	no	no	no	no	no	yes	no	no
16TB0605_S117	16TB0605	Staphylococcus epidermidis	Clinical sample	16TB0605_S117	>8	yes	yes	mecA.3000617.KC243783.0_2007.227	99.9	71.2	yes	no	no	NA	NA	NA	NA	no	no	NA	NA	NA	partial	no	mecR1.3000215.NC_009487.40848_42606.351	100	86.2	no	yes_nonunique	yes	blaZ.3000621.CP000732.1.9682_10528.4586	96.57	24.2	yes			no	yes	no	no	no	no	no	no	no	no	yes	no	no
16TB0606_S180	16TB0606	Staphylococcus epidermidis	Clinical sample	16TB0606_S180	>8	yes	yes	mecA.3000617.KC243783.0_2007.227	99.9	121.2	yes	no	no	NA	NA	NA	NA	no	no	NA	NA	NA	partial	no	mecR1.3000215.NC_009487.40848_42606.351	100	131.3	no	yes	yes	blaZ.3000621.CP000732.1.9682_10528.4586	96.81	44.1	yes			no	yes	no	no	no	no	no	no	no	no	yes	no	no
16TB0619_S138	16TB0619	Staphylococcus epidermidis	Clinical sample	16TB0619_S138	>8	yes	yes	mecA.3000617.KC243783.0_2007.227	99.9	84.6	yes	no	no	NA	NA	NA	NA	no	no	NA	NA	NA	partial	no	mecR1.3000215.NC_009487.40848_42606.351	100	87.3	no	yes	yes	blaZ.3000621.CP000732.1.9682_10528.4586	96.93	35.1	yes			no	yes	no	no	no	no	no	no	no	no	yes	no	no
R_Dean_1	15TB0702	Staphylococcus epidermidis	Clinical sample	R_Dean_1	>8	yes	yes	mecA.3000617.KC243783.0_2007.227	99.9	29.6	yes	no	no	NA	NA	NA	NA	no	no	NA	NA	NA	partial	no	mecR1.3000215.NC_009487.40848_42606.351	100	39.3	no	partial	no	blaZ.3000621.CP000732.1.9682_10528.4586	96.25	4.2	yes			no	yes	no	no	no	no	no	no	no	no	yes	no	no
R_Dean_28	15TB0774	Staphylococcus epidermidis	Clinical sample	R_Dean_28	>8	yes	yes	mecA.3000617.KC243783.0_2007.227	99.85	42.9	yes	no	no	NA	NA	NA	NA	no	no	NA	NA	NA	no	no	NA	NA	NA	NA	yes	yes	blaZ.3000621.CP000732.1.9682_10528.4586	97.16	10.1	yes			no	yes	no	no	no	no	no	no	no	no	yes	no	no
R_Dean_92	15TB0949	Staphylococcus epidermidis	Clinical sample	R_Dean_92	>8	yes	yes	mecA.3000617.KC243783.0_2007.227	99.9	36.2	yes	no	no	NA	NA	NA	NA	no	no	NA	NA	NA	partial	no	mecR1.3000215.NC_009487.40848_42606.351	100	64.7	no	interrupted	no	blaZ.3000621.CP000732.1.9682_10528.4586	96.81	25.7	yes			no	yes	no	no	no	no	no	no	no	no	yes	no	no
R34108_S40	15TB0729	Staphylococcus epidermidis	Clinical sample	R34108_S40	>8	yes	yes	mecA.3000617.KC243783.0_2007.227	99.9	62.4	yes	no	no	NA	NA	NA	NA	no	no	NA	NA	NA	partial	no	mecR1.3000215.NC_009487.40848_42606.351	100	63	no	yes_nonunique	yes	blaZ.3000621.CP000732.1.9682_10528.4586	96.69	33.7	yes			no	yes	no	no	no	no	no	no	no	no	yes	no	no
R34109_S32	15TB0730	Staphylococcus epidermidis	Clinical sample	R34109_S32	>8	yes	yes	mecA.3000617.KC243783.0_2007.227	99.9	133.3	yes	no	no	NA	NA	NA	NA	no	no	NA	NA	NA	partial	no	mecR1.3000215.NC_009487.40848_42606.351	100	109	no	yes_nonunique	yes	blaZ.3000621.CP000732.1.9682_10528.4586	96.69	89.8	yes			no	yes	no	no	no	no	no	no	no	no	yes	no	no
R34110_S35	15TB0731	Staphylococcus epidermidis	Clinical sample	R34110_S35	>8	yes	yes	mecA.3000617.KC243783.0_2007.227	99.9	21.8	yes	no	no	NA	NA	NA	NA	no	no	NA	NA	NA	partial	no	mecR1.3000215.NC_009487.40848_42606.351	100	15.9	no	yes_nonunique	yes	blaZ.3000621.CP000732.1.9682_10528.4586	96.69	16.7	yes			no	yes	no	no	no	no	no	no	no	no	yes	no	no
R360752_S36	15TB0738	Staphylococcus epidermidis	Clinical sample	R360752_S36	>8	yes	yes	mecA.3000617.KC243783.0_2007.227	99.9	54.9	yes	no	no	NA	NA	NA	NA	no	no	NA	NA	NA	partial	no	mecR1.3000215.NC_009487.40848_42606.351	100	45.8	no	yes_nonunique	yes	blaZ.3000621.CP000732.1.9682_10528.4586	96.57	9.1	yes			no	yes	no	no	no	no	no	no	no	no	yes	no	no
R_Dean_20	15TB0740	Staphylococcus haemolyticus	Clinical sample	R_Dean_20	>8	interrupted	no	mecA.3000617.KC243783.0_2007.227	99.9	45.3	yes	no	no	NA	NA	NA	NA	no	no	NA	NA	NA	partial	no	mecR1.3000215.NC_009487.40848_42606.351	100	72.1	no	yes	yes	blaZ.3000621.CP000732.1.9682_10528.4586	96.69	32.6	yes			no	yes	no	no	no	no	no	no	no	no	yes	no	no
15TB0748_S46	15TB0748	Staphylococcus haemolyticus	Clinical sample	15TB0748_S46	>8	no	no	NA	NA	NA	NA	no	no	NA	NA	NA	NA	no	no	NA	NA	NA	no	no	NA	NA	NA	NA	yes	yes	blaZ.3000621.CP000732.1.9682_10528.4586	97.16	29.1	yes			NA	NA	NA	NA	NA	NA	NA	NA	NA	NA	NA	NA	NA
16TB0563_S144	16TB0563	Staphylococcus haemolyticus	Animal sample	16TB0563_S144	>8	no	no	NA	NA	NA	NA	no	no	NA	NA	NA	NA	no	no	NA	NA	NA	no	no	NA	NA	NA	NA	no	no	NA	NA	NA	NA			NA	NA	NA	NA	NA	NA	NA	NA	NA	NA	NA	NA	NA
R_Dean_24	16TB0561	Staphylococcus haemolyticus	Animal sample	R_Dean_24	>8	no	no	NA	NA	NA	NA	no	no	NA	NA	NA	NA	no	no	NA	NA	NA	no	no	NA	NA	NA	NA	partial	no	blaZ.3000621.CP000732.1.9682_10528.4586	98.99	4.7	yes			NA	NA	NA	NA	NA	NA	NA	NA	NA	NA	NA	NA	NA
R_Dean_43	15TB0775	Staphylococcus haemolyticus	Clinical sample	R_Dean_43	>8	no	no	NA	NA	NA	NA	no	no	NA	NA	NA	NA	no	no	NA	NA	NA	no	no	NA	NA	NA	NA	yes	yes	blaZ.3000621.CP000732.1.9682_10528.4586	96.69	38	yes			NA	NA	NA	NA	NA	NA	NA	NA	NA	NA	NA	NA	NA
R_Dean_85	15TB0895	Staphylococcus haemolyticus	Healthy sample	R_Dean_85	>8	no	no	NA	NA	NA	NA	no	no	NA	NA	NA	NA	no	no	NA	NA	NA	no	no	NA	NA	NA	NA	yes	yes	blaZ.3000621.CP000732.1.9682_10528.4586	97.16	38.7	yes			NA	NA	NA	NA	NA	NA	NA	NA	NA	NA	NA	NA	NA
YEAC2_S44	15TB0798	Staphylococcus haemolyticus	Healthy sample	YEAC2_S44	>8	no	no	NA	NA	NA	NA	no	no	NA	NA	NA	NA	no	no	NA	NA	NA	no	no	NA	NA	NA	NA	no	no	NA	NA	NA	NA			NA	NA	NA	NA	NA	NA	NA	NA	NA	NA	NA	NA	NA
15TB0713_S25	15TB0713	Staphylococcus haemolyticus	Clinical sample	15TB0713_S25	>8	yes	yes	mecA.3000617.KC243783.0_2007.227	99.95	63.5	yes	no	no	NA	NA	NA	NA	no	no	NA	NA	NA	partial	no	mecR1.3000215.NC_009487.40848_42606.351	99.9	60.5	yes	yes	yes	blaZ.3000621.CP000732.1.9682_10528.4586	96.57	15.9	yes			no	no	no	no	no	no	no	no	no	no	yes	no	no
R_Dean_3	15TB0779	Staphylococcus haemolyticus	Clinical sample	R_Dean_3	>8	yes	yes	mecA.3000617.KC243783.0_2007.227	99.9	38.2	yes	no	no	NA	NA	NA	NA	no	no	NA	NA	NA	partial	no	mecR1.3000215.NC_009487.40848_42606.351	100	44.4	no	partial	no	blaZ.3000621.CP000732.1.9682_10528.4586	99.21	4.7	yes			no	yes	no	no	no	no	no	no	no	no	yes	no	no
R_Dean_94	16TB0587	Staphylococcus haemolyticus	Clinical sample	R_Dean_94	>8	yes	yes	mecA.3000617.KC243783.0_2007.227	99.85	41.6	yes	no	no	NA	NA	NA	NA	no	no	NA	NA	NA	no	no	NA	NA	NA	NA	yes	yes	blaZ.3000621.CP000732.1.9682_10528.4586	96.93	26.6	yes			no	yes	no	no	no	no	no	no	no	no	yes	no	no
R360742B_S45	15TB0780	Staphylococcus haemolyticus	Clinical sample	R360742B_S45	>8	yes	yes	mecA.3000617.KC243783.0_2007.227	99.85	86.5	yes	no	no	NA	NA	NA	NA	no	no	NA	NA	NA	no	no	NA	NA	NA	NA	yes	yes	blaZ.3000621.CP000732.1.9682_10528.4586	97.16	50.6	yes			no	yes	no	no	no	no	no	no	no	no	yes	no	no
15TB0737_S160	15TB0737	Staphylococcus haemolyticus	Clinical sample	15TB0737_S160	>8	yes_nonunique	yes	mecA.3000617.KC243783.0_2007.227	99.8	54.7	yes	no	no	NA	NA	NA	NA	no	no	NA	NA	NA	no	no	NA	NA	NA	NA	yes	yes	blaZ.3000621.CP000732.1.9682_10528.4586	97.16	23.4	yes			no	yes	no	no	no	yes	no	no	no	no	yes	no	no
R_Dean_19	15TB0760	Staphylococcus hominis	Clinical sample	R_Dean_19	>8	no	no	NA	NA	NA	NA	no	no	NA	NA	NA	NA	no	no	NA	NA	NA	no	no	NA	NA	NA	NA	no	no	NA	NA	NA	NA			NA	NA	NA	NA	NA	NA	NA	NA	NA	NA	NA	NA	NA
16TB0565_S54	16TB0565	Staphylococcus hominis	Healthy sample	16TB0565_S54	>8	partial	no	mecA.3000617.KC243783.0_2007.227	99.2	2.7	yes	no	no	NA	NA	NA	NA	no	no	NA	NA	NA	partial	no	mecR1.3000215.NC_009487.40848_42606.351	99.73	2.2	no	yes	yes	blaZ.3000621.CP000732.1.9682_10528.4586	96.69	36.2	yes			yes	yes	no	no	no	no	yes	no	no	no	yes	no	no
15TB0947_S66	15TB0947	Staphylococcus hominis	Clinical sample	15TB0947_S66	>8	yes	yes	mecA.3000617.KC243783.0_2007.227	99.9	106.7	yes	no	no	NA	NA	NA	NA	yes	yes	mecI.3000124.BA000018.3.48893_49265.4247	100	56.9	yes	yes	mecR1.3000215.NC_009487.40848_42606.351	99.94	107.4	no	interrupted	no	blaZ.3000621.CP000732.1.9682_10528.4586	99	96.3	yes			no	yes	no	no	no	no	no	no	no	no	yes	no	no
15TB0959_S76	15TB0959	Staphylococcus hominis	Clinical sample	15TB0959_S76	>8	yes	yes	mecA.3000617.KC243783.0_2007.227	99.9	148.3	yes	no	no	NA	NA	NA	NA	yes	yes	mecI.3000124.BA000018.3.48893_49265.4247	100	58.4	yes	yes	mecR1.3000215.NC_009487.40848_42606.351	99.89	147.8	yes	yes_nonunique	yes	blaZ.3000621.CP000732.1.9682_10528.4586	96.93	271.9	yes			no	yes	no	no	no	no	no	no	no	no	yes	no	no
15TB0981_S51	15TB0981	Staphylococcus hominis	Clinical sample	15TB0981_S51	>8	yes	yes	mecA.3000617.KC243783.0_2007.227	99.9	187.9	yes	no	no	NA	NA	NA	NA	yes	yes	mecI.3000124.BA000018.3.48893_49265.4247	100	84.3	yes	yes	mecR1.3000215.NC_009487.40848_42606.351	99.94	194.8	no	yes	yes	blaZ.3000621.CP000732.1.9682_10528.4586	96.81	43.6	yes			no	yes	no	no	no	no	no	no	no	no	yes	no	no
15TB0992_S44	15TB0992	Staphylococcus hominis		15TB0992_S44	>8	yes	yes	mecA.3000617.KC243783.0_2007.227	99.9	117.7	yes	no	no	NA	NA	NA	NA	yes	yes	mecI.3000124.BA000018.3.48893_49265.4247	100	59	yes	yes	mecR1.3000215.NC_009487.40848_42606.351	99.94	141.9	no	yes	yes	blaZ.3000621.CP000732.1.9682_10528.4586	96.93	106.9	yes			no	yes	no	no	no	no	no	no	no	no	yes	no	no
16TB0562_S143	16TB0562	Staphylococcus hominis	Clinical sample	16TB0562_S143	>8	yes	yes	mecA.3000617.KC243783.0_2007.227	99.9	160.6	yes	no	no	NA	NA	NA	NA	no	no	NA	NA	NA	partial	no	mecR1.3000215.NC_009487.40848_42606.351	100	189.6	no	yes	yes	blaZ.3000621.CP000732.1.9682_10528.4586	95.39	42.5	yes			no	yes	no	no	no	no	no	no	no	no	yes	no	no
16TB0576_S170	16TB0576	Staphylococcus hominis	Clinical sample	16TB0576_S170	>8	yes	yes	mecA.3000617.KC243783.0_2007.227	99.9	141.5	yes	no	no	NA	NA	NA	NA	no	no	NA	NA	NA	partial	no	mecR1.3000215.NC_009487.40848_42606.351	100	117.4	no	yes_nonunique	yes	blaZ.3000621.CP000732.1.9682_10528.4586	96.57	41.2	yes			no	yes	no	no	no	no	no	no	no	no	yes	no	no
15TB0841_S104	15TB0841	Staphylococcus saprophyticus	Healthy sample	15TB0841_S104	>8	no	no	NA	NA	NA	NA	no	no	NA	NA	NA	NA	no	no	NA	NA	NA	no	no	NA	NA	NA	NA	no	no	NA	NA	NA	NA			NA	NA	NA	NA	NA	NA	NA	NA	NA	NA	NA	NA	NA
15TB0893_S15	15TB0893	Staphylococcus saprophyticus	Healthy sample	15TB0893_S15	>8	no	no	NA	NA	NA	NA	no	no	NA	NA	NA	NA	no	no	NA	NA	NA	no	no	NA	NA	NA	NA	no	no	NA	NA	NA	NA			NA	NA	NA	NA	NA	NA	NA	NA	NA	NA	NA	NA	NA
16TB0537_S26	16TB0537	Staphylococcus saprophyticus	Clinical sample	16TB0537_S26	>8	no	no	NA	NA	NA	NA	no	no	NA	NA	NA	NA	no	no	NA	NA	NA	no	no	NA	NA	NA	NA	no	no	NA	NA	NA	NA			NA	NA	NA	NA	NA	NA	NA	NA	NA	NA	NA	NA	NA
16TB0538_S42	16TB0538	Staphylococcus saprophyticus	Clinical sample	16TB0538_S42	>8	no	no	NA	NA	NA	NA	no	no	NA	NA	NA	NA	no	no	NA	NA	NA	no	no	NA	NA	NA	NA	no	no	NA	NA	NA	NA			NA	NA	NA	NA	NA	NA	NA	NA	NA	NA	NA	NA	NA
16TB0592_S174	16TB0592	Staphylococcus saprophyticus	Clinical sample	16TB0592_S174	>8	no	no	NA	NA	NA	NA	no	no	NA	NA	NA	NA	no	no	NA	NA	NA	no	no	NA	NA	NA	NA	yes	yes	blaZ.3000621.CP000732.1.9682_10528.4586	96.34	49	yes			NA	NA	NA	NA	NA	NA	NA	NA	NA	NA	NA	NA	NA
16TB0624_S28	16TB0624	Staphylococcus saprophyticus	Clinical sample	16TB0624_S28	>8	no	no	NA	NA	NA	NA	no	no	NA	NA	NA	NA	no	no	NA	NA	NA	no	no	NA	NA	NA	NA	no	no	NA	NA	NA	NA			NA	NA	NA	NA	NA	NA	NA	NA	NA	NA	NA	NA	NA
16TB0629_S35	16TB0629	Staphylococcus saprophyticus	Clinical sample	16TB0629_S35	>8	no	no	NA	NA	NA	NA	no	no	NA	NA	NA	NA	no	no	NA	NA	NA	no	no	NA	NA	NA	NA	no	no	NA	NA	NA	NA			NA	NA	NA	NA	NA	NA	NA	NA	NA	NA	NA	NA	NA
16TB0631_S22	16TB0631	Staphylococcus saprophyticus	Clinical sample	16TB0631_S22	>8	no	no	NA	NA	NA	NA	no	no	NA	NA	NA	NA	no	no	NA	NA	NA	no	no	NA	NA	NA	NA	no	no	NA	NA	NA	NA			NA	NA	NA	NA	NA	NA	NA	NA	NA	NA	NA	NA	NA
16TB0635_S29	16TB0635	Staphylococcus saprophyticus	Clinical sample	16TB0635_S29	>8	no	no	NA	NA	NA	NA	no	no	NA	NA	NA	NA	no	no	NA	NA	NA	no	no	NA	NA	NA	NA	no	no	NA	NA	NA	NA			NA	NA	NA	NA	NA	NA	NA	NA	NA	NA	NA	NA	NA
16TB0636_S40	16TB0636	Staphylococcus saprophyticus	Clinical sample	16TB0636_S40	>8	no	no	NA	NA	NA	NA	no	no	NA	NA	NA	NA	no	no	NA	NA	NA	no	no	NA	NA	NA	NA	no	no	NA	NA	NA	NA			NA	NA	NA	NA	NA	NA	NA	NA	NA	NA	NA	NA	NA
16TB0641_S34	16TB0641	Staphylococcus saprophyticus	Clinical sample	16TB0641_S34	>8	no	no	NA	NA	NA	NA	no	no	NA	NA	NA	NA	no	no	NA	NA	NA	no	no	NA	NA	NA	NA	no	no	NA	NA	NA	NA			NA	NA	NA	NA	NA	NA	NA	NA	NA	NA	NA	NA	NA
16TB0644_S31	16TB0644	Staphylococcus saprophyticus	Clinical sample	16TB0644_S31	>8	no	no	NA	NA	NA	NA	no	no	NA	NA	NA	NA	no	no	NA	NA	NA	no	no	NA	NA	NA	NA	no	no	NA	NA	NA	NA			NA	NA	NA	NA	NA	NA	NA	NA	NA	NA	NA	NA	NA
R_Dean_15	16TB0589	Staphylococcus saprophyticus	Clinical sample	R_Dean_15	>8	no	no	NA	NA	NA	NA	no	no	NA	NA	NA	NA	no	no	NA	NA	NA	no	no	NA	NA	NA	NA	no	no	NA	NA	NA	NA			NA	NA	NA	NA	NA	NA	NA	NA	NA	NA	NA	NA	NA
R_Dean_59	15TB0829	Staphylococcus saprophyticus	Healthy sample	R_Dean_59	>8	no	no	NA	NA	NA	NA	no	no	NA	NA	NA	NA	no	no	NA	NA	NA	no	no	NA	NA	NA	NA	no	no	NA	NA	NA	NA			NA	NA	NA	NA	NA	NA	NA	NA	NA	NA	NA	NA	NA
R_Dean_95	16TB0628	Staphylococcus saprophyticus	Clinical sample	R_Dean_95	>8	no	no	NA	NA	NA	NA	no	no	NA	NA	NA	NA	no	no	NA	NA	NA	no	no	NA	NA	NA	NA	partial	no	blaZ.3000621.CP000732.1.9682_10528.4586	97.86	4.9	yes			NA	NA	NA	NA	NA	NA	NA	NA	NA	NA	NA	NA	NA
16TB0593_S175	16TB0593	Staphylococcus saprophyticus	Clinical sample	16TB0593_S175	>8	yes	yes	mecA.3000617.KC243783.0_2007.227	99.9	133.3	yes	no	no	NA	NA	NA	NA	no	no	NA	NA	NA	partial	no	mecR1.3000215.NC_009487.40848_42606.351	100	118.5	no	yes_nonunique	yes	blaZ.3000621.CP000732.1.9682_10528.4586	96.57	43.5	yes			no	yes	no	no	no	no	no	no	no	no	yes	no	no
16TB0553_S6	16TB0553	Staphylococcus sciuri	Animal sample	16TB0553_S6	>8	yes	yes	mecA.3000617.KC243783.0_2007.227	99.9	111.8	yes	yes	yes	mecC.3001209.NC_017349.1.35680_37678.4590	96.35	58.6	yes	yes	yes	mecI.3000124.BA000018.3.48893_49265.4247	100	37.6	yes	yes	mecR1.3000215.NC_009487.40848_42606.351	99.94	101.4	no	no	no	NA	NA	NA	NA			no	no	no	no	no	no	no	no	no	no	yes	no	no
R45579_S26	15TB0745	Staphylococcus simulans	Clinical sample	R45579_S26	>8	interrupted	no	mecA.3000617.KC243783.0_2007.227	99.9	123.6	yes	no	no	NA	NA	NA	NA	yes	yes	mecI.3000124.BA000018.3.48893_49265.4247	100	32.7	yes	yes	mecR1.3000215.NC_009487.40848_42606.351	99.94	89.2	no	yes	yes	blaZ.3000621.CP000732.1.9682_10528.4586	97.16	17.1	yes			no	no	no	no	no	no	no	no	no	no	yes	no	no
16TB0585_S172	16TB0585	Staphylococcus warneri	Clinical sample	16TB0585_S172	>8	no	no	NA	NA	NA	NA	no	no	NA	NA	NA	NA	no	no	NA	NA	NA	no	no	NA	NA	NA	NA	no	no	NA	NA	NA	NA			NA	NA	NA	NA	NA	NA	NA	NA	NA	NA	NA	NA	NA
16TB0601_S179	16TB0601	Staphylococcus warneri	Clinical sample	16TB0601_S179	>8	no	no	NA	NA	NA	NA	no	no	NA	NA	NA	NA	no	no	NA	NA	NA	no	no	NA	NA	NA	NA	yes	yes	blaZ.3000621.CP000732.1.9682_10528.4586	96.34	40	yes			NA	NA	NA	NA	NA	NA	NA	NA	NA	NA	NA	NA	NA
15TB0928_S122	15TB0928	Staphylococcus warneri	Clinical sample	15TB0928_S122	>8	yes	yes	mecA.3000617.KC243783.0_2007.227	99.9	89.4	yes	no	no	NA	NA	NA	NA	no	no	NA	NA	NA	partial	no	mecR1.3000215.NC_009487.40848_42606.351	100	75.5	no	yes_nonunique	yes	blaZ.3000621.CP000732.1.9682_10528.4586	96.93	16.6	yes			no	yes	no	no	no	no	no	no	no	no	yes	no	no
15TB0968_S75	15TB0968	Staphylococcus warneri	Clinical sample	15TB0968_S75	>8	yes	yes	mecA.3000617.KC243783.0_2007.227	99.9	89	yes	no	no	NA	NA	NA	NA	no	no	NA	NA	NA	partial	no	mecR1.3000215.NC_009487.40848_42606.351	100	81.5	no	yes	yes	blaZ.3000621.CP000732.1.9682_10528.4586	96.45	27.4	yes			no	yes	no	no	no	no	no	no	no	no	yes	no	no
15TB0528_S79	16TB0528	Staphylococcus epidermidis	Clinical sample	15TB0528_S79	>4	yes	yes	mecA.3000617.KC243783.0_2007.227	99.85	49.4	yes	no	no	NA	NA	NA	NA	no	no	NA	NA	NA	partial	no	mecR1.3000215.NC_009487.40848_42606.351	100	7.2	no	yes	yes	blaZ.3000621.CP000732.1.9682_10528.4586	96.81	14.6	yes			no	yes	no	no	no	no	no	no	no	no	yes	no	no
15TB0529_S55	16TB0529	Staphylococcus epidermidis	Clinical sample	15TB0529_S55	>4	yes	yes	mecA.3000617.KC243783.0_2007.227	99.9	100	yes	no	no	NA	NA	NA	NA	no	no	NA	NA	NA	partial	no	mecR1.3000215.NC_009487.40848_42606.351	100	85.1	no	yes	yes	blaZ.3000621.CP000732.1.9682_10528.4586	96.69	36	yes			no	yes	no	no	no	no	no	no	no	no	yes	no	no
15TB0754_S157	15TB0754	Staphylococcus epidermidis	Clinical sample	15TB0754_S157	>4	yes	yes	mecA.3000617.KC243783.0_2007.227	99.9	27.6	yes	no	no	NA	NA	NA	NA	no	no	NA	NA	NA	partial	no	mecR1.3000215.NC_009487.40848_42606.351	100	30.2	no	no	no	NA	NA	NA	NA			no	yes	no	no	no	no	no	no	no	no	yes	no	no
15TB0832_S85	15TB0832	Staphylococcus epidermidis	Healthy sample	15TB0832_S85	>4	yes	yes	mecA.3000617.KC243783.0_2007.227	99.85	80.8	yes	no	no	NA	NA	NA	NA	no	no	NA	NA	NA	partial	no	mecR1.3000215.NC_009487.40848_42606.351	100	17.9	no	yes	yes	blaZ.3000621.CP000732.1.9682_10528.4586	96.34	41.5	yes			no	yes	no	no	no	no	no	no	no	no	yes	no	no
15TB0931_S54	15TB0931	Staphylococcus epidermidis	Clinical sample	15TB0931_S54	>4	yes	yes	mecA.3000617.KC243783.0_2007.227	99.85	64.3	yes	no	no	NA	NA	NA	NA	no	no	NA	NA	NA	partial	no	mecR1.3000215.NC_009487.40848_42606.351	100	7.5	no	interrupted	no	blaZ.3000621.CP000732.1.9682_10528.4586	96.84	13.6	yes			no	yes	no	no	no	no	no	no	no	no	yes	no	no
15TB0982_S123	15TB0982	Staphylococcus epidermidis	Clinical sample	15TB0982_S123	>4	yes	yes	mecA.3000617.KC243783.0_2007.227	99.9	43.1	yes	no	no	NA	NA	NA	NA	no	no	NA	NA	NA	partial	no	mecR1.3000215.NC_009487.40848_42606.351	100	38.7	no	no	no	NA	NA	NA	NA			no	yes	no	no	no	no	no	no	no	no	yes	no	no
15TB0994_S111	15TB0994	Staphylococcus epidermidis	Clinical sample	15TB0994_S111	>4	yes	yes	mecA.3000617.KC243783.0_2007.227	99.9	60.7	yes	no	no	NA	NA	NA	NA	no	no	NA	NA	NA	partial	no	mecR1.3000215.NC_009487.40848_42606.351	100	51.1	no	interrupted	no	blaZ.3000621.CP000732.1.9682_10528.4586	96.81	70.8	yes			no	yes	no	no	no	no	no	no	no	no	yes	no	no
16TB0594_S128	16TB0594	Staphylococcus epidermidis	Clinical sample	16TB0594_S128	>4	yes	yes	mecA.3000617.KC243783.0_2007.227	99.9	88.6	yes	no	no	NA	NA	NA	NA	no	no	NA	NA	NA	partial	no	mecR1.3000215.NC_009487.40848_42606.351	100	97	no	yes	yes	blaZ.3000621.CP000732.1.9682_10528.4586	96.81	29.2	yes			no	yes	no	no	no	no	no	no	no	no	yes	no	no
15TB0788_S34	15TB0788	Staphylococcus hominis	Clinical sample	15TB0788_S34	>4	yes	yes	mecA.3000617.KC243783.0_2007.227	99.9	109	yes	no	no	NA	NA	NA	NA	no	no	NA	NA	NA	partial	no	mecR1.3000215.NC_009487.40848_42606.351	100	112.2	yes	yes	yes	blaZ.3000621.CP000732.1.9682_10528.4586	95.39	27	yes			no	yes	no	no	no	no	no	no	no	no	yes	no	no
15TB0717_S106	15TB0717	Staphylococcus capitis	Clinical sample	15TB0717_S106	4	no	no	NA	NA	NA	NA	no	no	NA	NA	NA	NA	no	no	NA	NA	NA	no	no	NA	NA	NA	NA	no	no	NA	NA	NA	NA			NA	NA	NA	NA	NA	NA	NA	NA	NA	NA	NA	NA	NA
15TB0989_S96	15TB0989	Staphylococcus capitis	Clinical sample	15TB0989_S96	4	no	no	NA	NA	NA	NA	no	no	NA	NA	NA	NA	no	no	NA	NA	NA	no	no	NA	NA	NA	NA	yes	yes	blaZ.3000621.CP000732.1.9682_10528.4586	96.57	22.8	yes			NA	NA	NA	NA	NA	NA	NA	NA	NA	NA	NA	NA	NA
15TB0997_S76	15TB0997	Staphylococcus capitis	Clinical sample	15TB0997_S76	4	no	no	NA	NA	NA	NA	no	no	NA	NA	NA	NA	no	no	NA	NA	NA	no	no	NA	NA	NA	NA	partial	no	blaZ.3000621.CP000732.1.9682_10528.4586	97.21	9.5	yes			NA	NA	NA	NA	NA	NA	NA	NA	NA	NA	NA	NA	NA
R_Dean_6	15TB0943	Staphylococcus capitis	Clinical sample	R_Dean_6	4	no	no	NA	NA	NA	NA	no	no	NA	NA	NA	NA	no	no	NA	NA	NA	no	no	NA	NA	NA	NA	no	no	NA	NA	NA	NA			NA	NA	NA	NA	NA	NA	NA	NA	NA	NA	NA	NA	NA
15TB0735_S161	15TB0735	Staphylococcus capitis	Clinical sample	15TB0735_S161	4	partial	no	mecA.3000617.KC243783.0_2007.227	100	4.1	no	no	no	NA	NA	NA	NA	no	no	NA	NA	NA	partial	no	mecR1.3000215.NC_009487.40848_42606.351	99.74	1.6	yes	no	no	NA	NA	NA	NA			no	no	no	no	no	no	no	no	no	no	no	no	no
16TB0542_S10	16TB0542	Staphylococcus chromogenes	Animal sample	16TB0542_S10	4	no	no	NA	NA	NA	NA	no	no	NA	NA	NA	NA	no	no	NA	NA	NA	no	no	NA	NA	NA	NA	yes	yes	blaZ.3000621.CP000732.1.9682_10528.4586	96.81	29.6	yes			NA	NA	NA	NA	NA	NA	NA	NA	NA	NA	NA	NA	NA
R_Dean_54	16TB0541	Staphylococcus chromogenes	Animal sample	R_Dean_54	4	no	no	NA	NA	NA	NA	no	no	NA	NA	NA	NA	no	no	NA	NA	NA	no	no	NA	NA	NA	NA	partial	no	blaZ.3000621.CP000732.1.9682_10528.4586	98.25	4.9	yes			NA	NA	NA	NA	NA	NA	NA	NA	NA	NA	NA	NA	NA
R_Dean_17	15TB0704	Staphylococcus epidermidis	Clinical sample	R_Dean_17	4	interrupted	no	mecA.3000617.KC243783.0_2007.227	99.9	37.7	yes	no	no	NA	NA	NA	NA	no	no	NA	NA	NA	partial	no	mecR1.3000215.NC_009487.40848_42606.351	100	59.5	no	partial	no	blaZ.3000621.CP000732.1.9682_10528.4586	96.73	12.8	yes			no	yes	no	no	no	no	no	no	no	no	yes	no	no
15TB0532_S110	16TB0532	Staphylococcus epidermidis	Healthy sample	15TB0532_S110	4	no	no	NA	NA	NA	NA	no	no	NA	NA	NA	NA	no	no	NA	NA	NA	no	no	NA	NA	NA	NA	no	no	NA	NA	NA	NA			NA	NA	NA	NA	NA	NA	NA	NA	NA	NA	NA	NA	NA
15TB0877_S134	15TB0877	Staphylococcus epidermidis	Healthy sample	15TB0877_S134	4	no	no	NA	NA	NA	NA	no	no	NA	NA	NA	NA	no	no	NA	NA	NA	no	no	NA	NA	NA	NA	no	no	NA	NA	NA	NA			NA	NA	NA	NA	NA	NA	NA	NA	NA	NA	NA	NA	NA
16TB0559_S7	16TB0559	Staphylococcus epidermidis	Healthy sample	16TB0559_S7	4	no	no	NA	NA	NA	NA	no	no	NA	NA	NA	NA	no	no	NA	NA	NA	no	no	NA	NA	NA	NA	no	no	NA	NA	NA	NA			NA	NA	NA	NA	NA	NA	NA	NA	NA	NA	NA	NA	NA
16TB0560_S164	16TB0560	Staphylococcus epidermidis	Healthy sample	16TB0560_S164	4	no	no	NA	NA	NA	NA	no	no	NA	NA	NA	NA	no	no	NA	NA	NA	no	no	NA	NA	NA	NA	no	no	NA	NA	NA	NA			NA	NA	NA	NA	NA	NA	NA	NA	NA	NA	NA	NA	NA
16TB0597_S177	16TB0597	Staphylococcus epidermidis	Clinical sample	16TB0597_S177	4	no	no	NA	NA	NA	NA	no	no	NA	NA	NA	NA	no	no	NA	NA	NA	no	no	NA	NA	NA	NA	no	no	NA	NA	NA	NA			NA	NA	NA	NA	NA	NA	NA	NA	NA	NA	NA	NA	NA
16TB0618_S94	16TB0618	Staphylococcus epidermidis	Clinical sample	16TB0618_S94	4	no	no	NA	NA	NA	NA	no	no	NA	NA	NA	NA	no	no	NA	NA	NA	no	no	NA	NA	NA	NA	yes	yes	blaZ.3000621.CP000732.1.9682_10528.4586	96.57	31.9	yes			NA	NA	NA	NA	NA	NA	NA	NA	NA	NA	NA	NA	NA
16TB0639_S44	16TB0639	Staphylococcus epidermidis	Clinical sample	16TB0639_S44	4	no	no	NA	NA	NA	NA	no	no	NA	NA	NA	NA	no	no	NA	NA	NA	no	no	NA	NA	NA	NA	no	no	NA	NA	NA	NA			NA	NA	NA	NA	NA	NA	NA	NA	NA	NA	NA	NA	NA
16TB0650_S49	16TB0650	Staphylococcus epidermidis	Clinical sample	16TB0650_S49	4	no	no	NA	NA	NA	NA	no	no	NA	NA	NA	NA	no	no	NA	NA	NA	no	no	NA	NA	NA	NA	yes	yes	blaZ.3000621.CP000732.1.9682_10528.4586	96.81	32.6	yes			NA	NA	NA	NA	NA	NA	NA	NA	NA	NA	NA	NA	NA
R_Dean_23	16TB0590	Staphylococcus epidermidis	Clinical sample	R_Dean_23	4	no	no	NA	NA	NA	NA	no	no	NA	NA	NA	NA	no	no	NA	NA	NA	no	no	NA	NA	NA	NA	no	no	NA	NA	NA	NA			NA	NA	NA	NA	NA	NA	NA	NA	NA	NA	NA	NA	NA
R_Dean_8	16TB0614	Staphylococcus epidermidis	Clinical sample	R_Dean_8	4	no	no	NA	NA	NA	NA	no	no	NA	NA	NA	NA	no	no	NA	NA	NA	no	no	NA	NA	NA	NA	no	no	NA	NA	NA	NA			NA	NA	NA	NA	NA	NA	NA	NA	NA	NA	NA	NA	NA
16TB0647_S89	16TB0647	Staphylococcus epidermidis	Clinical sample	16TB0647_S89	4	partial	no	mecA.3000617.KC243783.0_2007.227	99.54	1.4	no	no	no	NA	NA	NA	NA	no	no	NA	NA	NA	no	no	NA	NA	NA	NA	no	no	NA	NA	NA	NA			no	no	no	no	no	no	no	no	no	no	no	no	no
R_Dean_27	15TB0757	Staphylococcus epidermidis	Clinical sample	R_Dean_27	4	partial	no	mecA.3000617.KC243783.0_2007.227	99.89	55.9	yes	no	no	NA	NA	NA	NA	no	no	NA	NA	NA	partial	no	mecR1.3000215.NC_009487.40848_42606.351	100	103.7	no	partial	no	blaZ.3000621.CP000732.1.9682_10528.4586	99.19	3.7	yes			no	yes	no	no	no	no	no	no	no	no	yes	no	no
R_Dean_46	16TB0531	Staphylococcus epidermidis	Clinical sample	R_Dean_46	4	partial	no	mecA.3000617.KC243783.0_2007.227	99.89	59	yes	no	no	NA	NA	NA	NA	no	no	NA	NA	NA	partial	no	mecR1.3000215.NC_009487.40848_42606.351	100	90.3	no	no	no	NA	NA	NA	NA			no	yes	no	no	no	no	no	no	no	no	yes	no	no
15TB0527_S84	16TB0527	Staphylococcus epidermidis	Clinical sample	15TB0527_S84	4	yes	yes	mecA.3000617.KC243783.0_2007.227	99.85	136.3	yes	no	no	NA	NA	NA	NA	no	no	NA	NA	NA	partial	no	mecR1.3000215.NC_009487.40848_42606.351	100	17.5	no	interrupted	no	blaZ.3000621.CP000732.1.9682_10528.4586	97.12	29.8	yes			no	yes	no	no	no	no	no	no	no	no	yes	no	no
15TB0725_S17	15TB0725	Staphylococcus epidermidis	Clinical sample	15TB0725_S17	4	yes	yes	mecA.3000617.KC243783.0_2007.227	99.9	141.6	yes	no	no	NA	NA	NA	NA	no	no	NA	NA	NA	partial	no	mecR1.3000215.NC_009487.40848_42606.351	100	94.4	no	yes	yes	blaZ.3000621.CP000732.1.9682_10528.4586	96.69	56.4	yes			no	yes	no	no	no	no	no	no	no	no	yes	no	no
15TB0726_S3	15TB0726	Staphylococcus epidermidis	Clinical sample	15TB0726_S3	4	yes	yes	mecA.3000617.KC243783.0_2007.227	99.9	41.8	yes	no	no	NA	NA	NA	NA	no	no	NA	NA	NA	partial	no	mecR1.3000215.NC_009487.40848_42606.351	100	47.8	no	yes	yes	blaZ.3000621.CP000732.1.9682_10528.4586	96.69	84.9	yes			no	yes	no	no	no	no	no	no	no	no	yes	no	no
15TB0753_S10	15TB0753	Staphylococcus epidermidis	Clinical sample	15TB0753_S10	4	yes	yes	mecA.3000617.KC243783.0_2007.227	99.9	63.4	yes	no	no	NA	NA	NA	NA	no	no	NA	NA	NA	partial	no	mecR1.3000215.NC_009487.40848_42606.351	100	44.2	no	yes	yes	blaZ.3000621.CP000732.1.9682_10528.4586	96.81	21.6	yes			no	yes	no	no	no	no	no	no	no	no	yes	no	no
15TB0772_S25	15TB0772	Staphylococcus epidermidis	Clinical sample	15TB0772_S25	4	yes	yes	mecA.3000617.KC243783.0_2007.227	99.9	98.9	yes	no	no	NA	NA	NA	NA	yes	yes	mecI.3000124.BA000018.3.48893_49265.4247	100	26.5	yes	yes	mecR1.3000215.NC_009487.40848_42606.351	99.94	90	no	yes	yes	blaZ.3000621.CP000732.1.9682_10528.4586	96.45	48.1	yes			no	yes	no	no	no	no	no	no	no	no	yes	no	no
15TB0791_S104	15TB0791	Staphylococcus epidermidis	Clinical sample	15TB0791_S104	4	yes	yes	mecA.3000617.KC243783.0_2007.227	99.9	91	yes	no	no	NA	NA	NA	NA	no	no	NA	NA	NA	partial	no	mecR1.3000215.NC_009487.40848_42606.351	100	92	no	yes_nonunique	yes	blaZ.3000621.CP000732.1.9682_10528.4586	96.69	68.4	yes			no	yes	no	no	no	no	no	no	no	no	yes	no	no
15TB0873_S130	15TB0873	Staphylococcus epidermidis	Healthy sample	15TB0873_S130	4	yes	yes	mecA.3000617.KC243783.0_2007.227	99.9	146.6	yes	no	no	NA	NA	NA	NA	no	no	NA	NA	NA	partial	no	mecR1.3000215.NC_009487.40848_42606.351	100	148.4	no	yes	yes	blaZ.3000621.CP000732.1.9682_10528.4586	96.69	98.7	yes			no	yes	no	no	no	no	no	no	no	no	yes	no	no
15TB0902_S147	15TB0902	Staphylococcus epidermidis	Clinical sample	15TB0902_S147	4	yes	yes	mecA.3000617.KC243783.0_2007.227	99.9	30.7	yes	no	no	NA	NA	NA	NA	no	no	NA	NA	NA	partial	no	mecR1.3000215.NC_009487.40848_42606.351	100	31.7	no	yes_nonunique	yes	blaZ.3000621.CP000732.1.9682_10528.4586	96.69	18.1	yes			no	yes	no	no	no	no	no	no	no	no	yes	no	no
15TB0926_S79	15TB0926	Staphylococcus epidermidis	Clinical sample	15TB0926_S79	4	yes	yes	mecA.3000617.KC243783.0_2007.227	99.9	115.8	yes	no	no	NA	NA	NA	NA	no	no	NA	NA	NA	partial	no	mecR1.3000215.NC_009487.40848_42606.351	100	88.5	no	yes	yes	blaZ.3000621.CP000732.1.9682_10528.4586	96.69	26.4	yes			no	yes	no	no	no	no	no	no	no	no	yes	no	no
15TB0930_S53	15TB0930	Staphylococcus epidermidis	Clinical sample	15TB0930_S53	4	yes	yes	mecA.3000617.KC243783.0_2007.227	99.9	54	yes	no	no	NA	NA	NA	NA	no	no	NA	NA	NA	partial	no	mecR1.3000215.NC_009487.40848_42606.351	100	51.6	no	yes	yes	blaZ.3000621.CP000732.1.9682_10528.4586	96.69	32.3	yes			no	yes	no	no	no	no	no	no	no	no	yes	no	no
15TB0972_S68	15TB0972	Staphylococcus epidermidis	Clinical sample	15TB0972_S68	4	yes	yes	mecA.3000617.KC243783.0_2007.227	99.85	35.8	yes	no	no	NA	NA	NA	NA	no	no	NA	NA	NA	partial	no	mecR1.3000215.NC_009487.40848_42606.351	100	6.4	no	yes	yes	blaZ.3000621.CP000732.1.9682_10528.4586	96.81	6.9	yes			no	yes	no	no	no	no	no	no	no	no	yes	no	no
15TB0995_S75	15TB0995	Staphylococcus epidermidis	Clinical sample	15TB0995_S75	4	yes	yes	mecA.3000617.KC243783.0_2007.227	99.9	78.8	yes	no	no	NA	NA	NA	NA	no	no	NA	NA	NA	partial	no	mecR1.3000215.NC_009487.40848_42606.351	100	69.6	no	yes	yes	blaZ.3000621.CP000732.1.9682_10528.4586	96.81	28.1	yes			no	yes	no	no	no	no	no	no	no	no	yes	no	no
16TB0530_S109	16TB0530	Staphylococcus epidermidis	Clinical sample	16TB0530_S109	4	yes	yes	mecA.3000617.KC243783.0_2007.227	99.9	107.7	yes	no	no	NA	NA	NA	NA	no	no	NA	NA	NA	partial	no	mecR1.3000215.NC_009487.40848_42606.351	100	100.9	no	interrupted	no	blaZ.3000621.CP000732.1.9682_10528.4586	97.11	19.9	yes			no	yes	no	no	no	no	no	no	no	no	yes	no	no
16TB0567_S161	16TB0567	Staphylococcus epidermidis	Clinical sample	16TB0567_S161	4	yes	yes	mecA.3000617.KC243783.0_2007.227	99.9	122.8	yes	no	no	NA	NA	NA	NA	no	no	NA	NA	NA	partial	no	mecR1.3000215.NC_009487.40848_42606.351	100	139.6	no	yes_nonunique	yes	blaZ.3000621.CP000732.1.9682_10528.4586	96.69	90.5	yes			no	yes	no	no	no	no	no	no	no	no	yes	no	no
16TB0604_S33	16TB0604	Staphylococcus epidermidis	Clinical sample	16TB0604_S33	4	yes	yes	mecA.3000617.KC243783.0_2007.227	99.85	139.6	yes	no	no	NA	NA	NA	NA	no	no	NA	NA	NA	partial	no	mecR1.3000215.NC_009487.40848_42606.351	100	17	no	yes	yes	blaZ.3000621.CP000732.1.9682_10528.4586	96.81	34.2	yes			no	yes	no	no	no	no	no	no	no	no	yes	no	no
16TB0622_S141	16TB0622	Staphylococcus epidermidis	Clinical sample	16TB0622_S141	4	yes	yes	mecA.3000617.KC243783.0_2007.227	99.85	66.8	yes	no	no	NA	NA	NA	NA	no	no	NA	NA	NA	partial	no	mecR1.3000215.NC_009487.40848_42606.351	100	19.9	no	yes	yes	blaZ.3000621.CP000732.1.9682_10528.4586	96.81	13.6	yes			no	yes	no	no	no	no	no	no	no	no	yes	no	no
15TB0710_S37	15TB0710	Staphylococcus haemolyticus	Clinical sample	15TB0710_S37	4	no	no	NA	NA	NA	NA	no	no	NA	NA	NA	NA	no	no	NA	NA	NA	no	no	NA	NA	NA	NA	yes	yes	blaZ.3000621.CP000732.1.9682_10528.4586	96.57	15.1	yes			NA	NA	NA	NA	NA	NA	NA	NA	NA	NA	NA	NA	NA
15TB0929_S160	15TB0929	Staphylococcus haemolyticus	Clinical sample	15TB0929_S160	4	no	no	NA	NA	NA	NA	no	no	NA	NA	NA	NA	no	no	NA	NA	NA	no	no	NA	NA	NA	NA	no	no	NA	NA	NA	NA			NA	NA	NA	NA	NA	NA	NA	NA	NA	NA	NA	NA	NA
15TB0948_S61	15TB0948	Staphylococcus haemolyticus	Clinical sample	15TB0948_S61	4	no	no	NA	NA	NA	NA	no	no	NA	NA	NA	NA	no	no	NA	NA	NA	no	no	NA	NA	NA	NA	yes	yes	blaZ.3000621.CP000732.1.9682_10528.4586	97.16	11.7	yes			NA	NA	NA	NA	NA	NA	NA	NA	NA	NA	NA	NA	NA
15TB0977_S120	15TB0977	Staphylococcus haemolyticus	Clinical sample	15TB0977_S120	4	no	no	NA	NA	NA	NA	no	no	NA	NA	NA	NA	no	no	NA	NA	NA	no	no	NA	NA	NA	NA	yes	yes	blaZ.3000621.CP000732.1.9682_10528.4586	96.57	39.6	yes			NA	NA	NA	NA	NA	NA	NA	NA	NA	NA	NA	NA	NA
16TB0564_S5	16TB0564	Staphylococcus haemolyticus	Animal sample	16TB0564_S5	4	no	no	NA	NA	NA	NA	no	no	NA	NA	NA	NA	no	no	NA	NA	NA	no	no	NA	NA	NA	NA	no	no	NA	NA	NA	NA			NA	NA	NA	NA	NA	NA	NA	NA	NA	NA	NA	NA	NA
R360741_S30	15TB0921	Staphylococcus haemolyticus	Clinical sample	R360741_S30	4	yes	yes	mecA.3000617.KC243783.0_2007.227	99.85	20.5	yes	no	no	NA	NA	NA	NA	no	no	NA	NA	NA	no	no	NA	NA	NA	NA	partial	no	blaZ.3000621.CP000732.1.9682_10528.4586	98.62	9	yes			no	yes	no	no	no	no	no	no	no	no	yes	no	no
R_Dean_49	15TB0718	Staphylococcus hominis	Clinical sample	R_Dean_49	4	interrupted	no	mecA.3000617.KC243783.0_2007.227	99.9	54.6	yes	no	no	NA	NA	NA	NA	no	no	NA	NA	NA	partial	no	mecR1.3000215.NC_009487.40848_42606.351	100	75.5	no	partial	no	blaZ.3000621.CP000732.1.9682_10528.4586	96.14	13.5	yes			no	yes	no	no	no	no	no	no	no	no	yes	no	no
15TB0991_S125	15TB0991	Staphylococcus hominis	Clinical sample	15TB0991_S125	4	no	no	NA	NA	NA	NA	no	no	NA	NA	NA	NA	no	no	NA	NA	NA	no	no	NA	NA	NA	NA	interrupted	no	blaZ.3000621.CP000732.1.9682_10528.4586	96.62	13.8	yes			NA	NA	NA	NA	NA	NA	NA	NA	NA	NA	NA	NA	NA
15TB0953_S41	15TB0953	Staphylococcus hominis	Clinical sample	15TB0953_S41	4	partial	no	mecA.3000617.KC243783.0_2007.227	99.82	7.8	yes	no	no	NA	NA	NA	NA	no	no	NA	NA	NA	partial	no	mecR1.3000215.NC_009487.40848_42606.351	99.83	3.6	yes	partial	no	blaZ.3000621.CP000732.1.9682_10528.4586	94.91	2.5	yes			no	yes	no	no	yes	no	no	no	no	no	yes	no	no
15TB0901_S119	15TB0901	Staphylococcus hominis	Clinical sample	15TB0901_S119	4	yes	yes	mecA.3000617.KC243783.0_2007.227	99.9	83	yes	no	no	NA	NA	NA	NA	no	no	NA	NA	NA	partial	no	mecR1.3000215.NC_009487.40848_42606.351	100	89	no	yes	yes	blaZ.3000621.CP000732.1.9682_10528.4586	95.39	28.8	yes			no	yes	no	no	no	no	no	no	no	no	yes	no	no
15TB0939_S59	15TB0939	Staphylococcus hominis	Clinical sample	15TB0939_S59	4	yes	yes	mecA.3000617.KC243783.0_2007.227	99.9	118.3	yes	no	no	NA	NA	NA	NA	yes	yes	mecI.3000124.BA000018.3.48893_49265.4247	100	36.2	yes	yes	mecR1.3000215.NC_009487.40848_42606.351	99.94	98.8	no	yes	yes	blaZ.3000621.CP000732.1.9682_10528.4586	97.16	33.4	yes			no	yes	no	no	no	no	no	no	no	no	yes	no	no
15TB0960_S24	15TB0960	Staphylococcus hominis	Clinical sample	15TB0960_S24	4	yes	yes	mecA.3000617.KC243783.0_2007.227	99.9	133.9	yes	no	no	NA	NA	NA	NA	yes	yes	mecI.3000124.BA000018.3.48893_49265.4247	100	44.7	yes	yes	mecR1.3000215.NC_009487.40848_42606.351	99.94	116.3	no	yes	yes	blaZ.3000621.CP000732.1.9682_10528.4586	97.75	40.5	yes			no	yes	no	no	no	no	no	no	no	no	yes	no	no
15TB0980_S71	15TB0980	Staphylococcus hominis		15TB0980_S71	4	yes	yes	mecA.3000617.KC243783.0_2007.227	99.9	56.3	yes	no	no	NA	NA	NA	NA	yes	yes	mecI.3000124.BA000018.3.48893_49265.4247	100	13.2	interrupted	no	mecR1.3000215.NC_009487.40848_42606.351	99.89	43.4	yes	yes_nonunique	yes	blaZ.3000621.CP000732.1.9682_10528.4586	96.93	41.7	yes			no	yes	no	no	no	no	no	no	no	no	yes	no	no
15TB0990_S23	15TB0990	Staphylococcus hominis	Clinical sample	15TB0990_S23	4	yes	yes	mecA.3000617.KC243783.0_2007.227	99.85	97.4	yes	no	no	NA	NA	NA	NA	yes	yes	mecI.3000124.BA000018.3.48893_49265.4247	100	33.2	yes	yes	mecR1.3000215.NC_009487.40848_42606.351	99.94	79.7	no	yes	yes	blaZ.3000621.CP000732.1.9682_10528.4586	96.81	37.4	yes			no	yes	no	no	no	no	no	no	no	yes	yes	no	no
16TB0535_S59	16TB0535	Staphylococcus hominis	Clinical sample	16TB0535_S59	4	yes	yes	mecA.3000617.KC243783.0_2007.227	99.9	156.4	yes	no	no	NA	NA	NA	NA	no	no	NA	NA	NA	partial	no	mecR1.3000215.NC_009487.40848_42606.351	100	152.6	no	yes	yes	blaZ.3000621.CP000732.1.9682_10528.4586	95.39	33.8	yes			no	yes	no	no	no	no	no	no	no	no	yes	no	no
15TB0765_S64	15TB0765	Staphylococcus pasteuri	Clinical sample	15TB0765_S64	4	no	no	NA	NA	NA	NA	no	no	NA	NA	NA	NA	no	no	NA	NA	NA	no	no	NA	NA	NA	NA	no	no	NA	NA	NA	NA			NA	NA	NA	NA	NA	NA	NA	NA	NA	NA	NA	NA	NA
16TB0596_S176	16TB0596	Staphylococcus saprophyticus	Clinical sample	16TB0596_S176	4	no	no	NA	NA	NA	NA	no	no	NA	NA	NA	NA	no	no	NA	NA	NA	no	no	NA	NA	NA	NA	no	no	NA	NA	NA	NA			NA	NA	NA	NA	NA	NA	NA	NA	NA	NA	NA	NA	NA
16TB0632_S53	16TB0632	Staphylococcus saprophyticus	Clinical sample	16TB0632_S53	4	no	no	NA	NA	NA	NA	no	no	NA	NA	NA	NA	no	no	NA	NA	NA	no	no	NA	NA	NA	NA	no	no	NA	NA	NA	NA			NA	NA	NA	NA	NA	NA	NA	NA	NA	NA	NA	NA	NA
16TB0646_S27	16TB0646	Staphylococcus saprophyticus	Clinical sample	16TB0646_S27	4	no	no	NA	NA	NA	NA	no	no	NA	NA	NA	NA	no	no	NA	NA	NA	no	no	NA	NA	NA	NA	no	no	NA	NA	NA	NA			NA	NA	NA	NA	NA	NA	NA	NA	NA	NA	NA	NA	NA
16TB0649_S30	16TB0649	Staphylococcus saprophyticus	Clinical sample	16TB0649_S30	4	no	no	NA	NA	NA	NA	no	no	NA	NA	NA	NA	no	no	NA	NA	NA	no	no	NA	NA	NA	NA	no	no	NA	NA	NA	NA			NA	NA	NA	NA	NA	NA	NA	NA	NA	NA	NA	NA	NA
R_Dean_32	16TB0643	Staphylococcus saprophyticus	Clinical sample	R_Dean_32	4	no	no	NA	NA	NA	NA	no	no	NA	NA	NA	NA	no	no	NA	NA	NA	no	no	NA	NA	NA	NA	no	no	NA	NA	NA	NA			NA	NA	NA	NA	NA	NA	NA	NA	NA	NA	NA	NA	NA
16TB0547_S9	16TB0547	Staphylococcus sciuri	Animal sample	16TB0547_S9	4	no	no	NA	NA	NA	NA	no	no	NA	NA	NA	NA	no	no	NA	NA	NA	no	no	NA	NA	NA	NA	no	no	NA	NA	NA	NA			NA	NA	NA	NA	NA	NA	NA	NA	NA	NA	NA	NA	NA
16TB0550_S141	16TB0550	Staphylococcus simulans	Animal sample	16TB0550_S141	4	no	no	NA	NA	NA	NA	no	no	NA	NA	NA	NA	no	no	NA	NA	NA	no	no	NA	NA	NA	NA	no	no	NA	NA	NA	NA			NA	NA	NA	NA	NA	NA	NA	NA	NA	NA	NA	NA	NA
16TB0526_S19	16TB0526	Staphylococcus succinus	Animal sample	16TB0526_S19	4	no	no	NA	NA	NA	NA	no	no	NA	NA	NA	NA	no	no	NA	NA	NA	no	no	NA	NA	NA	NA	no	no	NA	NA	NA	NA			NA	NA	NA	NA	NA	NA	NA	NA	NA	NA	NA	NA	NA
R_Dean_38	16TB0523	Staphylococcus vitulinus	Animal sample	R_Dean_38	4	no	no	NA	NA	NA	NA	no	no	NA	NA	NA	NA	no	no	NA	NA	NA	no	no	NA	NA	NA	NA	no	no	NA	NA	NA	NA			NA	NA	NA	NA	NA	NA	NA	NA	NA	NA	NA	NA	NA
16TB0591_S32	16TB0591	Staphylococcus warneri	Clinical sample	16TB0591_S32	4	no	no	NA	NA	NA	NA	no	no	NA	NA	NA	NA	no	no	NA	NA	NA	no	no	NA	NA	NA	NA	no	no	NA	NA	NA	NA			NA	NA	NA	NA	NA	NA	NA	NA	NA	NA	NA	NA	NA
16TB0584_S90	16TB0584	Staphylococcus xylosus	Clinical sample	16TB0584_S90	4	no	no	NA	NA	NA	NA	no	no	NA	NA	NA	NA	no	no	NA	NA	NA	no	no	NA	NA	NA	NA	yes	yes	blaZ.3000621.CP000732.1.9682_10528.4586	97.16	22.8	yes			NA	NA	NA	NA	NA	NA	NA	NA	NA	NA	NA	NA	NA
15TB0894_S145	15TB0894	Staphylococcus capitis	Healthy sample	15TB0894_S145	2	no	no	NA	NA	NA	NA	no	no	NA	NA	NA	NA	no	no	NA	NA	NA	no	no	NA	NA	NA	NA	no	no	NA	NA	NA	NA			NA	NA	NA	NA	NA	NA	NA	NA	NA	NA	NA	NA	NA
15TB0897_S134	15TB0897	Staphylococcus capitis	Healthy sample	15TB0897_S134	2	no	no	NA	NA	NA	NA	no	no	NA	NA	NA	NA	no	no	NA	NA	NA	no	no	NA	NA	NA	NA	yes	yes	blaZ.3000621.CP000732.1.9682_10528.4586	96.22	85.9	yes			NA	NA	NA	NA	NA	NA	NA	NA	NA	NA	NA	NA	NA
15TB0935_S28	15TB0935	Staphylococcus capitis	Clinical sample	15TB0935_S28	2	no	no	NA	NA	NA	NA	no	no	NA	NA	NA	NA	no	no	NA	NA	NA	no	no	NA	NA	NA	NA	yes	yes	blaZ.3000621.CP000732.1.9682_10528.4586	96.81	26.2	yes			NA	NA	NA	NA	NA	NA	NA	NA	NA	NA	NA	NA	NA
R_Dean_13	15TB0961	Staphylococcus capitis	Clinical sample	R_Dean_13	2	no	no	NA	NA	NA	NA	no	no	NA	NA	NA	NA	no	no	NA	NA	NA	no	no	NA	NA	NA	NA	no	no	NA	NA	NA	NA			NA	NA	NA	NA	NA	NA	NA	NA	NA	NA	NA	NA	NA
15TB0533_S107	16TB0533	Staphylococcus epidermidis	Healthy sample	15TB0533_S107	2	no	no	NA	NA	NA	NA	no	no	NA	NA	NA	NA	no	no	NA	NA	NA	no	no	NA	NA	NA	NA	no	no	NA	NA	NA	NA			NA	NA	NA	NA	NA	NA	NA	NA	NA	NA	NA	NA	NA
15TB0783_S32	15TB0783	Staphylococcus epidermidis	Clinical sample	15TB0783_S32	2	no	no	NA	NA	NA	NA	no	no	NA	NA	NA	NA	no	no	NA	NA	NA	no	no	NA	NA	NA	NA	yes	yes	blaZ.3000621.CP000732.1.9682_10528.4586	96.81	47.3	yes			NA	NA	NA	NA	NA	NA	NA	NA	NA	NA	NA	NA	NA
15TB0838_S103	15TB0838	Staphylococcus epidermidis	Healthy sample	15TB0838_S103	2	no	no	NA	NA	NA	NA	no	no	NA	NA	NA	NA	no	no	NA	NA	NA	no	no	NA	NA	NA	NA	yes	yes	blaZ.3000621.CP000732.1.9682_10528.4586	96.69	111.9	yes			NA	NA	NA	NA	NA	NA	NA	NA	NA	NA	NA	NA	NA
15TB0987_S73	15TB0987	Staphylococcus epidermidis	Clinical sample	15TB0987_S73	2	no	no	NA	NA	NA	NA	no	no	NA	NA	NA	NA	no	no	NA	NA	NA	no	no	NA	NA	NA	NA	yes	yes	blaZ.3000621.CP000732.1.9682_10528.4586	97.87	15.5	yes			NA	NA	NA	NA	NA	NA	NA	NA	NA	NA	NA	NA	NA
15TB0998_S77	15TB0998	Staphylococcus epidermidis	Healthy sample	15TB0998_S77	2	no	no	NA	NA	NA	NA	no	no	NA	NA	NA	NA	no	no	NA	NA	NA	no	no	NA	NA	NA	NA	no	no	NA	NA	NA	NA			NA	NA	NA	NA	NA	NA	NA	NA	NA	NA	NA	NA	NA
15TB0999_S78	15TB0999	Staphylococcus epidermidis	Healthy sample	15TB0999_S78	2	no	no	NA	NA	NA	NA	no	no	NA	NA	NA	NA	no	no	NA	NA	NA	no	no	NA	NA	NA	NA	no	no	NA	NA	NA	NA			NA	NA	NA	NA	NA	NA	NA	NA	NA	NA	NA	NA	NA
16TB0578_S121	16TB0578	Staphylococcus epidermidis	Clinical sample	16TB0578_S121	2	no	no	NA	NA	NA	NA	no	no	NA	NA	NA	NA	no	no	NA	NA	NA	no	no	NA	NA	NA	NA	yes	yes	blaZ.3000621.CP000732.1.9682_10528.4586	96.69	33.4	yes			NA	NA	NA	NA	NA	NA	NA	NA	NA	NA	NA	NA	NA
16TB0600_S178	16TB0600	Staphylococcus epidermidis	Clinical sample	16TB0600_S178	2	no	no	NA	NA	NA	NA	no	no	NA	NA	NA	NA	no	no	NA	NA	NA	no	no	NA	NA	NA	NA	yes	yes	blaZ.3000621.CP000732.1.9682_10528.4586	96.81	37	yes			NA	NA	NA	NA	NA	NA	NA	NA	NA	NA	NA	NA	NA
R_Dean_41	15TB0716	Staphylococcus epidermidis	Clinical sample	R_Dean_41	2	no	no	NA	NA	NA	NA	no	no	NA	NA	NA	NA	no	no	NA	NA	NA	no	no	NA	NA	NA	NA	partial	no	blaZ.3000621.CP000732.1.9682_10528.4586	96.64	2.6	yes			NA	NA	NA	NA	NA	NA	NA	NA	NA	NA	NA	NA	NA
R_Dean_83	15TB0871	Staphylococcus epidermidis	Healthy sample	R_Dean_83	2	no	no	NA	NA	NA	NA	no	no	NA	NA	NA	NA	no	no	NA	NA	NA	no	no	NA	NA	NA	NA	partial	no	blaZ.3000621.CP000732.1.9682_10528.4586	97.47	6	yes			NA	NA	NA	NA	NA	NA	NA	NA	NA	NA	NA	NA	NA
R_Dean_90	15TB0782	Staphylococcus epidermidis	Clinical sample	R_Dean_90	2	no	no	NA	NA	NA	NA	no	no	NA	NA	NA	NA	no	no	NA	NA	NA	no	no	NA	NA	NA	NA	interrupted	no	blaZ.3000621.CP000732.1.9682_10528.4586	97.12	13.3	yes			NA	NA	NA	NA	NA	NA	NA	NA	NA	NA	NA	NA	NA
15TB0942_S92	15TB0942	Staphylococcus epidermidis	Clinical sample	15TB0942_S92	2	yes	yes	mecA.3000617.KC243783.0_2007.227	99.9	250.8	yes	no	no	NA	NA	NA	NA	no	no	NA	NA	NA	partial	no	mecR1.3000215.NC_009487.40848_42606.351	100	204.4	no	yes	yes	blaZ.3000621.CP000732.1.9682_10528.4586	96.69	66.6	yes			no	yes	no	no	no	no	no	no	no	no	yes	no	no
R_Dean_39	16TB0608	Staphylococcus epidermidis	Clinical sample	R_Dean_39	2	yes	yes	mecA.3000617.KC243783.0_2007.227	99.9	41.5	yes	no	no	NA	NA	NA	NA	no	no	NA	NA	NA	partial	no	mecR1.3000215.NC_009487.40848_42606.351	100	72.8	no	no	no	NA	NA	NA	NA			no	yes	no	no	no	no	no	no	no	no	yes	no	no
R_Dean_70	16TB0546	Staphylococcus equorum	Animal sample	R_Dean_70	2	no	no	NA	NA	NA	NA	no	no	NA	NA	NA	NA	no	no	NA	NA	NA	no	no	NA	NA	NA	NA	fragmented	no	blaZ.3000621.CP000732.1.9682_10528.4586	95.56	97.8	yes			NA	NA	NA	NA	NA	NA	NA	NA	NA	NA	NA	NA	NA
15TB0807_S39	15TB0807	Staphylococcus haemolyticus	Healthy sample	15TB0807_S39	2	no	no	NA	NA	NA	NA	no	no	NA	NA	NA	NA	no	no	NA	NA	NA	no	no	NA	NA	NA	NA	no	no	NA	NA	NA	NA			NA	NA	NA	NA	NA	NA	NA	NA	NA	NA	NA	NA	NA
15TB0826_S86	15TB0826	Staphylococcus haemolyticus	Healthy sample	15TB0826_S86	2	no	no	NA	NA	NA	NA	no	no	NA	NA	NA	NA	no	no	NA	NA	NA	no	no	NA	NA	NA	NA	no	no	NA	NA	NA	NA			NA	NA	NA	NA	NA	NA	NA	NA	NA	NA	NA	NA	NA
15TB0834_S91	15TB0834	Staphylococcus haemolyticus	Animal sample	15TB0834_S91	2	no	no	NA	NA	NA	NA	no	no	NA	NA	NA	NA	no	no	NA	NA	NA	no	no	NA	NA	NA	NA	no	no	NA	NA	NA	NA			NA	NA	NA	NA	NA	NA	NA	NA	NA	NA	NA	NA	NA
15TB0836_S89	15TB0836	Staphylococcus haemolyticus	Healthy sample	15TB0836_S89	2	no	no	NA	NA	NA	NA	no	no	NA	NA	NA	NA	no	no	NA	NA	NA	no	no	NA	NA	NA	NA	yes	yes	blaZ.3000621.CP000732.1.9682_10528.4586	96.57	20.5	yes			NA	NA	NA	NA	NA	NA	NA	NA	NA	NA	NA	NA	NA
15TB0848_S140	15TB0848	Staphylococcus haemolyticus	Healthy sample	15TB0848_S140	2	no	no	NA	NA	NA	NA	no	no	NA	NA	NA	NA	no	no	NA	NA	NA	no	no	NA	NA	NA	NA	yes	yes	blaZ.3000621.CP000732.1.9682_10528.4586	96.57	29.6	yes			NA	NA	NA	NA	NA	NA	NA	NA	NA	NA	NA	NA	NA
15TB0869_S129	15TB0869	Staphylococcus haemolyticus	Healthy sample	15TB0869_S129	2	no	no	NA	NA	NA	NA	no	no	NA	NA	NA	NA	no	no	NA	NA	NA	no	no	NA	NA	NA	NA	no	no	NA	NA	NA	NA			NA	NA	NA	NA	NA	NA	NA	NA	NA	NA	NA	NA	NA
15TB0875_S36	15TB0875	Staphylococcus haemolyticus	Animal sample	15TB0875_S36	2	no	no	NA	NA	NA	NA	no	no	NA	NA	NA	NA	no	no	NA	NA	NA	no	no	NA	NA	NA	NA	no	no	NA	NA	NA	NA			NA	NA	NA	NA	NA	NA	NA	NA	NA	NA	NA	NA	NA
15TB0876_S133	15TB0876	Staphylococcus haemolyticus	Animal sample	15TB0876_S133	2	no	no	NA	NA	NA	NA	no	no	NA	NA	NA	NA	no	no	NA	NA	NA	no	no	NA	NA	NA	NA	no	no	NA	NA	NA	NA			NA	NA	NA	NA	NA	NA	NA	NA	NA	NA	NA	NA	NA
15TB0881_S40	15TB0881	Staphylococcus haemolyticus	Healthy sample	15TB0881_S40	2	no	no	NA	NA	NA	NA	no	no	NA	NA	NA	NA	no	no	NA	NA	NA	no	no	NA	NA	NA	NA	no	no	NA	NA	NA	NA			NA	NA	NA	NA	NA	NA	NA	NA	NA	NA	NA	NA	NA
15TB0896_S112	15TB0896	Staphylococcus haemolyticus	Healthy sample	15TB0896_S112	2	no	no	NA	NA	NA	NA	no	no	NA	NA	NA	NA	no	no	NA	NA	NA	no	no	NA	NA	NA	NA	yes	yes	blaZ.3000621.CP000732.1.9682_10528.4586	96.57	20.6	yes			NA	NA	NA	NA	NA	NA	NA	NA	NA	NA	NA	NA	NA
15TB0922_S51	15TB0922	Staphylococcus haemolyticus	Clinical sample	15TB0922_S51	2	no	no	NA	NA	NA	NA	no	no	NA	NA	NA	NA	no	no	NA	NA	NA	no	no	NA	NA	NA	NA	yes	yes	blaZ.3000621.CP000732.1.9682_10528.4586	96.69	21.7	yes			NA	NA	NA	NA	NA	NA	NA	NA	NA	NA	NA	NA	NA
15TB0924_S157	15TB0924	Staphylococcus haemolyticus	Healthy sample	15TB0924_S157	2	no	no	NA	NA	NA	NA	no	no	NA	NA	NA	NA	no	no	NA	NA	NA	no	no	NA	NA	NA	NA	yes	yes	blaZ.3000621.CP000732.1.9682_10528.4586	97.16	24.9	yes			NA	NA	NA	NA	NA	NA	NA	NA	NA	NA	NA	NA	NA
15TB1000_S73	15TB1000	Staphylococcus haemolyticus	Animal sample	15TB1000_S73	2	no	no	NA	NA	NA	NA	no	no	NA	NA	NA	NA	no	no	NA	NA	NA	no	no	NA	NA	NA	NA	no	no	NA	NA	NA	NA			NA	NA	NA	NA	NA	NA	NA	NA	NA	NA	NA	NA	NA
R_Dean_51	15TB0843	Staphylococcus haemolyticus	Healthy sample	R_Dean_51	2	no	no	NA	NA	NA	NA	no	no	NA	NA	NA	NA	no	no	NA	NA	NA	no	no	NA	NA	NA	NA	no	no	NA	NA	NA	NA			NA	NA	NA	NA	NA	NA	NA	NA	NA	NA	NA	NA	NA
R_Dean_68	15TB0864	Staphylococcus haemolyticus	Healthy sample	R_Dean_68	2	no	no	NA	NA	NA	NA	no	no	NA	NA	NA	NA	no	no	NA	NA	NA	no	no	NA	NA	NA	NA	partial	no	blaZ.3000621.CP000732.1.9682_10528.4586	97.14	5.1	yes			NA	NA	NA	NA	NA	NA	NA	NA	NA	NA	NA	NA	NA
15TB0801_S39	15TB0801	Staphylococcus hominis	Healthy sample	15TB0801_S39	2	no	no	NA	NA	NA	NA	no	no	NA	NA	NA	NA	no	no	NA	NA	NA	no	no	NA	NA	NA	NA	no	no	NA	NA	NA	NA			NA	NA	NA	NA	NA	NA	NA	NA	NA	NA	NA	NA	NA
15TB0818_S4	15TB0818	Staphylococcus hominis	Animal sample	15TB0818_S4	2	no	no	NA	NA	NA	NA	no	no	NA	NA	NA	NA	no	no	NA	NA	NA	no	no	NA	NA	NA	NA	yes	yes	blaZ.3000621.CP000732.1.9682_10528.4586	96.57	27.3	yes			NA	NA	NA	NA	NA	NA	NA	NA	NA	NA	NA	NA	NA
15TB0835_S77	15TB0835	Staphylococcus hominis	Healthy sample	15TB0835_S77	2	no	no	NA	NA	NA	NA	no	no	NA	NA	NA	NA	no	no	NA	NA	NA	no	no	NA	NA	NA	NA	yes	yes	blaZ.3000621.CP000732.1.9682_10528.4586	96.69	65	yes			NA	NA	NA	NA	NA	NA	NA	NA	NA	NA	NA	NA	NA
15TB0850_S105	15TB0850	Staphylococcus hominis	Healthy sample	15TB0850_S105	2	no	no	NA	NA	NA	NA	no	no	NA	NA	NA	NA	no	no	NA	NA	NA	no	no	NA	NA	NA	NA	no	no	NA	NA	NA	NA			NA	NA	NA	NA	NA	NA	NA	NA	NA	NA	NA	NA	NA
15TB0884_S1	15TB0884	Staphylococcus hominis	Healthy sample	15TB0884_S1	2	no	no	NA	NA	NA	NA	no	no	NA	NA	NA	NA	no	no	NA	NA	NA	no	no	NA	NA	NA	NA	yes	yes	blaZ.3000621.CP000732.1.9682_10528.4586	96.69	47.2	yes			NA	NA	NA	NA	NA	NA	NA	NA	NA	NA	NA	NA	NA
16TB0570_S52	16TB0570	Staphylococcus hominis	Healthy sample	16TB0570_S52	2	no	no	NA	NA	NA	NA	no	no	NA	NA	NA	NA	no	no	NA	NA	NA	no	no	NA	NA	NA	NA	yes	yes	blaZ.3000621.CP000732.1.9682_10528.4586	96.69	49.6	yes			NA	NA	NA	NA	NA	NA	NA	NA	NA	NA	NA	NA	NA
R_Dean_56	16TB0566	Staphylococcus hominis	Healthy sample	R_Dean_56	2	no	no	NA	NA	NA	NA	no	no	NA	NA	NA	NA	no	no	NA	NA	NA	no	no	NA	NA	NA	NA	interrupted	no	blaZ.3000621.CP000732.1.9682_10528.4586	96.73	20.2	yes			NA	NA	NA	NA	NA	NA	NA	NA	NA	NA	NA	NA	NA
R_Dean_58	15TB0795	Staphylococcus hominis	Healthy sample	R_Dean_58	2	no	no	NA	NA	NA	NA	no	no	NA	NA	NA	NA	no	no	NA	NA	NA	no	no	NA	NA	NA	NA	partial	no	blaZ.3000621.CP000732.1.9682_10528.4586	97.57	4.6	yes			NA	NA	NA	NA	NA	NA	NA	NA	NA	NA	NA	NA	NA
15TB0524_S14	16TB0524	Staphylococcus sciuri	Animal sample	15TB0524_S14	2	no	no	NA	NA	NA	NA	no	no	NA	NA	NA	NA	no	no	NA	NA	NA	no	no	NA	NA	NA	NA	no	no	NA	NA	NA	NA			NA	NA	NA	NA	NA	NA	NA	NA	NA	NA	NA	NA	NA
16TB0539_S12	16TB0539	Staphylococcus sciuri	Animal sample	16TB0539_S12	2	no	no	NA	NA	NA	NA	no	no	NA	NA	NA	NA	no	no	NA	NA	NA	no	no	NA	NA	NA	NA	no	no	NA	NA	NA	NA			NA	NA	NA	NA	NA	NA	NA	NA	NA	NA	NA	NA	NA
16TB0536_S81	16TB0536	Staphylococcus simulans	Clinical sample	16TB0536_S81	2	no	no	NA	NA	NA	NA	no	no	NA	NA	NA	NA	no	no	NA	NA	NA	no	no	NA	NA	NA	NA	no	no	NA	NA	NA	NA			NA	NA	NA	NA	NA	NA	NA	NA	NA	NA	NA	NA	NA
16TB0544_S116	16TB0544	Staphylococcus simulans	Animal sample	16TB0544_S116	2	no	no	NA	NA	NA	NA	no	no	NA	NA	NA	NA	no	no	NA	NA	NA	no	no	NA	NA	NA	NA	no	no	NA	NA	NA	NA			NA	NA	NA	NA	NA	NA	NA	NA	NA	NA	NA	NA	NA
16TB0545_S11	16TB0545	Staphylococcus simulans	Clinical sample	16TB0545_S11	2	no	no	NA	NA	NA	NA	no	no	NA	NA	NA	NA	no	no	NA	NA	NA	no	no	NA	NA	NA	NA	no	no	NA	NA	NA	NA			NA	NA	NA	NA	NA	NA	NA	NA	NA	NA	NA	NA	NA
16TB0549_S117	16TB0549	Staphylococcus simulans	Animal sample	16TB0549_S117	2	no	no	NA	NA	NA	NA	no	no	NA	NA	NA	NA	no	no	NA	NA	NA	no	no	NA	NA	NA	NA	no	no	NA	NA	NA	NA			NA	NA	NA	NA	NA	NA	NA	NA	NA	NA	NA	NA	NA
16TB0552_S142	16TB0552	Staphylococcus simulans	Animal sample	16TB0552_S142	2	no	no	NA	NA	NA	NA	no	no	NA	NA	NA	NA	no	no	NA	NA	NA	no	no	NA	NA	NA	NA	no	no	NA	NA	NA	NA			NA	NA	NA	NA	NA	NA	NA	NA	NA	NA	NA	NA	NA
15TB0975_S56	15TB0975	Staphylococcus warneri	Clinical sample	15TB0975_S56	2	no	no	NA	NA	NA	NA	no	no	NA	NA	NA	NA	no	no	NA	NA	NA	no	no	NA	NA	NA	NA	no	no	NA	NA	NA	NA			NA	NA	NA	NA	NA	NA	NA	NA	NA	NA	NA	NA	NA
15TB0827_S100	15TB0827	Staphylococcus capitis	Healthy sample	15TB0827_S100	1	no	no	NA	NA	NA	NA	no	no	NA	NA	NA	NA	no	no	NA	NA	NA	no	no	NA	NA	NA	NA	yes	yes	blaZ.3000621.CP000732.1.9682_10528.4586	96.81	84.4	yes			NA	NA	NA	NA	NA	NA	NA	NA	NA	NA	NA	NA	NA
15TB0885_S138	15TB0885	Staphylococcus capitis	Healthy sample	15TB0885_S138	1	no	no	NA	NA	NA	NA	no	no	NA	NA	NA	NA	no	no	NA	NA	NA	no	no	NA	NA	NA	NA	no	no	NA	NA	NA	NA			NA	NA	NA	NA	NA	NA	NA	NA	NA	NA	NA	NA	NA
15TB0911_S52	15TB0911	Staphylococcus capitis	Healthy sample	15TB0911_S52	1	no	no	NA	NA	NA	NA	no	no	NA	NA	NA	NA	no	no	NA	NA	NA	no	no	NA	NA	NA	NA	no	no	NA	NA	NA	NA			NA	NA	NA	NA	NA	NA	NA	NA	NA	NA	NA	NA	NA
16TB0586_S119	16TB0586	Staphylococcus caprae	Clinical sample	16TB0586_S119	1	no	no	NA	NA	NA	NA	no	no	NA	NA	NA	NA	no	no	NA	NA	NA	no	no	NA	NA	NA	NA	yes	yes	blaZ.3000621.CP000732.1.9682_10528.4586	96.69	128.3	yes			NA	NA	NA	NA	NA	NA	NA	NA	NA	NA	NA	NA	NA
16TB0623_S120	16TB0623	Staphylococcus caprae	Clinical sample	16TB0623_S120	1	no	no	NA	NA	NA	NA	no	no	NA	NA	NA	NA	no	no	NA	NA	NA	no	no	NA	NA	NA	NA	yes	yes	blaZ.3000621.CP000732.1.9682_10528.4586	98.58	45.2	yes			NA	NA	NA	NA	NA	NA	NA	NA	NA	NA	NA	NA	NA
15TB0724_S16	15TB0724	Staphylococcus epidermidis	Clinical sample	15TB0724_S16	1	no	no	NA	NA	NA	NA	no	no	NA	NA	NA	NA	no	no	NA	NA	NA	no	no	NA	NA	NA	NA	no	no	NA	NA	NA	NA			NA	NA	NA	NA	NA	NA	NA	NA	NA	NA	NA	NA	NA
15TB0802_S40	15TB0802	Staphylococcus epidermidis	Healthy sample	15TB0802_S40	1	no	no	NA	NA	NA	NA	no	no	NA	NA	NA	NA	no	no	NA	NA	NA	no	no	NA	NA	NA	NA	no	no	NA	NA	NA	NA			NA	NA	NA	NA	NA	NA	NA	NA	NA	NA	NA	NA	NA
15TB0808_S42	15TB0808	Staphylococcus epidermidis	Healthy sample	15TB0808_S42	1	no	no	NA	NA	NA	NA	no	no	NA	NA	NA	NA	no	no	NA	NA	NA	no	no	NA	NA	NA	NA	yes	yes	blaZ.3000621.CP000732.1.9682_10528.4586	96.34	42.2	yes			NA	NA	NA	NA	NA	NA	NA	NA	NA	NA	NA	NA	NA
15TB0830_S10	15TB0830	Staphylococcus epidermidis	Healthy sample	15TB0830_S10	1	no	no	NA	NA	NA	NA	no	no	NA	NA	NA	NA	no	no	NA	NA	NA	no	no	NA	NA	NA	NA	no	no	NA	NA	NA	NA			NA	NA	NA	NA	NA	NA	NA	NA	NA	NA	NA	NA	NA
15TB0847_S139	15TB0847	Staphylococcus epidermidis	Healthy sample	15TB0847_S139	1	no	no	NA	NA	NA	NA	no	no	NA	NA	NA	NA	no	no	NA	NA	NA	no	no	NA	NA	NA	NA	yes	yes	blaZ.3000621.CP000732.1.9682_10528.4586	96.69	78.7	yes			NA	NA	NA	NA	NA	NA	NA	NA	NA	NA	NA	NA	NA
15TB0854_S92	15TB0854	Staphylococcus epidermidis	Healthy sample	15TB0854_S92	1	no	no	NA	NA	NA	NA	no	no	NA	NA	NA	NA	no	no	NA	NA	NA	no	no	NA	NA	NA	NA	yes	yes	blaZ.3000621.CP000732.1.9682_10528.4586	96.81	15.6	yes			NA	NA	NA	NA	NA	NA	NA	NA	NA	NA	NA	NA	NA
15TB0860_S125	15TB0860	Staphylococcus epidermidis	Healthy sample	15TB0860_S125	1	no	no	NA	NA	NA	NA	no	no	NA	NA	NA	NA	no	no	NA	NA	NA	no	no	NA	NA	NA	NA	yes	yes	blaZ.3000621.CP000732.1.9682_10528.4586	96.57	26.4	yes			NA	NA	NA	NA	NA	NA	NA	NA	NA	NA	NA	NA	NA
15TB0863_S113	15TB0863	Staphylococcus epidermidis	Healthy sample	15TB0863_S113	1	no	no	NA	NA	NA	NA	no	no	NA	NA	NA	NA	no	no	NA	NA	NA	no	no	NA	NA	NA	NA	no	no	NA	NA	NA	NA			NA	NA	NA	NA	NA	NA	NA	NA	NA	NA	NA	NA	NA
15TB0868_S128	15TB0868	Staphylococcus epidermidis	Healthy sample	15TB0868_S128	1	no	no	NA	NA	NA	NA	no	no	NA	NA	NA	NA	no	no	NA	NA	NA	no	no	NA	NA	NA	NA	yes	yes	blaZ.3000621.CP000732.1.9682_10528.4586	96.81	36.5	yes			NA	NA	NA	NA	NA	NA	NA	NA	NA	NA	NA	NA	NA
15TB0872_S121	15TB0872	Staphylococcus epidermidis	Healthy sample	15TB0872_S121	1	no	no	NA	NA	NA	NA	no	no	NA	NA	NA	NA	no	no	NA	NA	NA	no	no	NA	NA	NA	NA	yes	yes	blaZ.3000621.CP000732.1.9682_10528.4586	96.81	53.4	yes			NA	NA	NA	NA	NA	NA	NA	NA	NA	NA	NA	NA	NA
15TB0955_S47	15TB0955	Staphylococcus epidermidis	Clinical sample	15TB0955_S47	1	no	no	NA	NA	NA	NA	no	no	NA	NA	NA	NA	no	no	NA	NA	NA	no	no	NA	NA	NA	NA	yes	yes	blaZ.3000621.CP000732.1.9682_10528.4586	96.81	38	yes			NA	NA	NA	NA	NA	NA	NA	NA	NA	NA	NA	NA	NA
15TB0979_S70	15TB0979	Staphylococcus epidermidis	Clinical sample	15TB0979_S70	1	no	no	NA	NA	NA	NA	no	no	NA	NA	NA	NA	no	no	NA	NA	NA	no	no	NA	NA	NA	NA	yes	yes	blaZ.3000621.CP000732.1.9682_10528.4586	96.69	9.6	yes			NA	NA	NA	NA	NA	NA	NA	NA	NA	NA	NA	NA	NA
15TB0986_S72	15TB0986	Staphylococcus epidermidis	Clinical sample	15TB0986_S72	1	no	no	NA	NA	NA	NA	no	no	NA	NA	NA	NA	no	no	NA	NA	NA	no	no	NA	NA	NA	NA	no	no	NA	NA	NA	NA			NA	NA	NA	NA	NA	NA	NA	NA	NA	NA	NA	NA	NA
16TB0579_S86	16TB0579	Staphylococcus epidermidis	Clinical sample	16TB0579_S86	1	no	no	NA	NA	NA	NA	no	no	NA	NA	NA	NA	no	no	NA	NA	NA	no	no	NA	NA	NA	NA	no	no	NA	NA	NA	NA			NA	NA	NA	NA	NA	NA	NA	NA	NA	NA	NA	NA	NA
16TB0581_S171	16TB0581	Staphylococcus epidermidis	Clinical sample	16TB0581_S171	1	no	no	NA	NA	NA	NA	no	no	NA	NA	NA	NA	no	no	NA	NA	NA	no	no	NA	NA	NA	NA	yes	yes	blaZ.3000621.CP000732.1.9682_10528.4586	97.16	27	yes			NA	NA	NA	NA	NA	NA	NA	NA	NA	NA	NA	NA	NA
16TB0595_S38	16TB0595	Staphylococcus epidermidis	Clinical sample	16TB0595_S38	1	no	no	NA	NA	NA	NA	no	no	NA	NA	NA	NA	no	no	NA	NA	NA	no	no	NA	NA	NA	NA	no	no	NA	NA	NA	NA			NA	NA	NA	NA	NA	NA	NA	NA	NA	NA	NA	NA	NA
16TB0609_S97	16TB0609	Staphylococcus epidermidis	Clinical sample	16TB0609_S97	1	no	no	NA	NA	NA	NA	no	no	NA	NA	NA	NA	no	no	NA	NA	NA	no	no	NA	NA	NA	NA	no	no	NA	NA	NA	NA			NA	NA	NA	NA	NA	NA	NA	NA	NA	NA	NA	NA	NA
16TB0612_S183	16TB0612	Staphylococcus epidermidis	Clinical sample	16TB0612_S183	1	no	no	NA	NA	NA	NA	no	no	NA	NA	NA	NA	no	no	NA	NA	NA	no	no	NA	NA	NA	NA	no	no	NA	NA	NA	NA			NA	NA	NA	NA	NA	NA	NA	NA	NA	NA	NA	NA	NA
16TB0621_S140	16TB0621	Staphylococcus epidermidis	Clinical sample	16TB0621_S140	1	no	no	NA	NA	NA	NA	no	no	NA	NA	NA	NA	no	no	NA	NA	NA	no	no	NA	NA	NA	NA	yes	yes	blaZ.3000621.CP000732.1.9682_10528.4586	96.69	34.1	yes			NA	NA	NA	NA	NA	NA	NA	NA	NA	NA	NA	NA	NA
16TB0634_S98	16TB0634	Staphylococcus epidermidis	Clinical sample	16TB0634_S98	1	no	no	NA	NA	NA	NA	no	no	NA	NA	NA	NA	no	no	NA	NA	NA	no	no	NA	NA	NA	NA	yes	yes	blaZ.3000621.CP000732.1.9682_10528.4586	96.81	47.7	yes			NA	NA	NA	NA	NA	NA	NA	NA	NA	NA	NA	NA	NA
R_Dean_44	15TB0851	Staphylococcus epidermidis	Healthy sample	R_Dean_44	1	no	no	NA	NA	NA	NA	no	no	NA	NA	NA	NA	no	no	NA	NA	NA	no	no	NA	NA	NA	NA	partial	no	blaZ.3000621.CP000732.1.9682_10528.4586	99.68	7.9	no			NA	NA	NA	NA	NA	NA	NA	NA	NA	NA	NA	NA	NA
R_Dean_45	15TB0806	Staphylococcus epidermidis	Healthy sample	R_Dean_45	1	no	no	NA	NA	NA	NA	no	no	NA	NA	NA	NA	no	no	NA	NA	NA	no	no	NA	NA	NA	NA	interrupted	no	blaZ.3000621.CP000732.1.9682_10528.4586	96.69	28	yes			NA	NA	NA	NA	NA	NA	NA	NA	NA	NA	NA	NA	NA
15TB0728_S126	15TB0728	Staphylococcus epidermidis	Clinical sample	15TB0728_S126	1	yes	yes	mecA.3000617.KC243783.0_2007.227	99.85	100.9	yes	no	no	NA	NA	NA	NA	yes	yes	mecI.3000124.BA000018.3.48893_49265.4247	100	34.1	yes	yes	mecR1.3000215.NC_009487.40848_42606.351	99.94	97.4	no	yes_nonunique	yes	blaZ.3000621.CP000732.1.9682_10528.4586	97.99	55.2	yes			no	yes	no	no	no	no	no	no	no	no	yes	yes	no
16TB0599_S80	16TB0599	Staphylococcus epidermidis	Clinical sample	16TB0599_S80	1	yes	yes	mecA.3000617.KC243783.0_2007.227	99.9	70.2	yes	no	no	NA	NA	NA	NA	no	no	NA	NA	NA	partial	no	mecR1.3000215.NC_009487.40848_42606.351	100	59.2	no	yes_nonunique	yes	blaZ.3000621.CP000732.1.9682_10528.4586	96.93	12.7	yes			no	yes	no	no	no	no	no	no	no	no	yes	no	no
15TB0840_S3	15TB0840	Staphylococcus haemolyticus	Healthy sample	15TB0840_S3	1	no	no	NA	NA	NA	NA	no	no	NA	NA	NA	NA	no	no	NA	NA	NA	no	no	NA	NA	NA	NA	no	no	NA	NA	NA	NA			NA	NA	NA	NA	NA	NA	NA	NA	NA	NA	NA	NA	NA
15TB0849_S72	15TB0849	Staphylococcus haemolyticus	Healthy sample	15TB0849_S72	1	no	no	NA	NA	NA	NA	no	no	NA	NA	NA	NA	no	no	NA	NA	NA	no	no	NA	NA	NA	NA	no	no	NA	NA	NA	NA			NA	NA	NA	NA	NA	NA	NA	NA	NA	NA	NA	NA	NA
15TB0857_S122	15TB0857	Staphylococcus haemolyticus	Animal sample	15TB0857_S122	1	no	no	NA	NA	NA	NA	no	no	NA	NA	NA	NA	no	no	NA	NA	NA	no	no	NA	NA	NA	NA	no	no	NA	NA	NA	NA			NA	NA	NA	NA	NA	NA	NA	NA	NA	NA	NA	NA	NA
15TB0865_S26	15TB0865	Staphylococcus haemolyticus	Healthy sample	15TB0865_S26	1	no	no	NA	NA	NA	NA	no	no	NA	NA	NA	NA	no	no	NA	NA	NA	no	no	NA	NA	NA	NA	no	no	NA	NA	NA	NA			NA	NA	NA	NA	NA	NA	NA	NA	NA	NA	NA	NA	NA
15TB0867_S31	15TB0867	Staphylococcus haemolyticus	Healthy sample	15TB0867_S31	1	no	no	NA	NA	NA	NA	no	no	NA	NA	NA	NA	no	no	NA	NA	NA	no	no	NA	NA	NA	NA	no	no	NA	NA	NA	NA			NA	NA	NA	NA	NA	NA	NA	NA	NA	NA	NA	NA	NA
15TB0918_S17	15TB0918	Staphylococcus haemolyticus	Healthy sample	15TB0918_S17	1	no	no	NA	NA	NA	NA	no	no	NA	NA	NA	NA	no	no	NA	NA	NA	no	no	NA	NA	NA	NA	no	no	NA	NA	NA	NA			NA	NA	NA	NA	NA	NA	NA	NA	NA	NA	NA	NA	NA
15TB0984_S105	15TB0984	Staphylococcus haemolyticus	Clinical sample	15TB0984_S105	1	no	no	NA	NA	NA	NA	no	no	NA	NA	NA	NA	no	no	NA	NA	NA	no	no	NA	NA	NA	NA	yes	yes	blaZ.3000621.CP000732.1.9682_10528.4586	97.16	25.9	yes			NA	NA	NA	NA	NA	NA	NA	NA	NA	NA	NA	NA	NA
15TB0811_S65	15TB0811	Staphylococcus hominis	Healthy sample	15TB0811_S65	1	no	no	NA	NA	NA	NA	no	no	NA	NA	NA	NA	no	no	NA	NA	NA	no	no	NA	NA	NA	NA	no	no	NA	NA	NA	NA			NA	NA	NA	NA	NA	NA	NA	NA	NA	NA	NA	NA	NA
15TB0815_S99	15TB0815	Staphylococcus hominis	Healthy sample	15TB0815_S99	1	no	no	NA	NA	NA	NA	no	no	NA	NA	NA	NA	no	no	NA	NA	NA	no	no	NA	NA	NA	NA	yes	yes	blaZ.3000621.CP000732.1.9682_10528.4586	96.81	48.2	yes			NA	NA	NA	NA	NA	NA	NA	NA	NA	NA	NA	NA	NA
15TB0816_S70	15TB0816	Staphylococcus hominis	Healthy sample	15TB0816_S70	1	no	no	NA	NA	NA	NA	no	no	NA	NA	NA	NA	no	no	NA	NA	NA	no	no	NA	NA	NA	NA	yes	yes	blaZ.3000621.CP000732.1.9682_10528.4586	96.81	60.4	yes			NA	NA	NA	NA	NA	NA	NA	NA	NA	NA	NA	NA	NA
15TB0824_S78	15TB0824	Staphylococcus hominis	Healthy sample	15TB0824_S78	1	no	no	NA	NA	NA	NA	no	no	NA	NA	NA	NA	no	no	NA	NA	NA	no	no	NA	NA	NA	NA	yes	yes	blaZ.3000621.CP000732.1.9682_10528.4586	99.76	31.4	yes			NA	NA	NA	NA	NA	NA	NA	NA	NA	NA	NA	NA	NA
15TB0889_S146	15TB0889	Staphylococcus hominis	Healthy sample	15TB0889_S146	1	no	no	NA	NA	NA	NA	no	no	NA	NA	NA	NA	no	no	NA	NA	NA	no	no	NA	NA	NA	NA	no	no	NA	NA	NA	NA			NA	NA	NA	NA	NA	NA	NA	NA	NA	NA	NA	NA	NA
15TB0891_S95	15TB0891	Staphylococcus hominis	Healthy sample	15TB0891_S95	1	no	no	NA	NA	NA	NA	no	no	NA	NA	NA	NA	no	no	NA	NA	NA	no	no	NA	NA	NA	NA	yes	yes	blaZ.3000621.CP000732.1.9682_10528.4586	96.69	19.7	yes			NA	NA	NA	NA	NA	NA	NA	NA	NA	NA	NA	NA	NA
15TB0905_S62	15TB0905	Staphylococcus hominis	Healthy sample	15TB0905_S62	1	no	no	NA	NA	NA	NA	no	no	NA	NA	NA	NA	no	no	NA	NA	NA	no	no	NA	NA	NA	NA	yes	yes	blaZ.3000621.CP000732.1.9682_10528.4586	96.34	27.1	yes			NA	NA	NA	NA	NA	NA	NA	NA	NA	NA	NA	NA	NA
15TB0915_S152	15TB0915	Staphylococcus hominis	Healthy sample	15TB0915_S152	1	no	no	NA	NA	NA	NA	no	no	NA	NA	NA	NA	no	no	NA	NA	NA	no	no	NA	NA	NA	NA	yes	yes	blaZ.3000621.CP000732.1.9682_10528.4586	96.81	21.8	yes			NA	NA	NA	NA	NA	NA	NA	NA	NA	NA	NA	NA	NA
15TB0934_S27	15TB0934	Staphylococcus hominis		15TB0934_S27	1	no	no	NA	NA	NA	NA	no	no	NA	NA	NA	NA	no	no	NA	NA	NA	no	no	NA	NA	NA	NA	yes	yes	blaZ.3000621.CP000732.1.9682_10528.4586	96.81	32.8	yes			NA	NA	NA	NA	NA	NA	NA	NA	NA	NA	NA	NA	NA
16TB0620_S139	16TB0620	Staphylococcus hominis	Clinical sample	16TB0620_S139	1	no	no	NA	NA	NA	NA	no	no	NA	NA	NA	NA	no	no	NA	NA	NA	no	no	NA	NA	NA	NA	no	no	NA	NA	NA	NA			NA	NA	NA	NA	NA	NA	NA	NA	NA	NA	NA	NA	NA
R_Dean_11	15TB0761	Staphylococcus hominis	Clinical sample	R_Dean_11	1	no	no	NA	NA	NA	NA	no	no	NA	NA	NA	NA	no	no	NA	NA	NA	no	no	NA	NA	NA	NA	no	no	NA	NA	NA	NA			NA	NA	NA	NA	NA	NA	NA	NA	NA	NA	NA	NA	NA
R_Dean_53	15TB0803	Staphylococcus hominis	Healthy sample	R_Dean_53	1	no	no	NA	NA	NA	NA	no	no	NA	NA	NA	NA	no	no	NA	NA	NA	no	no	NA	NA	NA	NA	no	no	NA	NA	NA	NA			NA	NA	NA	NA	NA	NA	NA	NA	NA	NA	NA	NA	NA
R_Dean_71	15TB0978	Staphylococcus hominis	Clinical sample	R_Dean_71	1	no	no	NA	NA	NA	NA	no	no	NA	NA	NA	NA	no	no	NA	NA	NA	no	no	NA	NA	NA	NA	yes	yes	blaZ.3000621.CP000732.1.9682_10528.4586	97.99	11.7	yes			NA	NA	NA	NA	NA	NA	NA	NA	NA	NA	NA	NA	NA
R_Dean_82	15TB0793	Staphylococcus hominis	Healthy sample	R_Dean_82	1	no	no	NA	NA	NA	NA	no	no	NA	NA	NA	NA	no	no	NA	NA	NA	no	no	NA	NA	NA	NA	partial	no	blaZ.3000621.CP000732.1.9682_10528.4586	98.65	4.3	yes			NA	NA	NA	NA	NA	NA	NA	NA	NA	NA	NA	NA	NA
15TB0937_S57	15TB0937	Staphylococcus hominis	Clinical sample	15TB0937_S57	1	yes	yes	mecA.3000617.KC243783.0_2007.227	99.9	122	yes	no	no	NA	NA	NA	NA	yes	yes	mecI.3000124.BA000018.3.48893_49265.4247	100	38.7	yes	yes	mecR1.3000215.NC_009487.40848_42606.351	99.94	131.3	no	yes	yes	blaZ.3000621.CP000732.1.9682_10528.4586	96.93	81.9	yes			no	yes	no	no	no	no	no	no	no	no	yes	no	no
15TB0940_S103	15TB0940	Staphylococcus lugdunensis	Clinical sample	15TB0940_S103	1	no	no	NA	NA	NA	NA	no	no	NA	NA	NA	NA	no	no	NA	NA	NA	no	no	NA	NA	NA	NA	no	no	NA	NA	NA	NA			NA	NA	NA	NA	NA	NA	NA	NA	NA	NA	NA	NA	NA
15TB0970_S66	15TB0970	Staphylococcus lugdunensis	Clinical sample	15TB0970_S66	1	no	no	NA	NA	NA	NA	no	no	NA	NA	NA	NA	no	no	NA	NA	NA	no	no	NA	NA	NA	NA	no	no	NA	NA	NA	NA			NA	NA	NA	NA	NA	NA	NA	NA	NA	NA	NA	NA	NA
R_Dean_14	15TB0938	Staphylococcus lugdunensis	Clinical sample	R_Dean_14	1	no	no	NA	NA	NA	NA	no	no	NA	NA	NA	NA	no	no	NA	NA	NA	no	no	NA	NA	NA	NA	no	no	NA	NA	NA	NA			NA	NA	NA	NA	NA	NA	NA	NA	NA	NA	NA	NA	NA
R_Dean_29	15TB0963	Staphylococcus lugdunensis	Clinical sample	R_Dean_29	1	no	no	NA	NA	NA	NA	no	no	NA	NA	NA	NA	no	no	NA	NA	NA	no	no	NA	NA	NA	NA	no	no	NA	NA	NA	NA			NA	NA	NA	NA	NA	NA	NA	NA	NA	NA	NA	NA	NA
R_Dean_60	15TB0861	Staphylococcus lugdunensis	Healthy sample	R_Dean_60	1	no	no	NA	NA	NA	NA	no	no	NA	NA	NA	NA	no	no	NA	NA	NA	no	no	NA	NA	NA	NA	no	no	NA	NA	NA	NA			NA	NA	NA	NA	NA	NA	NA	NA	NA	NA	NA	NA	NA
R_Dean_93	15TB0892	Staphylococcus lugdunensis	Healthy sample	R_Dean_93	1	no	no	NA	NA	NA	NA	no	no	NA	NA	NA	NA	no	no	NA	NA	NA	no	no	NA	NA	NA	NA	partial	no	blaZ.3000621.CP000732.1.9682_10528.4586	97.25	6.7	yes			NA	NA	NA	NA	NA	NA	NA	NA	NA	NA	NA	NA	NA
15TB0766_S151	15TB0766	Staphylococcus pasteuri	Clinical sample	15TB0766_S151	1	partial	no	mecA.3000617.KC243783.0_2007.227	98.44	1.3	yes	no	no	NA	NA	NA	NA	no	no	NA	NA	NA	no	no	NA	NA	NA	NA	no	no	NA	NA	NA	NA			no	no	no	yes	no	no	no	yes	yes	no	no	no	no
PID_0208_37	NCTC 13837	Staphylococcus rostri		PID_0208_37	1	no	no	NA	NA	NA	NA	no	no	NA	NA	NA	NA	no	no	NA	NA	NA	no	no	NA	NA	NA	NA	yes	yes	blaZ.3000621.CP000732.1.9682_10528.4586	96.69	64.2	yes			NA	NA	NA	NA	NA	NA	NA	NA	NA	NA	NA	NA	NA
16TB0582_S129	16TB0582	Staphylococcus simulans	Clinical sample	16TB0582_S129	1	no	no	NA	NA	NA	NA	no	no	NA	NA	NA	NA	no	no	NA	NA	NA	no	no	NA	NA	NA	NA	yes	yes	blaZ.3000621.CP000732.1.9682_10528.4586	96.81	15.9	yes			NA	NA	NA	NA	NA	NA	NA	NA	NA	NA	NA	NA	NA
16TB0583_S74	16TB0583	Staphylococcus simulans	Clinical sample	16TB0583_S74	1	no	no	NA	NA	NA	NA	no	no	NA	NA	NA	NA	no	no	NA	NA	NA	no	no	NA	NA	NA	NA	no	no	NA	NA	NA	NA			NA	NA	NA	NA	NA	NA	NA	NA	NA	NA	NA	NA	NA
R_Dean_33	15TB0715	Staphylococcus simulans	Clinical sample	R_Dean_33	1	no	no	NA	NA	NA	NA	no	no	NA	NA	NA	NA	no	no	NA	NA	NA	no	no	NA	NA	NA	NA	no	no	NA	NA	NA	NA			NA	NA	NA	NA	NA	NA	NA	NA	NA	NA	NA	NA	NA
15TB0862_S2	15TB0862	Staphylococcus sp [1]	Healthy sample	15TB0862_S2	1	no	no	NA	NA	NA	NA	no	no	NA	NA	NA	NA	no	no	NA	NA	NA	no	no	NA	NA	NA	NA	yes	yes	blaZ.3000621.CP000732.1.9682_10528.4586	96.57	35.2	yes			NA	NA	NA	NA	NA	NA	NA	NA	NA	NA	NA	NA	NA
16TB0551_S118	16TB0551	Staphylococcus vitulinus	Animal sample	16TB0551_S118	1	no	no	NA	NA	NA	NA	no	no	NA	NA	NA	NA	no	no	NA	NA	NA	no	no	NA	NA	NA	NA	no	no	NA	NA	NA	NA			NA	NA	NA	NA	NA	NA	NA	NA	NA	NA	NA	NA	NA
16TB0554_S8	16TB0554	Staphylococcus vitulinus	Animal sample	16TB0554_S8	1	partial	no	mecA.3000617.KC243783.0_2007.227	99.2	1.8	yes	no	no	NA	NA	NA	NA	no	no	NA	NA	NA	no	no	NA	NA	NA	NA	no	no	NA	NA	NA	NA			no	no	yes	no	no	no	no	no	no	no	no	no	yes
15TB0831_S101	15TB0831	Staphylococcus warneri	Healthy sample	15TB0831_S101	1	no	no	NA	NA	NA	NA	no	no	NA	NA	NA	NA	no	no	NA	NA	NA	no	no	NA	NA	NA	NA	yes	yes	blaZ.3000621.CP000732.1.9682_10528.4586	96.34	27.6	yes			NA	NA	NA	NA	NA	NA	NA	NA	NA	NA	NA	NA	NA
15TB0858_S123	15TB0858	Staphylococcus warneri	Animal sample	15TB0858_S123	1	no	no	NA	NA	NA	NA	no	no	NA	NA	NA	NA	no	no	NA	NA	NA	no	no	NA	NA	NA	NA	no	no	NA	NA	NA	NA			NA	NA	NA	NA	NA	NA	NA	NA	NA	NA	NA	NA	NA
15TB0973_S58	15TB0973	Staphylococcus warneri	Clinical sample	15TB0973_S58	1	no	no	NA	NA	NA	NA	no	no	NA	NA	NA	NA	no	no	NA	NA	NA	no	no	NA	NA	NA	NA	yes	yes	blaZ.3000621.CP000732.1.9682_10528.4586	96.69	92.7	yes			NA	NA	NA	NA	NA	NA	NA	NA	NA	NA	NA	NA	NA
15TB0974_S60	15TB0974	Staphylococcus warneri	Clinical sample	15TB0974_S60	1	no	no	NA	NA	NA	NA	no	no	NA	NA	NA	NA	no	no	NA	NA	NA	no	no	NA	NA	NA	NA	no	no	NA	NA	NA	NA			NA	NA	NA	NA	NA	NA	NA	NA	NA	NA	NA	NA	NA
16TB0611_S57	16TB0611	Staphylococcus warneri	Clinical sample	16TB0611_S57	1	no	no	NA	NA	NA	NA	no	no	NA	NA	NA	NA	no	no	NA	NA	NA	no	no	NA	NA	NA	NA	yes	yes	blaZ.3000621.CP000732.1.9682_10528.4586	96.57	34.6	yes			NA	NA	NA	NA	NA	NA	NA	NA	NA	NA	NA	NA	NA
R_Dean_37	15TB0962	Staphylococcus warneri	Clinical sample	R_Dean_37	1	no	no	NA	NA	NA	NA	no	no	NA	NA	NA	NA	no	no	NA	NA	NA	no	no	NA	NA	NA	NA	yes	yes	blaZ.3000621.CP000732.1.9682_10528.4586	96.69	43.2	yes			NA	NA	NA	NA	NA	NA	NA	NA	NA	NA	NA	NA	NA
R_Dean_67	15TB0823	Staphylococcus warneri	Animal sample	R_Dean_67	1	no	no	NA	NA	NA	NA	no	no	NA	NA	NA	NA	no	no	NA	NA	NA	no	no	NA	NA	NA	NA	yes	yes	blaZ.3000621.CP000732.1.9682_10528.4586	99.76	19.3	yes			NA	NA	NA	NA	NA	NA	NA	NA	NA	NA	NA	NA	NA
R_Dean_74	15TB0773	Staphylococcus warneri	Clinical sample	R_Dean_74	1	no	no	NA	NA	NA	NA	no	no	NA	NA	NA	NA	no	no	NA	NA	NA	no	no	NA	NA	NA	NA	no	no	NA	NA	NA	NA			NA	NA	NA	NA	NA	NA	NA	NA	NA	NA	NA	NA	NA
R14014CNEG1A_S28	15TB0712	Staphylococcus warneri	Clinical sample	R14014CNEG1A_S28	1	no	no	NA	NA	NA	NA	no	no	NA	NA	NA	NA	no	no	NA	NA	NA	no	no	NA	NA	NA	NA	no	no	NA	NA	NA	NA			NA	NA	NA	NA	NA	NA	NA	NA	NA	NA	NA	NA	NA
RHL2_S43	15TB0804	Staphylococcus warneri	Healthy sample	RHL2_S43	1	no	no	NA	NA	NA	NA	no	no	NA	NA	NA	NA	no	no	NA	NA	NA	no	no	NA	NA	NA	NA	yes	yes	blaZ.3000621.CP000732.1.9682_10528.4586	96.69	21.7	yes			NA	NA	NA	NA	NA	NA	NA	NA	NA	NA	NA	NA	NA
15TB0933_S56	15TB0933	Staphylococcus capitis	Clinical sample	15TB0933_S56	0.5	no	no	NA	NA	NA	NA	no	no	NA	NA	NA	NA	no	no	NA	NA	NA	no	no	NA	NA	NA	NA	yes	yes	blaZ.3000621.CP000732.1.9682_10528.4586	96.71	15.3	yes			NA	NA	NA	NA	NA	NA	NA	NA	NA	NA	NA	NA	NA
15TB0941_S60	15TB0941	Staphylococcus capitis	Clinical sample	15TB0941_S60	0.5	no	no	NA	NA	NA	NA	no	no	NA	NA	NA	NA	no	no	NA	NA	NA	no	no	NA	NA	NA	NA	no	no	NA	NA	NA	NA			NA	NA	NA	NA	NA	NA	NA	NA	NA	NA	NA	NA	NA
15TB0796_S37	15TB0796	Staphylococcus epidermidis	Healthy sample	15TB0796_S37	0.5	no	no	NA	NA	NA	NA	no	no	NA	NA	NA	NA	no	no	NA	NA	NA	no	no	NA	NA	NA	NA	yes	yes	blaZ.3000621.CP000732.1.9682_10528.4586	96.34	30.5	yes			NA	NA	NA	NA	NA	NA	NA	NA	NA	NA	NA	NA	NA
15TB0799_S38	15TB0799	Staphylococcus epidermidis	Healthy sample	15TB0799_S38	0.5	no	no	NA	NA	NA	NA	no	no	NA	NA	NA	NA	no	no	NA	NA	NA	no	no	NA	NA	NA	NA	yes	yes	blaZ.3000621.CP000732.1.9682_10528.4586	96.81	33.6	yes			NA	NA	NA	NA	NA	NA	NA	NA	NA	NA	NA	NA	NA
15TB0805_S41	15TB0805	Staphylococcus epidermidis	Healthy sample	15TB0805_S41	0.5	no	no	NA	NA	NA	NA	no	no	NA	NA	NA	NA	no	no	NA	NA	NA	no	no	NA	NA	NA	NA	no	no	NA	NA	NA	NA			NA	NA	NA	NA	NA	NA	NA	NA	NA	NA	NA	NA	NA
15TB0812_S43	15TB0812	Staphylococcus epidermidis	Healthy sample	15TB0812_S43	0.5	no	no	NA	NA	NA	NA	no	no	NA	NA	NA	NA	no	no	NA	NA	NA	no	no	NA	NA	NA	NA	no	no	NA	NA	NA	NA			NA	NA	NA	NA	NA	NA	NA	NA	NA	NA	NA	NA	NA
15TB0814_S82	15TB0814	Staphylococcus epidermidis	Healthy sample	15TB0814_S82	0.5	no	no	NA	NA	NA	NA	no	no	NA	NA	NA	NA	no	no	NA	NA	NA	no	no	NA	NA	NA	NA	no	no	NA	NA	NA	NA			NA	NA	NA	NA	NA	NA	NA	NA	NA	NA	NA	NA	NA
15TB0825_S85	15TB0825	Staphylococcus epidermidis	Healthy sample	15TB0825_S85	0.5	no	no	NA	NA	NA	NA	no	no	NA	NA	NA	NA	no	no	NA	NA	NA	no	no	NA	NA	NA	NA	yes_nonunique	yes	blaZ.3000621.CP000732.1.9682_10528.4586	96.69	30.5	yes			NA	NA	NA	NA	NA	NA	NA	NA	NA	NA	NA	NA	NA
15TB0833_S88	15TB0833	Staphylococcus epidermidis	Animal sample	15TB0833_S88	0.5	no	no	NA	NA	NA	NA	no	no	NA	NA	NA	NA	no	no	NA	NA	NA	no	no	NA	NA	NA	NA	yes	yes	blaZ.3000621.CP000732.1.9682_10528.4586	96.69	13.5	yes			NA	NA	NA	NA	NA	NA	NA	NA	NA	NA	NA	NA	NA
15TB0842_S142	15TB0842	Staphylococcus epidermidis	Healthy sample	15TB0842_S142	0.5	no	no	NA	NA	NA	NA	no	no	NA	NA	NA	NA	no	no	NA	NA	NA	no	no	NA	NA	NA	NA	yes	yes	blaZ.3000621.CP000732.1.9682_10528.4586	96.81	26.9	yes			NA	NA	NA	NA	NA	NA	NA	NA	NA	NA	NA	NA	NA
15TB0844_S144	15TB0844	Staphylococcus epidermidis	Healthy sample	15TB0844_S144	0.5	no	no	NA	NA	NA	NA	no	no	NA	NA	NA	NA	no	no	NA	NA	NA	no	no	NA	NA	NA	NA	yes	yes	blaZ.3000621.CP000732.1.9682_10528.4586	96.69	76.5	yes			NA	NA	NA	NA	NA	NA	NA	NA	NA	NA	NA	NA	NA
15TB0845_S145	15TB0845	Staphylococcus epidermidis	Healthy sample	15TB0845_S145	0.5	no	no	NA	NA	NA	NA	no	no	NA	NA	NA	NA	no	no	NA	NA	NA	no	no	NA	NA	NA	NA	yes	yes	blaZ.3000621.CP000732.1.9682_10528.4586	96.81	31	yes			NA	NA	NA	NA	NA	NA	NA	NA	NA	NA	NA	NA	NA
15TB0846_S146	15TB0846	Staphylococcus epidermidis	Healthy sample	15TB0846_S146	0.5	no	no	NA	NA	NA	NA	no	no	NA	NA	NA	NA	no	no	NA	NA	NA	no	no	NA	NA	NA	NA	no	no	NA	NA	NA	NA			NA	NA	NA	NA	NA	NA	NA	NA	NA	NA	NA	NA	NA
15TB0853_S2	15TB0853	Staphylococcus epidermidis	Healthy sample	15TB0853_S2	0.5	no	no	NA	NA	NA	NA	no	no	NA	NA	NA	NA	no	no	NA	NA	NA	no	no	NA	NA	NA	NA	yes	yes	blaZ.3000621.CP000732.1.9682_10528.4586	96.69	13.1	yes			NA	NA	NA	NA	NA	NA	NA	NA	NA	NA	NA	NA	NA
15TB0859_S124	15TB0859	Staphylococcus epidermidis	Healthy sample	15TB0859_S124	0.5	no	no	NA	NA	NA	NA	no	no	NA	NA	NA	NA	no	no	NA	NA	NA	no	no	NA	NA	NA	NA	yes	yes	blaZ.3000621.CP000732.1.9682_10528.4586	96.57	27.4	yes			NA	NA	NA	NA	NA	NA	NA	NA	NA	NA	NA	NA	NA
15TB0870_S108	15TB0870	Staphylococcus epidermidis	Healthy sample	15TB0870_S108	0.5	no	no	NA	NA	NA	NA	no	no	NA	NA	NA	NA	no	no	NA	NA	NA	no	no	NA	NA	NA	NA	yes	yes	blaZ.3000621.CP000732.1.9682_10528.4586	96.69	30.7	yes			NA	NA	NA	NA	NA	NA	NA	NA	NA	NA	NA	NA	NA
15TB0874_S131	15TB0874	Staphylococcus epidermidis	Healthy sample	15TB0874_S131	0.5	no	no	NA	NA	NA	NA	no	no	NA	NA	NA	NA	no	no	NA	NA	NA	no	no	NA	NA	NA	NA	no	no	NA	NA	NA	NA			NA	NA	NA	NA	NA	NA	NA	NA	NA	NA	NA	NA	NA
15TB0879_S135	15TB0879	Staphylococcus epidermidis	Healthy sample	15TB0879_S135	0.5	no	no	NA	NA	NA	NA	no	no	NA	NA	NA	NA	no	no	NA	NA	NA	no	no	NA	NA	NA	NA	yes	yes	blaZ.3000621.CP000732.1.9682_10528.4586	96.69	11.2	yes			NA	NA	NA	NA	NA	NA	NA	NA	NA	NA	NA	NA	NA
15TB0880_S109	15TB0880	Staphylococcus epidermidis	Healthy sample	15TB0880_S109	0.5	no	no	NA	NA	NA	NA	no	no	NA	NA	NA	NA	no	no	NA	NA	NA	no	no	NA	NA	NA	NA	yes	yes	blaZ.3000621.CP000732.1.9682_10528.4586	96.81	57	yes			NA	NA	NA	NA	NA	NA	NA	NA	NA	NA	NA	NA	NA
15TB0883_S137	15TB0883	Staphylococcus epidermidis	Healthy sample	15TB0883_S137	0.5	no	no	NA	NA	NA	NA	no	no	NA	NA	NA	NA	no	no	NA	NA	NA	no	no	NA	NA	NA	NA	yes	yes	blaZ.3000621.CP000732.1.9682_10528.4586	96.69	42.9	yes			NA	NA	NA	NA	NA	NA	NA	NA	NA	NA	NA	NA	NA
15TB0912_S82	15TB0912	Staphylococcus epidermidis	Healthy sample	15TB0912_S82	0.5	no	no	NA	NA	NA	NA	no	no	NA	NA	NA	NA	no	no	NA	NA	NA	no	no	NA	NA	NA	NA	no	no	NA	NA	NA	NA			NA	NA	NA	NA	NA	NA	NA	NA	NA	NA	NA	NA	NA
15TB0913_S150	15TB0913	Staphylococcus epidermidis	Healthy sample	15TB0913_S150	0.5	no	no	NA	NA	NA	NA	no	no	NA	NA	NA	NA	no	no	NA	NA	NA	no	no	NA	NA	NA	NA	yes	yes	blaZ.3000621.CP000732.1.9682_10528.4586	96.45	30.2	yes			NA	NA	NA	NA	NA	NA	NA	NA	NA	NA	NA	NA	NA
15TB0914_S151	15TB0914	Staphylococcus epidermidis	Healthy sample	15TB0914_S151	0.5	no	no	NA	NA	NA	NA	no	no	NA	NA	NA	NA	no	no	NA	NA	NA	no	no	NA	NA	NA	NA	no	no	NA	NA	NA	NA			NA	NA	NA	NA	NA	NA	NA	NA	NA	NA	NA	NA	NA
15TB0932_S55	15TB0932	Staphylococcus epidermidis	Clinical sample	15TB0932_S55	0.5	no	no	NA	NA	NA	NA	no	no	NA	NA	NA	NA	no	no	NA	NA	NA	no	no	NA	NA	NA	NA	yes	yes	blaZ.3000621.CP000732.1.9682_10528.4586	96.81	38.4	yes			NA	NA	NA	NA	NA	NA	NA	NA	NA	NA	NA	NA	NA
15TB0945_S63	15TB0945	Staphylococcus epidermidis	Clinical sample	15TB0945_S63	0.5	no	no	NA	NA	NA	NA	no	no	NA	NA	NA	NA	no	no	NA	NA	NA	no	no	NA	NA	NA	NA	no	no	NA	NA	NA	NA			NA	NA	NA	NA	NA	NA	NA	NA	NA	NA	NA	NA	NA
15TB0969_S65	15TB0969	Staphylococcus epidermidis	Clinical sample	15TB0969_S65	0.5	no	no	NA	NA	NA	NA	no	no	NA	NA	NA	NA	no	no	NA	NA	NA	no	no	NA	NA	NA	NA	no	no	NA	NA	NA	NA			NA	NA	NA	NA	NA	NA	NA	NA	NA	NA	NA	NA	NA
16TB0569_S162	16TB0569	Staphylococcus epidermidis	Healthy sample	16TB0569_S162	0.5	no	no	NA	NA	NA	NA	no	no	NA	NA	NA	NA	no	no	NA	NA	NA	no	no	NA	NA	NA	NA	no	no	NA	NA	NA	NA			NA	NA	NA	NA	NA	NA	NA	NA	NA	NA	NA	NA	NA
16TB0571_S165	16TB0571	Staphylococcus epidermidis	Clinical sample	16TB0571_S165	0.5	no	no	NA	NA	NA	NA	no	no	NA	NA	NA	NA	no	no	NA	NA	NA	no	no	NA	NA	NA	NA	yes	yes	blaZ.3000621.CP000732.1.9682_10528.4586	96.81	45.6	yes			NA	NA	NA	NA	NA	NA	NA	NA	NA	NA	NA	NA	NA
16TB0598_S93	16TB0598	Staphylococcus epidermidis	Clinical sample	16TB0598_S93	0.5	no	no	NA	NA	NA	NA	no	no	NA	NA	NA	NA	no	no	NA	NA	NA	no	no	NA	NA	NA	NA	yes	yes	blaZ.3000621.CP000732.1.9682_10528.4586	96.93	38.7	yes			NA	NA	NA	NA	NA	NA	NA	NA	NA	NA	NA	NA	NA
16TB0613_S88	16TB0613	Staphylococcus epidermidis	Clinical sample	16TB0613_S88	0.5	no	no	NA	NA	NA	NA	no	no	NA	NA	NA	NA	no	no	NA	NA	NA	no	no	NA	NA	NA	NA	yes	yes	blaZ.3000621.CP000732.1.9682_10528.4586	96.34	48.3	yes			NA	NA	NA	NA	NA	NA	NA	NA	NA	NA	NA	NA	NA
16TB0640_S45	16TB0640	Staphylococcus epidermidis	Clinical sample	16TB0640_S45	0.5	no	no	NA	NA	NA	NA	no	no	NA	NA	NA	NA	no	no	NA	NA	NA	no	no	NA	NA	NA	NA	yes	yes	blaZ.3000621.CP000732.1.9682_10528.4586	96.81	27	yes			NA	NA	NA	NA	NA	NA	NA	NA	NA	NA	NA	NA	NA
R_Dean_66	15TB0794	Staphylococcus epidermidis	Healthy sample	R_Dean_66	0.5	no	no	NA	NA	NA	NA	no	no	NA	NA	NA	NA	no	no	NA	NA	NA	no	no	NA	NA	NA	NA	fragmented	no	blaZ.3000621.CP000732.1.9682_10528.4586	94.77	18.7	yes			NA	NA	NA	NA	NA	NA	NA	NA	NA	NA	NA	NA	NA
R_Dean_77	15TB0909	Staphylococcus epidermidis	Healthy sample	R_Dean_77	0.5	no	no	NA	NA	NA	NA	no	no	NA	NA	NA	NA	no	no	NA	NA	NA	no	no	NA	NA	NA	NA	fragmented	no	blaZ.3000621.CP000732.1.9682_10528.4586	97.35	8.9	yes			NA	NA	NA	NA	NA	NA	NA	NA	NA	NA	NA	NA	NA
R_Dean_86	16TB0580	Staphylococcus epidermidis	Clinical sample	R_Dean_86	0.5	no	no	NA	NA	NA	NA	no	no	NA	NA	NA	NA	no	no	NA	NA	NA	no	no	NA	NA	NA	NA	no	no	NA	NA	NA	NA			NA	NA	NA	NA	NA	NA	NA	NA	NA	NA	NA	NA	NA
R_Dean_9	15TB0703	Staphylococcus epidermidis	Clinical sample	R_Dean_9	0.5	no	no	NA	NA	NA	NA	no	no	NA	NA	NA	NA	no	no	NA	NA	NA	no	no	NA	NA	NA	NA	no	no	NA	NA	NA	NA			NA	NA	NA	NA	NA	NA	NA	NA	NA	NA	NA	NA	NA
R_Dean_91	15TB0828	Staphylococcus epidermidis	Healthy sample	R_Dean_91	0.5	no	no	NA	NA	NA	NA	no	no	NA	NA	NA	NA	no	no	NA	NA	NA	no	no	NA	NA	NA	NA	no	no	NA	NA	NA	NA			NA	NA	NA	NA	NA	NA	NA	NA	NA	NA	NA	NA	NA
15TB0923_S16	15TB0923	Staphylococcus hominis	Healthy sample	15TB0923_S16	0.5	no	no	NA	NA	NA	NA	no	no	NA	NA	NA	NA	no	no	NA	NA	NA	no	no	NA	NA	NA	NA	no	no	NA	NA	NA	NA			NA	NA	NA	NA	NA	NA	NA	NA	NA	NA	NA	NA	NA
15TB0837_S102	15TB0837	Staphylococcus warneri	Healthy sample	15TB0837_S102	0.5	no	no	NA	NA	NA	NA	no	no	NA	NA	NA	NA	no	no	NA	NA	NA	no	no	NA	NA	NA	NA	no	no	NA	NA	NA	NA			NA	NA	NA	NA	NA	NA	NA	NA	NA	NA	NA	NA	NA
R14014CNEG1B_S16	15TB0749	Staphylococcus warneri	Clinical sample	R14014CNEG1B_S16	0.5	no	no	NA	NA	NA	NA	no	no	NA	NA	NA	NA	no	no	NA	NA	NA	no	no	NA	NA	NA	NA	no	no	NA	NA	NA	NA			NA	NA	NA	NA	NA	NA	NA	NA	NA	NA	NA	NA	NA
R_Dean_75	15TB0886	Staphylococcus auricularis	Healthy sample	R_Dean_75	0.25	no	no	NA	NA	NA	NA	no	no	NA	NA	NA	NA	no	no	NA	NA	NA	no	no	NA	NA	NA	NA	no	no	NA	NA	NA	NA			NA	NA	NA	NA	NA	NA	NA	NA	NA	NA	NA	NA	NA
15TB0898_S16	15TB0898	Staphylococcus capitis	Healthy sample	15TB0898_S16	0.25	no	no	NA	NA	NA	NA	no	no	NA	NA	NA	NA	no	no	NA	NA	NA	no	no	NA	NA	NA	NA	interrupted	no	blaZ.3000621.CP000732.1.9682_10528.4586	96.88	19.3	yes			NA	NA	NA	NA	NA	NA	NA	NA	NA	NA	NA	NA	NA
15TB0907_S148	15TB0907	Staphylococcus capitis	Healthy sample	15TB0907_S148	0.25	no	no	NA	NA	NA	NA	no	no	NA	NA	NA	NA	no	no	NA	NA	NA	no	no	NA	NA	NA	NA	no	no	NA	NA	NA	NA			NA	NA	NA	NA	NA	NA	NA	NA	NA	NA	NA	NA	NA
R_Dean_35	15TB0800	Staphylococcus capitis	Healthy sample	R_Dean_35	0.25	no	no	NA	NA	NA	NA	no	no	NA	NA	NA	NA	no	no	NA	NA	NA	no	no	NA	NA	NA	NA	no	no	NA	NA	NA	NA			NA	NA	NA	NA	NA	NA	NA	NA	NA	NA	NA	NA	NA
15TB0714_S12	15TB0714	Staphylococcus epidermidis	Clinical sample	15TB0714_S12	0.25	no	no	NA	NA	NA	NA	no	no	NA	NA	NA	NA	no	no	NA	NA	NA	no	no	NA	NA	NA	NA	yes	yes	blaZ.3000621.CP000732.1.9682_10528.4586	96.81	20.8	yes			NA	NA	NA	NA	NA	NA	NA	NA	NA	NA	NA	NA	NA
15TB0734_S159	15TB0734	Staphylococcus epidermidis	Clinical sample	15TB0734_S159	0.25	no	no	NA	NA	NA	NA	no	no	NA	NA	NA	NA	no	no	NA	NA	NA	no	no	NA	NA	NA	NA	no	no	NA	NA	NA	NA			NA	NA	NA	NA	NA	NA	NA	NA	NA	NA	NA	NA	NA
15TB0820_S83	15TB0820	Staphylococcus epidermidis	Animal sample	15TB0820_S83	0.25	no	no	NA	NA	NA	NA	no	no	NA	NA	NA	NA	no	no	NA	NA	NA	no	no	NA	NA	NA	NA	yes	yes	blaZ.3000621.CP000732.1.9682_10528.4586	96.69	13.5	yes			NA	NA	NA	NA	NA	NA	NA	NA	NA	NA	NA	NA	NA
15TB0878_S148	15TB0878	Staphylococcus epidermidis	Healthy sample	15TB0878_S148	0.25	no	no	NA	NA	NA	NA	no	no	NA	NA	NA	NA	no	no	NA	NA	NA	no	no	NA	NA	NA	NA	no	no	NA	NA	NA	NA			NA	NA	NA	NA	NA	NA	NA	NA	NA	NA	NA	NA	NA
15TB0888_S94	15TB0888	Staphylococcus epidermidis	Healthy sample	15TB0888_S94	0.25	no	no	NA	NA	NA	NA	no	no	NA	NA	NA	NA	no	no	NA	NA	NA	no	no	NA	NA	NA	NA	yes	yes	blaZ.3000621.CP000732.1.9682_10528.4586	96.69	17.8	yes			NA	NA	NA	NA	NA	NA	NA	NA	NA	NA	NA	NA	NA
15TB0899_S100	15TB0899	Staphylococcus epidermidis	Healthy sample	15TB0899_S100	0.25	no	no	NA	NA	NA	NA	no	no	NA	NA	NA	NA	no	no	NA	NA	NA	no	no	NA	NA	NA	NA	yes	yes	blaZ.3000621.CP000732.1.9682_10528.4586	96.81	18.7	yes			NA	NA	NA	NA	NA	NA	NA	NA	NA	NA	NA	NA	NA
15TB0910_S114	15TB0910	Staphylococcus epidermidis	Healthy sample	15TB0910_S114	0.25	no	no	NA	NA	NA	NA	no	no	NA	NA	NA	NA	no	no	NA	NA	NA	no	no	NA	NA	NA	NA	yes	yes	blaZ.3000621.CP000732.1.9682_10528.4586	96.81	31.7	yes			NA	NA	NA	NA	NA	NA	NA	NA	NA	NA	NA	NA	NA
16TB0555_S167	16TB0555	Staphylococcus epidermidis	Animal sample	16TB0555_S167	0.25	no	no	NA	NA	NA	NA	no	no	NA	NA	NA	NA	no	no	NA	NA	NA	no	no	NA	NA	NA	NA	yes	yes	blaZ.3000621.CP000732.1.9682_10528.4586	96.34	23.1	yes			NA	NA	NA	NA	NA	NA	NA	NA	NA	NA	NA	NA	NA
16TB0648_S48	16TB0648	Staphylococcus epidermidis	Clinical sample	16TB0648_S48	0.25	no	no	NA	NA	NA	NA	no	no	NA	NA	NA	NA	no	no	NA	NA	NA	no	no	NA	NA	NA	NA	no	no	NA	NA	NA	NA			NA	NA	NA	NA	NA	NA	NA	NA	NA	NA	NA	NA	NA
R_Dean_12	15TB0741	Staphylococcus epidermidis	Clinical sample	R_Dean_12	0.25	no	no	NA	NA	NA	NA	no	no	NA	NA	NA	NA	no	no	NA	NA	NA	no	no	NA	NA	NA	NA	yes	yes	blaZ.3000621.CP000732.1.9682_10528.4586	97.87	21.5	yes			NA	NA	NA	NA	NA	NA	NA	NA	NA	NA	NA	NA	NA
R_Dean_36	15TB0852	Staphylococcus epidermidis	Healthy sample	R_Dean_36	0.25	no	no	NA	NA	NA	NA	no	no	NA	NA	NA	NA	no	no	NA	NA	NA	no	no	NA	NA	NA	NA	interrupted	no	blaZ.3000621.CP000732.1.9682_10528.4586	96.72	7.1	yes			NA	NA	NA	NA	NA	NA	NA	NA	NA	NA	NA	NA	NA
R_Dean_48	16TB0625	Staphylococcus epidermidis	Clinical sample	R_Dean_48	0.25	no	no	NA	NA	NA	NA	no	no	NA	NA	NA	NA	no	no	NA	NA	NA	no	no	NA	NA	NA	NA	no	no	NA	NA	NA	NA			NA	NA	NA	NA	NA	NA	NA	NA	NA	NA	NA	NA	NA
R_Dean_5	15TB0839	Staphylococcus epidermidis	Healthy sample	R_Dean_5	0.25	no	no	NA	NA	NA	NA	no	no	NA	NA	NA	NA	no	no	NA	NA	NA	no	no	NA	NA	NA	NA	yes_nonunique	yes	blaZ.3000621.CP000732.1.9682_10528.4586	96.34	40.1	yes			NA	NA	NA	NA	NA	NA	NA	NA	NA	NA	NA	NA	NA
R_Dean_76	15TB0946	Staphylococcus epidermidis	Clinical sample	R_Dean_76	0.25	no	no	NA	NA	NA	NA	no	no	NA	NA	NA	NA	no	no	NA	NA	NA	no	no	NA	NA	NA	NA	no	no	NA	NA	NA	NA			NA	NA	NA	NA	NA	NA	NA	NA	NA	NA	NA	NA	NA
R26951_S5	15TB0721	Staphylococcus epidermidis	Clinical sample	R26951_S5	0.25	no	no	NA	NA	NA	NA	no	no	NA	NA	NA	NA	no	no	NA	NA	NA	no	no	NA	NA	NA	NA	no	no	NA	NA	NA	NA			NA	NA	NA	NA	NA	NA	NA	NA	NA	NA	NA	NA	NA
YEAC1_S48	15TB0797	Staphylococcus epidermidis	Healthy sample	YEAC1_S48	0.25	no	no	NA	NA	NA	NA	no	no	NA	NA	NA	NA	no	no	NA	NA	NA	no	no	NA	NA	NA	NA	yes	yes	blaZ.3000621.CP000732.1.9682_10528.4586	96.57	17.4	yes			NA	NA	NA	NA	NA	NA	NA	NA	NA	NA	NA	NA	NA
R_Dean_69	15TB0908	Staphylococcus hominis	Healthy sample	R_Dean_69	0.25	no	no	NA	NA	NA	NA	no	no	NA	NA	NA	NA	no	no	NA	NA	NA	no	no	NA	NA	NA	NA	no	no	NA	NA	NA	NA			NA	NA	NA	NA	NA	NA	NA	NA	NA	NA	NA	NA	NA
PID_0208_31	NCTC 13831	Staphylococcus massiliensis		PID_0208_31	0.25	no	no	NA	NA	NA	NA	no	no	NA	NA	NA	NA	no	no	NA	NA	NA	no	no	NA	NA	NA	NA	no	no	NA	NA	NA	NA			NA	NA	NA	NA	NA	NA	NA	NA	NA	NA	NA	NA	NA
16TB0572_S13	16TB0572	Staphylococcus pasteuri	Clinical sample	16TB0572_S13	0.25	no	no	NA	NA	NA	NA	no	no	NA	NA	NA	NA	no	no	NA	NA	NA	no	no	NA	NA	NA	NA	no	no	NA	NA	NA	NA			NA	NA	NA	NA	NA	NA	NA	NA	NA	NA	NA	NA	NA
R_Dean_21	15TB0956	Staphylococcus pasteuri	Clinical sample	R_Dean_21	0.25	no	no	NA	NA	NA	NA	no	no	NA	NA	NA	NA	no	no	NA	NA	NA	no	no	NA	NA	NA	NA	no	no	NA	NA	NA	NA			NA	NA	NA	NA	NA	NA	NA	NA	NA	NA	NA	NA	NA
					n=yes	94						1						12					11
	Abricate data						Match	Accession	%IDENTITY										Match	Accession	%IDENTITY			Match	Accession	%IDENTITY				Match	Accession	%IDENTITY
	NCTC 13825	Staphylococcus carnosus subsp. carnosus	Unknown		>8
	NCTC 13826	Staphylococcus carnosus subsp. utilis	Unknown		>8
	NCTC 13830	Staphylococcus jettensis	Clinical sample		>8		yes	KC243783:1-2008	99.85										yes	BA000018.3:48894-49266	100			yes	CP000703.1:40849-42607	99.94				yes	CP000732.1:9683-10530	96.57
	NCTC 13833	Staphylococcus muscae	Animal sample		4
	NCTC 13834	Staphylococcus nepalensis	Animal sample		4
	NCTC 13839	Staphylococcus stepanovicii	Animal sample		4
	NCTC 13827	Staphylococcus condimenti	Unknown		2
	NCTC 13836	Staphylococcus piscifermentans	Unknown		2
	NCTC 13835	Staphylococcus petrasii	Clinical sample		1																									yes	CP000732.1:9683-10529	96.81
	NCTC 13838	Staphylococcus simiae	Animal sample		1
	NCTC 13828	Staphylococcus devriesei	Animal sample		0.5
	NCTC 13832	Staphylococcus microti	Animal sample		0.5																									yes	CP000732.1:9683-10529	96.81
	X indicates no growth observed
	total >= 4	168
[truncated: 114 more columns]

## Sheet: Daptomycin
name	Biorepository	MALDI	Source	DapMIC	rpoC.assembled	rpoC.ref_seq	rpoC.pct_id	rpoC.ctg_cov	rpoC.novel_var	liaR_1.assembled	liaR_1.ref_seq	liaR_1.pct_id	liaR_1.ctg_cov	gshF.assembled	gshF.ref_seq	gshF.pct_id	gshF.ctg_cov	gshF.novel_var	SNPS	rpoC.A1000S	rpoC.A124G	rpoC.A665S	rpoC.A757V	rpoC.A799D	rpoC.A812S	rpoC.A898R	rpoC.A898T	rpoC.D138A	rpoC.D138N	rpoC.D157E	rpoC.D273fs	rpoC.D685E	rpoC.D725E	rpoC.D725trunc	rpoC.D800A	rpoC.D825A	rpoC.D862G	rpoC.D862N	rpoC.D862Y	rpoC.D869E	rpoC.D984H	rpoC.E1109D	rpoC.E186V	rpoC.E403D	rpoC.E432G	rpoC.E468D	rpoC.E699D	rpoC.E835D	rpoC.E848V
15TB0524_S14	16TB0524	Staphylococcus sciuri	Animal sample	X	no	NA	NA	NA	NA	no	NA	NA	NA	no	NA	NA	NA	NA		NA	NA	NA	NA	NA	NA	NA	NA	NA	NA	NA	NA	NA	NA	NA	NA	NA	NA	NA	NA	NA	NA	NA	NA	NA	NA	NA	NA	NA	NA
15TB0527_S84	16TB0527	Staphylococcus epidermidis	Clinical sample	1	partial	rpoC.3003291.NC_002952.594518_598142.2053	90.88	36	yes	no	NA	NA	NA	no	NA	NA	NA	NA		no	no	no	no	no	no	no	no	no	no	no	no	no	no	no	no	no	no	no	no	no	no	no	no	no	no	no	no	no	no
15TB0528_S79	16TB0528	Staphylococcus epidermidis	Clinical sample	0.5	partial	rpoC.3003291.NC_002952.594518_598142.2053	90.08	13.2	yes	no	NA	NA	NA	no	NA	NA	NA	NA		no	no	no	no	no	no	no	no	no	no	no	no	no	no	no	no	no	no	no	no	no	no	no	no	no	no	no	no	no	no
15TB0529_S55	16TB0529	Staphylococcus epidermidis	Clinical sample	2	partial	rpoC.3003291.NC_002952.594518_598142.2053	90.17	20.4	yes	no	NA	NA	NA	no	NA	NA	NA	NA		no	no	no	no	no	no	no	no	no	no	no	no	no	no	no	no	no	no	no	no	no	no	no	no	no	no	no	no	no	no
15TB0532_S110	16TB0532	Staphylococcus epidermidis	Healthy sample	1	partial	rpoC.3003291.NC_002952.594518_598142.2053	90.88	16.1	yes	no	NA	NA	NA	no	NA	NA	NA	NA		no	no	no	no	no	no	no	no	no	no	no	no	no	no	no	no	no	no	no	no	no	no	no	no	no	no	no	no	no	no
15TB0533_S107	16TB0533	Staphylococcus epidermidis	Healthy sample	0.5	partial	rpoC.3003291.NC_002952.594518_598142.2053	90.1	15.5	yes	no	NA	NA	NA	no	NA	NA	NA	NA		no	no	no	no	no	no	no	no	no	no	no	no	no	yes	no	no	no	no	no	no	no	no	no	no	no	no	no	no	no	no
15TB0706_S1	15TB0706	Staphylococcus epidermidis	Clinical sample	2	partial	rpoC.3003291.NC_002952.594518_598142.2053	92.36	29.5	yes	no	NA	NA	NA	no	NA	NA	NA	NA		no	no	no	no	no	no	no	no	no	no	no	no	no	no	no	no	no	no	no	no	no	no	no	no	no	no	no	no	no	no
15TB0707_S155	15TB0707	Staphylococcus epidermidis	Clinical sample	1	partial	rpoC.3003291.NC_002952.594518_598142.2053	90.05	41.6	yes	no	NA	NA	NA	no	NA	NA	NA	NA		no	no	no	no	no	no	no	no	no	no	no	no	no	no	no	no	no	no	no	no	no	no	no	no	no	no	no	no	no	no
15TB0708_S8	15TB0708	Staphylococcus epidermidis	Clinical sample	2	partial	rpoC.3003291.NC_002952.594518_598142.2053	90.88	21.6	yes	no	NA	NA	NA	no	NA	NA	NA	NA		no	no	no	no	no	no	no	no	no	no	no	no	no	no	no	no	no	no	no	no	no	no	no	no	no	no	no	no	no	no
15TB0709_S14	15TB0709	Staphylococcus epidermidis	Clinical sample	2	partial	rpoC.3003291.NC_002952.594518_598142.2053	90.33	39.1	yes	no	NA	NA	NA	no	NA	NA	NA	NA		no	no	no	no	no	no	no	no	no	no	no	no	no	no	no	no	no	no	no	no	no	no	no	no	no	no	no	no	no	no
15TB0710_S37	15TB0710	Staphylococcus haemolyticus	Clinical sample	0.25	partial	rpoC.3003291.NC_002952.594518_598142.2053	90.55	10.2	yes	no	NA	NA	NA	no	NA	NA	NA	NA		no	no	no	no	no	no	no	no	no	no	yes	no	no	no	no	no	no	no	no	no	no	no	no	no	no	no	no	no	no	no
15TB0713_S25	15TB0713	Staphylococcus haemolyticus	Clinical sample	0.25	partial	rpoC.3003291.NC_002952.594518_598142.2053	91.02	14.4	yes	no	NA	NA	NA	no	NA	NA	NA	NA		no	no	no	no	no	no	no	yes	no	no	no	no	no	yes	no	no	no	no	no	no	no	no	no	no	no	no	no	yes	no	no
15TB0714_S12	15TB0714	Staphylococcus epidermidis	Clinical sample	2	partial	rpoC.3003291.NC_002952.594518_598142.2053	90.34	15.9	yes	no	NA	NA	NA	no	NA	NA	NA	NA		no	no	no	no	no	no	no	no	no	no	no	no	no	no	no	no	no	no	no	no	no	no	no	no	no	no	no	no	no	no
15TB0717_S106	15TB0717	Staphylococcus capitis	Clinical sample	>4	partial	rpoC.3003291.NC_002952.594518_598142.2053	91.41	5.2	yes	no	NA	NA	NA	no	NA	NA	NA	NA		no	no	no	no	no	no	no	no	no	no	no	no	no	no	no	no	no	no	no	no	no	no	no	no	no	no	no	no	no	no
15TB0720_S6	15TB0720	Staphylococcus epidermidis	Clinical sample	1	partial	rpoC.3003291.NC_002952.594518_598142.2053	90.19	19.2	yes	no	NA	NA	NA	no	NA	NA	NA	NA		no	no	no	no	no	no	no	yes	no	no	no	no	no	no	no	no	no	no	no	no	no	no	no	no	no	no	no	no	no	no
15TB0722_S87	15TB0722	Staphylococcus epidermidis	Clinical sample	2	partial	rpoC.3003291.NC_002952.594518_598142.2053	90.88	39.7	yes	no	NA	NA	NA	no	NA	NA	NA	NA		no	no	no	no	no	no	no	no	no	no	no	no	no	no	no	no	no	no	no	no	no	no	no	no	no	no	no	no	no	no
15TB0723_S2	15TB0723	Staphylococcus epidermidis	Clinical sample	0.5	partial	rpoC.3003291.NC_002952.594518_598142.2053	90.28	13.5	yes	no	NA	NA	NA	no	NA	NA	NA	NA		no	no	no	no	no	no	no	yes	no	no	no	no	no	no	no	no	no	no	no	no	no	no	no	no	no	no	no	no	no	no
15TB0724_S16	15TB0724	Staphylococcus epidermidis	Clinical sample	2	partial	rpoC.3003291.NC_002952.594518_598142.2053	90.88	36.2	yes	no	NA	NA	NA	no	NA	NA	NA	NA		no	no	no	no	no	no	no	no	no	no	no	no	no	no	no	no	no	no	no	no	no	no	no	no	no	no	no	no	no	no
15TB0725_S17	15TB0725	Staphylococcus epidermidis	Clinical sample	>4	partial	rpoC.3003291.NC_002952.594518_598142.2053	90.33	44.5	yes	no	NA	NA	NA	no	NA	NA	NA	NA		no	no	no	no	no	no	no	no	no	no	no	no	no	no	no	no	no	no	no	no	no	no	no	no	no	no	no	no	no	no
15TB0726_S3	15TB0726	Staphylococcus epidermidis	Clinical sample	0.5	partial	rpoC.3003291.NC_002952.594518_598142.2053	92.36	13.9	yes	no	NA	NA	NA	no	NA	NA	NA	NA		no	no	no	no	no	no	no	no	no	no	no	no	no	no	no	no	no	no	no	no	no	no	no	no	no	no	no	no	no	no
15TB0727_S4	15TB0727	Staphylococcus epidermidis	Clinical sample	2	partial	rpoC.3003291.NC_002952.594518_598142.2053	90.08	18.6	yes	no	NA	NA	NA	no	NA	NA	NA	NA		no	no	no	no	no	no	no	yes	no	no	no	no	no	no	no	no	no	no	no	no	no	no	no	no	no	no	no	no	no	no
15TB0728_S126	15TB0728	Staphylococcus epidermidis	Clinical sample	0.25	partial	rpoC.3003291.NC_002952.594518_598142.2053	90.66	27.5	yes	no	NA	NA	NA	no	NA	NA	NA	NA		no	no	no	no	yes	no	no	yes	no	no	no	no	no	no	no	no	no	no	no	no	yes	no	no	no	yes	no	no	no	no	yes
15TB0733_S163	15TB0733	Staphylococcus epidermidis	Clinical sample	1	partial	rpoC.3003291.NC_002952.594518_598142.2053	90.05	3.4	no	no	NA	NA	NA	no	NA	NA	NA	NA		no	no	no	no	no	no	no	no	no	no	no	no	no	no	no	no	no	no	no	no	no	no	no	no	no	no	no	no	no	no
15TB0734_S159	15TB0734	Staphylococcus epidermidis	Clinical sample	2	partial	rpoC.3003291.NC_002952.594518_598142.2053	90.33	22.4	yes	no	NA	NA	NA	no	NA	NA	NA	NA		no	no	no	no	no	no	no	no	no	no	no	no	no	no	no	no	no	no	no	no	no	no	no	no	no	no	no	no	no	no
15TB0735_S161	15TB0735	Staphylococcus capitis	Clinical sample	2	partial	rpoC.3003291.NC_002952.594518_598142.2053	90.02	11.3	yes	no	NA	NA	NA	no	NA	NA	NA	NA		no	no	no	no	no	no	no	no	no	no	yes	no	no	no	no	no	no	no	no	no	no	no	no	no	yes	no	no	no	no	no
15TB0736_S162	15TB0736	Staphylococcus epidermidis	Clinical sample	0.5	partial	rpoC.3003291.NC_002952.594518_598142.2053	90.88	25.5	yes	no	NA	NA	NA	no	NA	NA	NA	NA		no	no	no	no	no	no	no	no	no	no	no	no	no	no	no	no	no	no	no	no	no	no	no	no	no	no	no	no	no	no
15TB0737_S160	15TB0737	Staphylococcus haemolyticus	Clinical sample	2	partial	rpoC.3003291.NC_002952.594518_598142.2053	90.64	8.7	yes	no	NA	NA	NA	no	NA	NA	NA	NA		no	no	no	no	no	no	no	yes	no	no	yes	no	no	no	no	no	no	no	no	no	no	yes	no	no	no	no	no	no	no	no
15TB0739_S167	15TB0739	Staphylococcus epidermidis	Clinical sample	1	partial	rpoC.3003291.NC_002952.594518_598142.2053	90.1	9.6	yes	no	NA	NA	NA	no	NA	NA	NA	NA		no	no	no	no	no	no	no	yes	no	no	no	no	no	no	no	no	no	no	no	no	no	no	no	no	no	no	no	no	no	no
15TB0743_S11	15TB0743	Staphylococcus epidermidis	Clinical sample	0.5	partial	rpoC.3003291.NC_002952.594518_598142.2053	90.08	14.7	yes	no	NA	NA	NA	no	NA	NA	NA	NA		no	no	no	no	no	no	no	yes	no	no	no	no	no	no	no	no	no	no	no	no	no	no	no	no	no	no	no	no	no	no
15TB0748_S46	15TB0748	Staphylococcus haemolyticus	Clinical sample	1	partial	rpoC.3003291.NC_002952.594518_598142.2053	90.88	24.2	yes	no	NA	NA	NA	no	NA	NA	NA	NA		no	no	no	no	no	no	no	yes	no	no	yes	no	no	yes	no	no	no	no	no	no	no	no	no	no	no	no	no	no	no	no
15TB0750_S150	15TB0750	Staphylococcus epidermidis	Clinical sample	2	partial	rpoC.3003291.NC_002952.594518_598142.2053	90.45	13.4	yes	no	NA	NA	NA	no	NA	NA	NA	NA		no	no	no	no	no	no	no	yes	no	no	no	no	no	no	no	no	no	no	no	no	no	no	no	no	no	no	no	no	no	no
15TB0752_S9	15TB0752	Staphylococcus epidermidis	Clinical sample	0.5	partial	rpoC.3003291.NC_002952.594518_598142.2053	90.35	12.4	yes	no	NA	NA	NA	no	NA	NA	NA	NA		no	no	no	no	no	no	no	no	no	no	no	no	no	no	no	no	no	no	no	no	no	no	no	no	no	no	no	no	no	no
15TB0753_S10	15TB0753	Staphylococcus epidermidis	Clinical sample	0.25	partial	rpoC.3003291.NC_002952.594518_598142.2053	92.34	25.6	yes	no	NA	NA	NA	no	NA	NA	NA	NA		no	no	no	no	no	no	no	no	no	no	no	no	no	no	no	no	no	no	no	no	no	no	no	no	no	no	no	no	no	no
15TB0754_S157	15TB0754	Staphylococcus epidermidis	Clinical sample	2	no	NA	NA	NA	NA	no	NA	NA	NA	no	NA	NA	NA	NA		NA	NA	NA	NA	NA	NA	NA	NA	NA	NA	NA	NA	NA	NA	NA	NA	NA	NA	NA	NA	NA	NA	NA	NA	NA	NA	NA	NA	NA	NA
15TB0756_S20	15TB0756	Staphylococcus epidermidis	Clinical sample	2	partial	rpoC.3003291.NC_002952.594518_598142.2053	90.24	41.3	yes	no	NA	NA	NA	no	NA	NA	NA	NA		no	no	no	no	no	no	no	no	no	no	no	no	no	no	no	no	no	no	no	no	no	no	no	no	no	no	no	no	no	no
15TB0762_S45	15TB0762	Staphylococcus haemolyticus	Clinical sample	0.25	partial	rpoC.3003291.NC_002952.594518_598142.2053	90.55	25.4	yes	no	NA	NA	NA	no	NA	NA	NA	NA		no	no	no	no	no	no	no	yes	no	no	no	no	no	yes	no	no	no	no	no	no	no	no	no	no	no	no	no	no	no	no
15TB0763_S21	15TB0763	Staphylococcus epidermidis	Clinical sample	0.25	no	NA	NA	NA	NA	no	NA	NA	NA	no	NA	NA	NA	NA		NA	NA	NA	NA	NA	NA	NA	NA	NA	NA	NA	NA	NA	NA	NA	NA	NA	NA	NA	NA	NA	NA	NA	NA	NA	NA	NA	NA	NA	NA
15TB0765_S64	15TB0765	Staphylococcus pasteuri	Clinical sample	0.5	partial	rpoC.3003291.NC_002952.594518_598142.2053	90.12	5.5	yes	no	NA	NA	NA	no	NA	NA	NA	NA		no	no	no	no	no	no	no	no	no	no	no	no	no	no	no	no	no	no	no	no	no	no	no	no	no	no	yes	no	no	no
15TB0766_S151	15TB0766	Staphylococcus pasteuri	Clinical sample	0.5	partial	rpoC.3003291.NC_002952.594518_598142.2053	90.49	18.9	yes	no	NA	NA	NA	no	NA	NA	NA	NA		no	no	no	no	no	no	no	no	no	no	no	no	no	no	no	no	no	no	no	no	no	no	no	no	no	no	no	no	no	no
15TB0768_S22	15TB0768	Staphylococcus epidermidis	Clinical sample	2	no	NA	NA	NA	NA	no	NA	NA	NA	no	NA	NA	NA	NA		NA	NA	NA	NA	NA	NA	NA	NA	NA	NA	NA	NA	NA	NA	NA	NA	NA	NA	NA	NA	NA	NA	NA	NA	NA	NA	NA	NA	NA	NA
15TB0769_S152	15TB0769	Staphylococcus epidermidis	Clinical sample	2	no	NA	NA	NA	NA	no	NA	NA	NA	no	NA	NA	NA	NA		NA	NA	NA	NA	NA	NA	NA	NA	NA	NA	NA	NA	NA	NA	NA	NA	NA	NA	NA	NA	NA	NA	NA	NA	NA	NA	NA	NA	NA	NA
15TB0770_S23	15TB0770	Staphylococcus epidermidis	Clinical sample	0.25	partial	rpoC.3003291.NC_002952.594518_598142.2053	92.74	29.5	yes	no	NA	NA	NA	no	NA	NA	NA	NA		no	no	no	no	no	no	no	no	no	no	no	no	no	no	no	no	no	no	no	no	no	no	no	no	no	no	no	no	no	no
15TB0771_S24	15TB0771	Staphylococcus epidermidis	Clinical sample	2	partial	rpoC.3003291.NC_002952.594518_598142.2053	90.43	11.6	yes	no	NA	NA	NA	no	NA	NA	NA	NA		no	no	no	no	no	no	no	yes	no	no	no	no	no	no	no	no	no	no	no	no	no	no	no	no	no	no	no	no	no	no
15TB0772_S25	15TB0772	Staphylococcus epidermidis	Clinical sample	>4	no	NA	NA	NA	NA	no	NA	NA	NA	no	NA	NA	NA	NA		NA	NA	NA	NA	NA	NA	NA	NA	NA	NA	NA	NA	NA	NA	NA	NA	NA	NA	NA	NA	NA	NA	NA	NA	NA	NA	NA	NA	NA	NA
15TB0778_S154	15TB0778	Staphylococcus epidermidis	Clinical sample	>4	partial	rpoC.3003291.NC_002952.594518_598142.2053	91.16	10.6	yes	no	NA	NA	NA	no	NA	NA	NA	NA		no	no	no	no	no	no	no	no	no	no	no	no	no	no	no	no	no	no	no	no	no	no	no	no	no	no	no	no	no	no
15TB0783_S32	15TB0783	Staphylococcus epidermidis	Clinical sample	0.5	partial	rpoC.3003291.NC_002952.594518_598142.2053	90.05	17.5	yes	no	NA	NA	NA	no	NA	NA	NA	NA		no	no	no	no	no	no	no	no	no	no	no	no	no	no	no	no	no	no	no	no	no	no	no	no	no	no	no	no	no	no
15TB0785_S33	15TB0785	Staphylococcus epidermidis	Clinical sample	2	partial	rpoC.3003291.NC_002952.594518_598142.2053	92.36	29	yes	no	NA	NA	NA	no	NA	NA	NA	NA		no	no	no	no	no	no	no	no	no	no	no	no	no	no	no	no	no	no	no	no	no	no	no	no	no	no	no	no	no	no
15TB0788_S34	15TB0788	Staphylococcus hominis	Clinical sample	0.5	partial	rpoC.3003291.NC_002952.594518_598142.2053	90.86	35.8	yes	no	NA	NA	NA	no	NA	NA	NA	NA		no	no	no	no	no	no	no	yes	no	no	no	no	no	no	no	no	no	no	no	no	no	no	no	no	no	no	no	no	no	no
15TB0789_S35	15TB0789	Staphylococcus epidermidis	Clinical sample	X	partial	rpoC.3003291.NC_002952.594518_598142.2053	92.36	24.5	yes	no	NA	NA	NA	no	NA	NA	NA	NA		no	no	no	no	no	no	no	no	no	no	no	no	no	no	no	no	no	no	no	no	no	no	no	no	no	no	no	no	no	no
15TB0791_S104	15TB0791	Staphylococcus epidermidis	Clinical sample	2	partial	rpoC.3003291.NC_002952.594518_598142.2053	92.8	34.2	yes	no	NA	NA	NA	no	NA	NA	NA	NA		no	no	no	no	no	no	no	no	no	no	no	no	no	no	no	no	no	no	no	no	no	no	no	no	no	no	no	no	no	no
15TB0796_S37	15TB0796	Staphylococcus epidermidis	Healthy sample	2	partial	rpoC.3003291.NC_002952.594518_598142.2053	91.57	20.1	yes	no	NA	NA	NA	no	NA	NA	NA	NA		no	no	no	no	no	no	no	no	no	no	no	no	no	no	no	no	no	no	no	no	no	no	no	no	no	no	no	no	no	no
15TB0799_S38	15TB0799	Staphylococcus epidermidis	Healthy sample	2	partial	rpoC.3003291.NC_002952.594518_598142.2053	90.88	58.3	yes	no	NA	NA	NA	no	NA	NA	NA	NA		no	no	no	no	no	no	no	no	no	no	no	no	no	no	no	no	no	no	no	no	no	no	no	no	no	no	no	no	no	no
15TB0801_S39	15TB0801	Staphylococcus hominis	Healthy sample	0.25	no	NA	NA	NA	NA	no	NA	NA	NA	no	NA	NA	NA	NA		NA	NA	NA	NA	NA	NA	NA	NA	NA	NA	NA	NA	NA	NA	NA	NA	NA	NA	NA	NA	NA	NA	NA	NA	NA	NA	NA	NA	NA	NA
15TB0802_S40	15TB0802	Staphylococcus epidermidis	Healthy sample	0.5	partial	rpoC.3003291.NC_002952.594518_598142.2053	90.05	24.3	yes	no	NA	NA	NA	no	NA	NA	NA	NA		no	no	no	no	no	no	no	no	no	no	no	no	no	no	no	no	no	no	no	no	no	no	no	no	no	no	no	no	no	no
15TB0805_S41	15TB0805	Staphylococcus epidermidis	Healthy sample	0.25	partial	rpoC.3003291.NC_002952.594518_598142.2053	90.34	25.7	yes	no	NA	NA	NA	no	NA	NA	NA	NA		no	no	no	no	no	no	no	no	no	no	no	no	no	no	no	no	no	no	no	no	no	no	no	no	no	no	no	no	no	no
15TB0807_S39	15TB0807	Staphylococcus haemolyticus	Healthy sample	0.5	partial	rpoC.3003291.NC_002952.594518_598142.2053	91.17	11	yes	no	NA	NA	NA	no	NA	NA	NA	NA		no	no	no	no	no	no	no	yes	no	no	no	no	no	yes	no	no	no	no	no	no	no	no	no	no	no	no	no	no	no	no
15TB0808_S42	15TB0808	Staphylococcus epidermidis	Healthy sample	1	partial	rpoC.3003291.NC_002952.594518_598142.2053	90.27	20	yes	no	NA	NA	NA	no	NA	NA	NA	NA		no	no	no	no	no	no	no	no	no	no	no	no	no	no	no	no	no	no	no	no	no	no	no	no	no	no	no	no	no	no
15TB0811_S65	15TB0811	Staphylococcus hominis	Healthy sample	0.25	partial	rpoC.3003291.NC_002952.594518_598142.2053	90.34	31.5	yes	no	NA	NA	NA	no	NA	NA	NA	NA		no	no	yes	no	no	no	no	yes	no	no	no	no	yes	yes	no	no	no	no	no	no	no	no	no	no	no	no	no	yes	no	no
15TB0812_S43	15TB0812	Staphylococcus epidermidis	Healthy sample	0.5	partial	rpoC.3003291.NC_002952.594518_598142.2053	90.05	39.8	yes	no	NA	NA	NA	no	NA	NA	NA	NA		no	no	no	no	no	no	no	no	no	no	no	no	no	no	no	no	no	no	no	no	no	no	no	no	no	no	no	no	no	no
15TB0814_S82	15TB0814	Staphylococcus epidermidis	Healthy sample	0.5	partial	rpoC.3003291.NC_002952.594518_598142.2053	90.11	4	yes	no	NA	NA	NA	no	NA	NA	NA	NA		no	no	no	no	no	no	no	no	no	no	no	no	no	yes	no	no	no	no	no	no	no	no	no	no	no	no	no	no	no	no
15TB0815_S99	15TB0815	Staphylococcus hominis	Healthy sample	0.25	partial	rpoC.3003291.NC_002952.594518_598142.2053	90.02	34	yes	no	NA	NA	NA	no	NA	NA	NA	NA		no	no	yes	no	no	no	no	yes	no	no	no	no	yes	yes	no	no	no	no	no	no	no	no	no	no	no	no	no	yes	no	no
15TB0816_S70	15TB0816	Staphylococcus hominis	Healthy sample	0.25	partial	rpoC.3003291.NC_002952.594518_598142.2053	90.17	58.9	yes	no	NA	NA	NA	no	NA	NA	NA	NA		no	no	yes	no	no	no	no	yes	no	no	no	no	yes	yes	no	no	no	no	no	no	no	no	no	no	no	no	no	yes	no	no
15TB0818_S4	15TB0818	Staphylococcus hominis	Animal sample	0.25	partial	rpoC.3003291.NC_002952.594518_598142.2053	90.37	16.6	yes	no	NA	NA	NA	no	NA	NA	NA	NA		no	no	no	no	no	no	no	no	no	no	no	no	no	no	no	no	no	no	no	no	no	no	no	no	no	no	no	no	no	no
15TB0820_S83	15TB0820	Staphylococcus epidermidis	Animal sample	1	partial	rpoC.3003291.NC_002952.594518_598142.2053	90.2	14.6	yes	no	NA	NA	NA	no	NA	NA	NA	NA		no	no	no	no	no	no	no	no	no	no	no	no	no	no	no	no	no	no	no	no	no	no	no	no	no	no	no	no	no	no
15TB0824_S78	15TB0824	Staphylococcus hominis	Healthy sample	0.5	partial	rpoC.3003291.NC_002952.594518_598142.2053	91.89	8.1	no	no	NA	NA	NA	no	NA	NA	NA	NA		no	no	no	no	no	no	no	no	no	no	no	no	no	no	no	no	no	no	no	no	no	no	no	no	no	no	no	no	no	no
15TB0825_S85	15TB0825	Staphylococcus epidermidis	Healthy sample	0.5	partial	rpoC.3003291.NC_002952.594518_598142.2053	90.14	7.1	yes	no	NA	NA	NA	no	NA	NA	NA	NA		no	no	no	no	no	no	no	yes	no	no	no	no	no	no	no	no	no	no	no	no	no	no	no	no	no	no	no	no	no	no
15TB0826_S86	15TB0826	Staphylococcus haemolyticus	Healthy sample	1	partial	rpoC.3003291.NC_002952.594518_598142.2053	90.97	7	yes	no	NA	NA	NA	no	NA	NA	NA	NA		no	no	no	no	no	no	no	yes	no	no	no	no	no	yes	no	no	no	no	no	no	no	no	no	no	no	no	no	no	no	no
15TB0827_S100	15TB0827	Staphylococcus capitis	Healthy sample	2	partial	rpoC.3003291.NC_002952.594518_598142.2053	90.24	23.8	yes	no	NA	NA	NA	no	NA	NA	NA	NA		no	no	no	no	no	no	no	yes	no	no	no	no	no	no	no	yes	no	no	no	no	no	no	no	no	yes	no	no	no	no	no
15TB0830_S10	15TB0830	Staphylococcus epidermidis	Healthy sample	2	partial	rpoC.3003291.NC_002952.594518_598142.2053	90.07	26.1	yes	no	NA	NA	NA	no	NA	NA	NA	NA		no	no	no	no	no	no	no	no	no	no	no	no	no	no	no	no	no	no	no	no	no	no	no	no	no	no	no	no	no	no
15TB0831_S101	15TB0831	Staphylococcus warneri	Healthy sample	0.5	no	NA	NA	NA	NA	no	NA	NA	NA	no	NA	NA	NA	NA		NA	NA	NA	NA	NA	NA	NA	NA	NA	NA	NA	NA	NA	NA	NA	NA	NA	NA	NA	NA	NA	NA	NA	NA	NA	NA	NA	NA	NA	NA
15TB0832_S85	15TB0832	Staphylococcus epidermidis	Healthy sample	0.5	partial	rpoC.3003291.NC_002952.594518_598142.2053	90.31	12.5	yes	no	NA	NA	NA	no	NA	NA	NA	NA		no	no	no	no	no	no	no	no	no	no	no	no	no	no	no	no	no	no	no	no	no	no	no	no	no	no	no	no	no	no
15TB0833_S88	15TB0833	Staphylococcus epidermidis	Animal sample	0.5	partial	rpoC.3003291.NC_002952.594518_598142.2053	90.82	3.1	no	no	NA	NA	NA	no	NA	NA	NA	NA		no	no	no	no	no	no	no	no	no	no	no	no	no	no	no	no	no	no	no	no	no	no	no	no	no	no	no	no	no	no
15TB0834_S91	15TB0834	Staphylococcus haemolyticus	Animal sample	0.25	partial	rpoC.3003291.NC_002952.594518_598142.2053	91.23	42.9	yes	no	NA	NA	NA	no	NA	NA	NA	NA		no	no	no	no	no	no	no	yes	no	no	no	no	no	yes	no	no	no	no	no	no	no	no	no	no	no	no	no	yes	no	no
15TB0835_S77	15TB0835	Staphylococcus hominis	Healthy sample	0.5	partial	rpoC.3003291.NC_002952.594518_598142.2053	90.36	90.5	yes	no	NA	NA	NA	no	NA	NA	NA	NA		no	no	yes	no	no	no	no	yes	no	no	no	no	yes	yes	no	no	no	no	no	no	no	no	no	no	no	no	no	yes	no	no
15TB0836_S89	15TB0836	Staphylococcus haemolyticus	Healthy sample	1	partial	rpoC.3003291.NC_002952.594518_598142.2053	90.14	12.8	yes	no	NA	NA	NA	no	NA	NA	NA	NA		no	no	no	no	no	no	no	yes	no	no	no	no	no	yes	no	no	no	no	no	no	no	no	no	no	no	no	no	yes	no	no
15TB0837_S102	15TB0837	Staphylococcus warneri	Healthy sample	0.5	no	NA	NA	NA	NA	no	NA	NA	NA	no	NA	NA	NA	NA		NA	NA	NA	NA	NA	NA	NA	NA	NA	NA	NA	NA	NA	NA	NA	NA	NA	NA	NA	NA	NA	NA	NA	NA	NA	NA	NA	NA	NA	NA
15TB0838_S103	15TB0838	Staphylococcus epidermidis	Healthy sample	2	partial	rpoC.3003291.NC_002952.594518_598142.2053	90.34	51.9	yes	no	NA	NA	NA	no	NA	NA	NA	NA		no	no	no	no	no	no	no	no	no	no	no	no	no	no	no	no	no	no	no	no	no	no	no	no	no	no	no	no	no	no
15TB0840_S3	15TB0840	Staphylococcus haemolyticus	Healthy sample	0.5	partial	rpoC.3003291.NC_002952.594518_598142.2053	90.42	31.1	yes	no	NA	NA	NA	no	NA	NA	NA	NA		no	no	no	no	no	no	no	yes	no	no	yes	no	yes	yes	no	no	no	no	no	no	no	no	no	no	no	no	no	yes	no	no
15TB0841_S104	15TB0841	Staphylococcus saprophyticus	Healthy sample	2	partial	rpoC.3003291.NC_002952.594518_598142.2053	90.94	24	yes	no	NA	NA	NA	no	NA	NA	NA	NA		no	no	no	no	no	no	no	no	no	no	yes	no	no	no	no	no	no	no	no	no	no	no	no	no	no	no	no	no	no	no
15TB0842_S142	15TB0842	Staphylococcus epidermidis	Healthy sample	0.5	partial	rpoC.3003291.NC_002952.594518_598142.2053	90.02	15.3	yes	no	NA	NA	NA	no	NA	NA	NA	NA		no	no	no	no	no	no	no	no	no	no	no	no	no	no	no	no	no	no	no	no	no	no	no	no	no	no	no	no	no	no
15TB0844_S144	15TB0844	Staphylococcus epidermidis	Healthy sample	0.5	partial	rpoC.3003291.NC_002952.594518_598142.2053	92.36	85.6	yes	no	NA	NA	NA	no	NA	NA	NA	NA		no	no	no	no	no	no	no	no	no	no	no	no	no	no	no	no	no	no	no	no	no	no	no	no	no	no	no	no	no	no
15TB0845_S145	15TB0845	Staphylococcus epidermidis	Healthy sample	0.5	partial	rpoC.3003291.NC_002952.594518_598142.2053	90.94	38.6	yes	no	NA	NA	NA	no	NA	NA	NA	NA		no	no	no	no	no	no	no	no	no	no	no	no	no	no	no	no	no	no	no	no	no	no	no	no	no	no	no	no	no	no
15TB0846_S146	15TB0846	Staphylococcus epidermidis	Healthy sample	1	partial	rpoC.3003291.NC_002952.594518_598142.2053	90.34	41.3	yes	no	NA	NA	NA	no	NA	NA	NA	NA		no	no	no	no	no	no	no	no	no	no	no	no	no	no	no	no	no	no	no	no	no	no	no	no	no	no	no	no	no	no
15TB0847_S139	15TB0847	Staphylococcus epidermidis	Healthy sample	2	no	NA	NA	NA	NA	no	NA	NA	NA	no	NA	NA	NA	NA		NA	NA	NA	NA	NA	NA	NA	NA	NA	NA	NA	NA	NA	NA	NA	NA	NA	NA	NA	NA	NA	NA	NA	NA	NA	NA	NA	NA	NA	NA
15TB0848_S140	15TB0848	Staphylococcus haemolyticus	Healthy sample	1	partial	rpoC.3003291.NC_002952.594518_598142.2053	90.65	18.6	yes	no	NA	NA	NA	no	NA	NA	NA	NA		no	no	no	no	no	no	no	yes	no	no	yes	no	no	no	no	no	no	no	no	no	no	no	no	no	no	no	no	no	no	no
15TB0849_S72	15TB0849	Staphylococcus haemolyticus	Healthy sample	0.5	partial	rpoC.3003291.NC_002952.594518_598142.2053	90.37	17.9	yes	no	NA	NA	NA	no	NA	NA	NA	NA		no	no	no	no	no	no	no	yes	no	no	no	no	yes	yes	no	no	no	no	no	no	no	no	no	no	no	no	no	yes	no	no
15TB0850_S105	15TB0850	Staphylococcus hominis	Healthy sample	0.25	partial	rpoC.3003291.NC_002952.594518_598142.2053	90.72	57.8	yes	no	NA	NA	NA	no	NA	NA	NA	NA		no	no	no	no	no	no	no	yes	no	no	no	no	no	yes	no	no	no	no	no	no	no	no	no	no	no	no	no	yes	no	no
15TB0853_S2	15TB0853	Staphylococcus epidermidis	Healthy sample	2	partial	rpoC.3003291.NC_002952.594518_598142.2053	90.18	12.2	yes	no	NA	NA	NA	no	NA	NA	NA	NA		no	no	no	no	no	no	no	yes	no	no	no	no	no	no	no	no	no	no	no	no	no	no	no	no	no	no	no	no	no	no
15TB0854_S92	15TB0854	Staphylococcus epidermidis	Healthy sample	2	partial	rpoC.3003291.NC_002952.594518_598142.2053	90.33	16.7	yes	no	NA	NA	NA	no	NA	NA	NA	NA		no	no	no	no	no	no	no	no	no	no	no	no	no	no	no	no	no	no	no	no	no	no	no	no	no	no	no	no	no	no
15TB0857_S122	15TB0857	Staphylococcus haemolyticus	Animal sample	0.25	partial	rpoC.3003291.NC_002952.594518_598142.2053	90.03	10.6	yes	no	NA	NA	NA	no	NA	NA	NA	NA		no	no	no	no	no	no	no	yes	yes	no	yes	no	no	yes	no	no	yes	no	no	no	no	no	no	no	no	no	no	no	no	no
15TB0858_S123	15TB0858	Staphylococcus warneri	Animal sample	1	no	NA	NA	NA	NA	no	NA	NA	NA	no	NA	NA	NA	NA		NA	NA	NA	NA	NA	NA	NA	NA	NA	NA	NA	NA	NA	NA	NA	NA	NA	NA	NA	NA	NA	NA	NA	NA	NA	NA	NA	NA	NA	NA
15TB0859_S124	15TB0859	Staphylococcus epidermidis	Healthy sample	1	partial	rpoC.3003291.NC_002952.594518_598142.2053	90.02	12.7	yes	no	NA	NA	NA	no	NA	NA	NA	NA		no	no	no	no	no	no	no	no	no	no	no	no	no	no	no	no	no	no	no	no	no	no	no	no	no	no	no	no	no	no
15TB0860_S125	15TB0860	Staphylococcus epidermidis	Healthy sample	1	partial	rpoC.3003291.NC_002952.594518_598142.2053	92.36	26.7	yes	no	NA	NA	NA	no	NA	NA	NA	NA		no	no	no	no	no	no	no	no	no	no	no	no	no	no	no	no	no	no	no	no	no	no	no	no	no	no	no	no	no	no
15TB0862_S2	15TB0862	Staphylococcus sp [1]	Healthy sample	0.5	partial	rpoC.3003291.NC_002952.594518_598142.2053	90.04	44.4	yes	no	NA	NA	NA	no	NA	NA	NA	NA		no	no	no	no	no	no	no	yes	no	no	no	no	no	yes	no	no	no	no	no	no	no	no	no	no	no	no	no	no	no	no
15TB0863_S113	15TB0863	Staphylococcus epidermidis	Healthy sample	0.5	partial	rpoC.3003291.NC_002952.594518_598142.2053	90.33	11.8	yes	no	NA	NA	NA	no	NA	NA	NA	NA		no	no	no	no	no	no	no	yes	no	no	no	no	no	no	no	no	no	no	no	no	no	no	no	no	no	no	no	no	no	no
15TB0865_S26	15TB0865	Staphylococcus haemolyticus	Healthy sample	0.5	partial	rpoC.3003291.NC_002952.594518_598142.2053	91.17	14.1	yes	no	NA	NA	NA	no	NA	NA	NA	NA		no	no	no	no	no	no	no	yes	no	no	no	no	no	yes	no	no	no	no	no	no	no	no	no	no	no	no	no	yes	no	no
15TB0867_S31	15TB0867	Staphylococcus haemolyticus	Healthy sample	0.5	partial	rpoC.3003291.NC_002952.594518_598142.2053	90.94	21.6	yes	no	NA	NA	NA	no	NA	NA	NA	NA		no	no	no	no	no	no	no	no	no	no	yes	no	no	no	no	no	no	no	no	no	no	no	no	no	no	no	no	no	no	no
15TB0868_S128	15TB0868	Staphylococcus epidermidis	Healthy sample	2	partial	rpoC.3003291.NC_002952.594518_598142.2053	90.33	26.6	yes	no	NA	NA	NA	no	NA	NA	NA	NA		no	no	no	no	no	no	no	no	no	no	no	no	no	no	no	no	no	no	no	no	no	no	no	no	no	no	no	no	no	no
15TB0869_S129	15TB0869	Staphylococcus haemolyticus	Healthy sample	0.25	partial	rpoC.3003291.NC_002952.594518_598142.2053	90.78	20.6	yes	no	NA	NA	NA	no	NA	NA	NA	NA		no	no	no	no	no	no	no	no	no	no	yes	no	no	no	no	no	no	no	no	no	no	no	no	no	no	no	no	no	no	no
15TB0870_S108	15TB0870	Staphylococcus epidermidis	Healthy sample	0.5	partial	rpoC.3003291.NC_002952.594518_598142.2053	90.69	15.9	yes	no	NA	NA	NA	no	NA	NA	NA	NA		no	no	no	no	no	no	no	no	no	no	no	no	no	no	no	no	no	no	no	no	no	no	no	no	no	no	no	no	no	no
15TB0872_S121	15TB0872	Staphylococcus epidermidis	Healthy sample	1	partial	rpoC.3003291.NC_002952.594518_598142.2053	90.94	52.9	yes	no	NA	NA	NA	no	NA	NA	NA	NA		no	no	no	no	no	no	no	no	no	no	no	no	no	no	no	no	no	no	no	no	no	no	no	no	no	no	no	no	no	no
15TB0873_S130	15TB0873	Staphylococcus epidermidis	Healthy sample	1	partial	rpoC.3003291.NC_002952.594518_598142.2053	92.21	34.2	yes	no	NA	NA	NA	no	NA	NA	NA	NA		no	no	no	no	no	no	no	no	no	no	no	no	no	no	no	no	no	no	no	no	no	no	no	no	no	no	no	no	no	no
15TB0874_S131	15TB0874	Staphylococcus epidermidis	Healthy sample	1	partial	rpoC.3003291.NC_002952.594518_598142.2053	90.04	10.6	yes	no	NA	NA	NA	no	NA	NA	NA	NA		no	no	no	no	no	no	no	yes	no	no	no	no	no	no	no	no	no	no	no	no	no	no	no	no	no	no	no	no	no	no
15TB0875_S36	15TB0875	Staphylococcus haemolyticus	Animal sample	0.5	partial	rpoC.3003291.NC_002952.594518_598142.2053	90.18	18.7	yes	no	NA	NA	NA	no	NA	NA	NA	NA		no	no	no	no	no	no	no	yes	no	no	no	no	no	no	no	no	no	no	no	no	no	no	no	no	no	no	no	no	no	no
15TB0876_S133	15TB0876	Staphylococcus haemolyticus	Animal sample	0.5	partial	rpoC.3003291.NC_002952.594518_598142.2053	90.14	21.9	yes	no	NA	NA	NA	no	NA	NA	NA	NA		no	no	no	no	no	no	no	yes	no	no	no	no	yes	yes	no	no	no	no	no	no	no	no	no	no	no	no	no	yes	no	no
15TB0877_S134	15TB0877	Staphylococcus epidermidis	Healthy sample	1	partial	rpoC.3003291.NC_002952.594518_598142.2053	91.33	24.6	yes	no	NA	NA	NA	no	NA	NA	NA	NA		no	no	no	no	no	no	no	no	no	no	no	no	no	no	no	no	no	no	no	no	no	no	no	no	no	no	no	no	no	no
15TB0878_S148	15TB0878	Staphylococcus epidermidis	Healthy sample	0.5	partial	rpoC.3003291.NC_002952.594518_598142.2053	92.36	49.6	yes	no	NA	NA	NA	no	NA	NA	NA	NA		no	no	no	no	no	no	no	no	no	no	no	no	no	no	no	no	no	no	no	no	no	no	no	no	no	no	no	no	no	no
15TB0879_S135	15TB0879	Staphylococcus epidermidis	Healthy sample	1	partial	rpoC.3003291.NC_002952.594518_598142.2053	90.88	9.1	yes	no	NA	NA	NA	no	NA	NA	NA	NA		no	no	no	no	no	no	no	no	no	no	no	no	no	no	no	no	no	no	no	no	no	no	no	no	no	no	no	no	no	no
15TB0880_S109	15TB0880	Staphylococcus epidermidis	Healthy sample	2	partial	rpoC.3003291.NC_002952.594518_598142.2053	90.88	45	yes	no	NA	NA	NA	no	NA	NA	NA	NA		no	no	no	no	no	no	no	no	no	no	no	no	no	no	no	no	no	no	no	no	no	no	no	no	no	no	no	no	no	no
15TB0881_S40	15TB0881	Staphylococcus haemolyticus	Healthy sample	0.25	partial	rpoC.3003291.NC_002952.594518_598142.2053	90.31	17.2	yes	no	NA	NA	NA	no	NA	NA	NA	NA		no	no	no	no	no	no	no	yes	no	no	no	no	no	yes	no	no	no	no	no	no	no	no	no	no	no	no	no	no	no	no
15TB0883_S137	15TB0883	Staphylococcus epidermidis	Healthy sample	0.5	partial	rpoC.3003291.NC_002952.594518_598142.2053	90.19	19.6	yes	no	NA	NA	NA	no	NA	NA	NA	NA		no	no	no	no	no	no	no	yes	no	no	no	no	no	no	no	no	no	no	no	no	no	no	no	no	no	no	no	no	no	no
15TB0884_S1	15TB0884	Staphylococcus hominis	Healthy sample	0.5	no	NA	NA	NA	NA	no	NA	NA	NA	no	NA	NA	NA	NA		NA	NA	NA	NA	NA	NA	NA	NA	NA	NA	NA	NA	NA	NA	NA	NA	NA	NA	NA	NA	NA	NA	NA	NA	NA	NA	NA	NA	NA	NA
15TB0885_S138	15TB0885	Staphylococcus capitis	Healthy sample	0.5	partial	rpoC.3003291.NC_002952.594518_598142.2053	90.08	21.1	yes	no	NA	NA	NA	no	NA	NA	NA	NA		no	no	no	no	no	no	no	yes	no	no	yes	no	no	no	no	no	no	no	no	no	no	no	no	no	no	no	no	no	no	no
15TB0888_S94	15TB0888	Staphylococcus epidermidis	Healthy sample	1	partial	rpoC.3003291.NC_002952.594518_598142.2053	90.16	8.7	yes	no	NA	NA	NA	no	NA	NA	NA	NA		no	no	no	no	no	no	no	no	no	no	no	no	no	yes	no	no	no	no	no	no	no	no	no	no	no	no	no	no	no	no
15TB0889_S146	15TB0889	Staphylococcus hominis	Healthy sample	1	partial	rpoC.3003291.NC_002952.594518_598142.2053	90.41	8.8	yes	no	NA	NA	NA	no	NA	NA	NA	NA		no	no	no	no	no	no	no	no	no	no	no	no	no	no	no	no	no	no	no	no	no	no	no	no	no	no	no	no	no	no
15TB0891_S95	15TB0891	Staphylococcus hominis	Healthy sample	0.25	partial	rpoC.3003291.NC_002952.594518_598142.2053	90.28	23.5	yes	no	NA	NA	NA	no	NA	NA	NA	NA		no	no	no	no	no	no	no	yes	no	no	no	no	yes	yes	no	no	no	no	no	no	no	no	no	no	no	no	no	yes	no	no
15TB0893_S15	15TB0893	Staphylococcus saprophyticus	Healthy sample	1	partial	rpoC.3003291.NC_002952.594518_598142.2053	90.99	16.3	no	no	NA	NA	NA	no	NA	NA	NA	NA		no	no	no	no	no	no	no	no	no	no	no	no	no	no	no	no	no	no	no	no	no	no	no	no	no	no	no	no	no	no
15TB0894_S145	15TB0894	Staphylococcus capitis	Healthy sample	2	partial	rpoC.3003291.NC_002952.594518_598142.2053	90.08	20.7	yes	no	NA	NA	NA	no	NA	NA	NA	NA		no	no	no	no	no	no	no	no	no	no	no	no	no	no	no	no	no	no	no	no	no	no	no	no	yes	no	no	no	no	no
15TB0896_S112	15TB0896	Staphylococcus haemolyticus	Healthy sample	0.25	partial	rpoC.3003291.NC_002952.594518_598142.2053	90.63	12.3	yes	no	NA	NA	NA	no	NA	NA	NA	NA		no	no	no	no	no	no	no	yes	no	no	no	no	no	yes	no	no	no	no	no	no	no	no	no	no	no	no	no	yes	no	no
15TB0897_S134	15TB0897	Staphylococcus capitis	Healthy sample	2	partial	rpoC.3003291.NC_002952.594518_598142.2053	90.16	25.3	yes	no	NA	NA	NA	no	NA	NA	NA	NA		no	no	no	no	no	no	no	no	no	no	no	no	no	no	no	no	no	no	no	no	no	no	no	no	yes	yes	no	no	no	no
15TB0898_S16	15TB0898	Staphylococcus capitis	Healthy sample	X	partial	rpoC.3003291.NC_002952.594518_598142.2053	90.84	15.8	yes	no	NA	NA	NA	no	NA	NA	NA	NA		no	no	no	no	no	no	no	yes	no	no	no	no	no	yes	no	no	no	no	no	no	no	no	no	no	no	no	no	no	no	no
15TB0899_S100	15TB0899	Staphylococcus epidermidis	Healthy sample	0.5	partial	rpoC.3003291.NC_002952.594518_598142.2053	90.06	14.8	yes	no	NA	NA	NA	no	NA	NA	NA	NA		no	no	no	no	no	no	no	yes	no	no	no	no	no	no	no	no	no	no	no	no	no	no	no	no	no	no	no	no	no	no
15TB0901_S119	15TB0901	Staphylococcus hominis	Clinical sample	0.25	partial	rpoC.3003291.NC_002952.594518_598142.2053	90.01	18.6	yes	no	NA	NA	NA	no	NA	NA	NA	NA		no	no	yes	no	no	no	no	yes	no	no	no	no	yes	yes	no	no	no	no	no	no	no	no	no	no	no	no	no	yes	no	no
15TB0902_S147	15TB0902	Staphylococcus epidermidis	Clinical sample	0.5	no	NA	NA	NA	NA	no	NA	NA	NA	no	NA	NA	NA	NA		NA	NA	NA	NA	NA	NA	NA	NA	NA	NA	NA	NA	NA	NA	NA	NA	NA	NA	NA	NA	NA	NA	NA	NA	NA	NA	NA	NA	NA	NA
15TB0904_S30	15TB0904	Staphylococcus epidermidis	Healthy sample	0.5	partial	rpoC.3003291.NC_002952.594518_598142.2053	90.53	14.6	yes	no	NA	NA	NA	no	NA	NA	NA	NA		no	no	no	no	no	no	no	yes	no	no	no	no	no	no	no	no	no	no	no	no	no	no	no	no	no	no	no	no	no	no
15TB0905_S62	15TB0905	Staphylococcus hominis	Healthy sample	1	partial	rpoC.3003291.NC_002952.594518_598142.2053	90.91	3.9	yes	no	NA	NA	NA	no	NA	NA	NA	NA		no	no	no	no	no	no	no	yes	no	no	no	no	no	no	no	no	no	no	no	no	no	no	no	no	no	no	no	no	yes	no
15TB0907_S148	15TB0907	Staphylococcus capitis	Healthy sample	0.5	partial	rpoC.3003291.NC_002952.594518_598142.2053	90.13	5.5	yes	no	NA	NA	NA	no	NA	NA	NA	NA		no	no	no	no	no	no	no	no	no	no	no	no	no	no	no	no	no	no	no	no	no	no	no	yes	yes	no	no	no	no	no
15TB0910_S114	15TB0910	Staphylococcus epidermidis	Healthy sample	0.5	no	NA	NA	NA	NA	no	NA	NA	NA	no	NA	NA	NA	NA		NA	NA	NA	NA	NA	NA	NA	NA	NA	NA	NA	NA	NA	NA	NA	NA	NA	NA	NA	NA	NA	NA	NA	NA	NA	NA	NA	NA	NA	NA
15TB0911_S52	15TB0911	Staphylococcus capitis	Healthy sample	0.5	partial	rpoC.3003291.NC_002952.594518_598142.2053	90.03	43.7	yes	no	NA	NA	NA	no	NA	NA	NA	NA		no	no	no	no	no	no	no	no	no	no	no	no	no	no	no	no	no	no	no	no	no	no	no	no	yes	no	no	no	no	no
15TB0912_S82	15TB0912	Staphylococcus epidermidis	Healthy sample	0.25	partial	rpoC.3003291.NC_002952.594518_598142.2053	90.34	58.9	yes	no	NA	NA	NA	no	NA	NA	NA	NA		no	no	no	no	no	no	no	no	no	no	no	no	no	no	no	no	no	no	no	no	no	no	no	no	no	no	no	no	no	no
15TB0913_S150	15TB0913	Staphylococcus epidermidis	Healthy sample	0.5	partial	rpoC.3003291.NC_002952.594518_598142.2053	90.88	54.1	yes	no	NA	NA	NA	no	NA	NA	NA	NA		no	no	no	no	no	no	no	no	no	no	no	no	no	no	no	no	no	no	no	no	no	no	no	no	no	no	no	no	no	no
15TB0914_S151	15TB0914	Staphylococcus epidermidis	Healthy sample	1	no	NA	NA	NA	NA	no	NA	NA	NA	no	NA	NA	NA	NA		NA	NA	NA	NA	NA	NA	NA	NA	NA	NA	NA	NA	NA	NA	NA	NA	NA	NA	NA	NA	NA	NA	NA	NA	NA	NA	NA	NA	NA	NA
15TB0915_S152	15TB0915	Staphylococcus hominis	Healthy sample	0.25	partial	rpoC.3003291.NC_002952.594518_598142.2053	90.34	12	yes	no	NA	NA	NA	no	NA	NA	NA	NA		no	no	no	no	no	no	no	no	no	no	no	no	no	no	no	no	no	no	no	no	no	no	no	no	no	no	no	no	no	no
15TB0916_S107	15TB0916	Staphylococcus epidermidis	Healthy sample	0.5	partial	rpoC.3003291.NC_002952.594518_598142.2053	90.33	29.5	yes	no	NA	NA	NA	no	NA	NA	NA	NA		no	no	no	no	no	no	no	no	no	no	no	no	no	no	no	no	no	no	no	no	no	no	no	no	no	no	no	no	no	no
15TB0918_S17	15TB0918	Staphylococcus haemolyticus	Healthy sample	0.5	partial	rpoC.3003291.NC_002952.594518_598142.2053	90.06	7	yes	no	NA	NA	NA	no	NA	NA	NA	NA		no	no	no	no	no	no	no	yes	no	no	no	no	no	no	no	no	no	no	no	no	no	no	no	no	no	no	no	no	no	no
15TB0922_S51	15TB0922	Staphylococcus haemolyticus	Clinical sample	2	partial	rpoC.3003291.NC_002952.594518_598142.2053	90.57	7.6	yes	no	NA	NA	NA	no	NA	NA	NA	NA		no	no	no	no	no	no	no	no	no	no	no	no	no	no	no	no	no	no	no	no	no	no	no	no	no	no	no	no	no	no
15TB0923_S16	15TB0923	Staphylococcus hominis	Healthy sample	0.25	partial	rpoC.3003291.NC_002952.594518_598142.2053	91.35	31.6	yes	no	NA	NA	NA	no	NA	NA	NA	NA		no	no	no	no	no	no	no	no	no	no	no	no	no	no	no	no	no	no	no	no	no	no	no	no	no	no	no	no	no	no
15TB0924_S157	15TB0924	Staphylococcus haemolyticus	Healthy sample	0.25	partial	rpoC.3003291.NC_002952.594518_598142.2053	91.32	7.1	yes	no	NA	NA	NA	no	NA	NA	NA	NA		no	no	no	no	no	no	no	no	no	no	no	no	no	no	no	no	no	no	no	no	no	no	no	no	no	no	no	no	no	no
15TB0925_S158	15TB0925	Staphylococcus epidermidis	Clinical sample	0.5	partial	rpoC.3003291.NC_002952.594518_598142.2053	92.36	47	yes	no	NA	NA	NA	no	NA	NA	NA	NA		no	no	no	no	no	no	no	no	no	no	no	no	no	no	no	no	no	no	no	no	no	no	no	no	no	no	no	no	no	no
15TB0926_S79	15TB0926	Staphylococcus epidermidis	Clinical sample	0.5	partial	rpoC.3003291.NC_002952.594518_598142.2053	92.74	46.1	yes	no	NA	NA	NA	no	NA	NA	NA	NA		no	no	no	no	no	no	no	no	no	no	no	no	no	no	no	no	no	no	no	no	no	no	no	no	no	no	no	no	no	no
15TB0927_S159	15TB0927	Staphylococcus epidermidis	Clinical sample	0.5	no	NA	NA	NA	NA	no	NA	NA	NA	no	NA	NA	NA	NA		NA	NA	NA	NA	NA	NA	NA	NA	NA	NA	NA	NA	NA	NA	NA	NA	NA	NA	NA	NA	NA	NA	NA	NA	NA	NA	NA	NA	NA	NA
15TB0928_S122	15TB0928	Staphylococcus warneri	Clinical sample	2	partial	rpoC.3003291.NC_002952.594518_598142.2053	90.49	16	yes	no	NA	NA	NA	no	NA	NA	NA	NA		no	no	no	no	no	no	no	yes	no	no	no	no	no	no	no	no	no	no	no	no	no	no	no	no	no	no	no	no	no	no
15TB0929_S160	15TB0929	Staphylococcus haemolyticus	Clinical sample	0.25	partial	rpoC.3003291.NC_002952.594518_598142.2053	90.4	9.3	yes	no	NA	NA	NA	no	NA	NA	NA	NA		no	no	no	no	no	no	no	yes	no	no	no	no	no	no	no	no	no	no	no	no	no	no	no	no	no	no	no	no	no	no
15TB0930_S53	15TB0930	Staphylococcus epidermidis	Clinical sample	0.25	partial	rpoC.3003291.NC_002952.594518_598142.2053	90.33	12.3	yes	no	NA	NA	NA	no	NA	NA	NA	NA		no	no	no	no	no	no	no	no	no	no	no	no	no	no	no	no	no	no	no	no	no	no	no	no	no	no	no	no	no	no
15TB0931_S54	15TB0931	Staphylococcus epidermidis	Clinical sample	0.5	partial	rpoC.3003291.NC_002952.594518_598142.2053	90.33	14.7	yes	no	NA	NA	NA	no	NA	NA	NA	NA		no	no	no	no	no	no	no	no	no	no	no	no	no	no	no	no	no	no	no	no	no	no	no	no	no	no	no	no	no	no
15TB0932_S55	15TB0932	Staphylococcus epidermidis	Clinical sample	2	partial	rpoC.3003291.NC_002952.594518_598142.2053	90.88	37	yes	no	NA	NA	NA	no	NA	NA	NA	NA		no	no	no	no	no	no	no	no	no	no	no	no	no	no	no	no	no	no	no	no	no	no	no	no	no	no	no	no	no	no
15TB0933_S56	15TB0933	Staphylococcus capitis	Clinical sample	0.5	partial	rpoC.3003291.NC_002952.594518_598142.2053	90.94	11.5	yes	no	NA	NA	NA	no	NA	NA	NA	NA		no	no	no	no	no	no	no	yes	no	no	no	no	no	no	yes	no	no	no	no	no	no	no	no	no	no	no	no	no	no	no
15TB0934_S27	15TB0934	Staphylococcus hominis		0.25	partial	rpoC.3003291.NC_002952.594518_598142.2053	90.06	39.4	yes	no	NA	NA	NA	no	NA	NA	NA	NA		no	no	no	no	no	no	no	yes	no	no	no	no	no	no	no	no	no	no	no	no	no	no	no	no	no	no	no	no	no	no
15TB0935_S28	15TB0935	Staphylococcus capitis	Clinical sample	2	partial	rpoC.3003291.NC_002952.594518_598142.2053	90.29	13.9	yes	no	NA	NA	NA	no	NA	NA	NA	NA		no	no	no	no	no	no	no	no	no	no	no	no	no	no	no	no	no	no	no	no	no	no	no	no	yes	no	no	no	no	no
15TB0936_S29	15TB0936	Staphylococcus epidermidis		0.5	partial	rpoC.3003291.NC_002952.594518_598142.2053	91	33.6	yes	no	NA	NA	NA	no	NA	NA	NA	NA		no	no	no	no	no	no	no	no	no	no	no	no	no	no	no	no	no	no	no	no	no	no	no	no	no	no	no	no	no	no
15TB0937_S57	15TB0937	Staphylococcus hominis	Clinical sample	0.25	partial	rpoC.3003291.NC_002952.594518_598142.2053	90.81	45	yes	no	NA	NA	NA	no	NA	NA	NA	NA		no	no	no	no	no	no	no	yes	no	no	no	no	no	yes	no	no	no	no	no	no	no	no	no	no	no	no	no	no	no	no
15TB0939_S59	15TB0939	Staphylococcus hominis	Clinical sample	0.25	partial	rpoC.3003291.NC_002952.594518_598142.2053	90.11	44.9	yes	no	NA	NA	NA	no	NA	NA	NA	NA		no	no	yes	no	no	no	no	yes	no	no	no	no	yes	yes	no	no	no	no	no	no	no	no	no	no	no	no	no	yes	no	no
15TB0940_S103	15TB0940	Staphylococcus lugdunensis	Clinical sample	0.5	no	NA	NA	NA	NA	no	NA	NA	NA	no	NA	NA	NA	NA		NA	NA	NA	NA	NA	NA	NA	NA	NA	NA	NA	NA	NA	NA	NA	NA	NA	NA	NA	NA	NA	NA	NA	NA	NA	NA	NA	NA	NA	NA
15TB0941_S60	15TB0941	Staphylococcus capitis	Clinical sample	0.5	partial	rpoC.3003291.NC_002952.594518_598142.2053	91.02	20	yes	no	NA	NA	NA	no	NA	NA	NA	NA		no	no	no	no	no	no	no	yes	no	no	no	no	no	yes	no	no	no	no	no	no	no	no	no	no	no	no	no	no	no	no
15TB0942_S92	15TB0942	Staphylococcus epidermidis	Clinical sample	0.25	partial	rpoC.3003291.NC_002952.594518_598142.2053	90.96	33	yes	no	NA	NA	NA	no	NA	NA	NA	NA		no	no	no	no	no	no	no	no	no	no	no	no	no	no	no	no	no	no	no	no	no	no	no	no	no	no	no	no	no	no
15TB0945_S63	15TB0945	Staphylococcus epidermidis	Clinical sample	1	partial	rpoC.3003291.NC_002952.594518_598142.2053	90.26	25.9	yes	no	NA	NA	NA	no	NA	NA	NA	NA		no	no	no	no	no	no	no	no	no	no	no	no	no	no	no	no	no	no	no	no	no	no	no	no	no	no	no	no	no	no
15TB0947_S66	15TB0947	Staphylococcus hominis	Clinical sample	0.25	partial	rpoC.3003291.NC_002952.594518_598142.2053	91.86	15.9	yes	no	NA	NA	NA	no	NA	NA	NA	NA		no	no	no	no	no	no	no	no	no	no	no	no	no	no	no	no	no	no	no	no	no	no	no	no	no	no	no	no	no	no
15TB0948_S61	15TB0948	Staphylococcus haemolyticus	Clinical sample	0.25	partial	rpoC.3003291.NC_002952.594518_598142.2053	90.93	7.6	yes	no	NA	NA	NA	no	NA	NA	NA	NA		no	no	no	no	no	no	no	no	no	no	yes	no	no	no	no	no	no	no	no	no	no	no	no	no	no	no	no	no	no	no
15TB0951_S50	15TB0951	Staphylococcus epidermidis	Clinical sample	1	no	NA	NA	NA	NA	no	NA	NA	NA	no	NA	NA	NA	NA		NA	NA	NA	NA	NA	NA	NA	NA	NA	NA	NA	NA	NA	NA	NA	NA	NA	NA	NA	NA	NA	NA	NA	NA	NA	NA	NA	NA	NA	NA
15TB0953_S41	15TB0953	Staphylococcus hominis	Clinical sample	0.25	partial	rpoC.3003291.NC_002952.594518_598142.2053	90.38	53.8	yes	no	NA	NA	NA	no	NA	NA	NA	NA		no	no	yes	no	no	no	no	yes	no	no	no	no	yes	yes	no	no	no	no	no	no	no	no	no	no	no	no	no	yes	no	no
15TB0955_S47	15TB0955	Staphylococcus epidermidis	Clinical sample	0.25	partial	rpoC.3003291.NC_002952.594518_598142.2053	90.17	48.2	yes	no	NA	NA	NA	no	NA	NA	NA	NA		no	no	no	no	no	no	no	no	no	no	no	no	no	no	no	no	no	no	no	no	no	no	no	no	no	no	no	no	no	no
15TB0957_S131	15TB0957	Staphylococcus epidermidis	Clinical sample	1	partial	rpoC.3003291.NC_002952.594518_598142.2053	90.88	28.9	yes	no	NA	NA	NA	no	NA	NA	NA	NA		no	no	no	no	no	no	no	no	no	no	no	no	no	no	no	no	no	no	no	no	no	no	no	no	no	no	no	no	no	no
15TB0958_S114	15TB0958	Staphylococcus epidermidis	Clinical sample	2	partial	rpoC.3003291.NC_002952.594518_598142.2053	90.33	22.8	yes	no	NA	NA	NA	no	NA	NA	NA	NA		no	no	no	no	no	no	no	no	no	no	no	no	no	no	no	no	no	no	no	no	no	no	no	no	no	no	no	no	no	no
15TB0959_S76	15TB0959	Staphylococcus hominis	Clinical sample	0.25	partial	rpoC.3003291.NC_002952.594518_598142.2053	90.23	23.5	yes	no	NA	NA	NA	no	NA	NA	NA	NA		no	no	no	no	no	no	no	no	no	no	no	no	no	yes	no	no	no	no	no	no	no	no	no	no	no	no	no	yes	no	no
15TB0960_S24	15TB0960	Staphylococcus hominis	Clinical sample	0.5	no	NA	NA	NA	NA	no	NA	NA	NA	no	NA	NA	NA	NA		NA	NA	NA	NA	NA	NA	NA	NA	NA	NA	NA	NA	NA	NA	NA	NA	NA	NA	NA	NA	NA	NA	NA	NA	NA	NA	NA	NA	NA	NA
15TB0968_S75	15TB0968	Staphylococcus warneri	Clinical sample	2	partial	rpoC.3003291.NC_002952.594518_598142.2053	90.84	10.4	no	no	NA	NA	NA	no	NA	NA	NA	NA		no	no	no	no	no	no	no	no	no	no	no	no	no	no	no	no	no	no	no	no	no	no	no	no	no	no	no	no	no	no
15TB0969_S65	15TB0969	Staphylococcus epidermidis	Clinical sample	0.5	partial	rpoC.3003291.NC_002952.594518_598142.2053	91.28	20.6	yes	no	NA	NA	NA	no	NA	NA	NA	NA		no	no	no	no	no	no	no	no	no	no	no	no	no	no	no	no	no	no	no	no	no	no	no	no	no	no	no	no	no	no
15TB0970_S66	15TB0970	Staphylococcus lugdunensis	Clinical sample	0.5	no	NA	NA	NA	NA	no	NA	NA	NA	no	NA	NA	NA	NA		NA	NA	NA	NA	NA	NA	NA	NA	NA	NA	NA	NA	NA	NA	NA	NA	NA	NA	NA	NA	NA	NA	NA	NA	NA	NA	NA	NA	NA	NA
15TB0971_S67	15TB0971	Staphylococcus epidermidis	Clinical sample	1	partial	rpoC.3003291.NC_002952.594518_598142.2053	90.48	56.8	yes	no	NA	NA	NA	no	NA	NA	NA	NA		no	no	no	no	no	no	no	no	no	no	no	no	no	no	no	no	no	no	no	no	no	no	no	no	no	no	no	no	no	no
15TB0972_S68	15TB0972	Staphylococcus epidermidis	Clinical sample	2	partial	rpoC.3003291.NC_002952.594518_598142.2053	90.09	8.5	yes	no	NA	NA	NA	no	NA	NA	NA	NA		no	no	no	no	no	no	no	yes	no	no	no	no	no	yes	no	no	no	no	no	no	no	no	no	no	no	no	no	no	no	no
15TB0973_S58	15TB0973	Staphylococcus warneri	Clinical sample	2	no	NA	NA	NA	NA	no	NA	NA	NA	no	NA	NA	NA	NA		NA	NA	NA	NA	NA	NA	NA	NA	NA	NA	NA	NA	NA	NA	NA	NA	NA	NA	NA	NA	NA	NA	NA	NA	NA	NA	NA	NA	NA	NA
15TB0974_S60	15TB0974	Staphylococcus warneri	Clinical sample	0.5	partial	rpoC.3003291.NC_002952.594518_598142.2053	91.75	1.2	yes	no	NA	NA	NA	no	NA	NA	NA	NA		no	no	no	no	no	no	no	no	no	no	no	no	no	no	no	no	no	no	no	no	no	no	no	no	no	no	no	no	no	no
15TB0975_S56	15TB0975	Staphylococcus warneri	Clinical sample	0.5	partial	rpoC.3003291.NC_002952.594518_598142.2053	90.52	13.5	yes	no	NA	NA	NA	no	NA	NA	NA	NA		no	no	no	no	no	no	no	no	no	no	no	no	no	yes	no	no	no	no	no	no	no	no	no	no	no	no	no	no	no	no
15TB0977_S120	15TB0977	Staphylococcus haemolyticus	Clinical sample	0.25	partial	rpoC.3003291.NC_002952.594518_598142.2053	90.61	50.3	yes	no	NA	NA	NA	no	NA	NA	NA	NA		no	no	no	no	no	no	no	no	no	no	no	no	no	no	no	no	no	no	no	no	no	no	no	no	no	no	no	no	no	no
15TB0979_S70	15TB0979	Staphylococcus epidermidis	Clinical sample	0.5	partial	rpoC.3003291.NC_002952.594518_598142.2053	90.27	7.3	yes	no	NA	NA	NA	no	NA	NA	NA	NA		no	no	no	no	no	no	no	no	no	no	no	no	no	no	no	no	no	no	no	no	no	no	no	no	no	no	no	no	no	no
15TB0980_S71	15TB0980	Staphylococcus hominis		0.5	partial	rpoC.3003291.NC_002952.594518_598142.2053	90.18	22.7	yes	no	NA	NA	NA	no	NA	NA	NA	NA		no	no	no	no	no	no	no	yes	no	no	no	no	yes	yes	no	no	no	no	no	no	no	no	no	no	no	no	no	yes	no	no
15TB0981_S51	15TB0981	Staphylococcus hominis	Clinical sample	0.5	partial	rpoC.3003291.NC_002952.594518_598142.2053	91.42	31.5	yes	no	NA	NA	NA	no	NA	NA	NA	NA		no	no	no	no	no	no	no	no	no	no	no	no	no	no	no	no	no	no	no	no	no	no	no	no	no	no	no	no	no	no
15TB0982_S123	15TB0982	Staphylococcus epidermidis	Clinical sample	2	partial	rpoC.3003291.NC_002952.594518_598142.2053	90.72	5.2	no	no	NA	NA	NA	no	NA	NA	NA	NA		no	no	no	no	no	no	no	no	no	no	no	no	no	no	no	no	no	no	no	no	no	no	no	no	no	no	no	no	no	no
15TB0984_S105	15TB0984	Staphylococcus haemolyticus	Clinical sample	0.25	partial	rpoC.3003291.NC_002952.594518_598142.2053	90.27	11.5	yes	no	NA	NA	NA	no	NA	NA	NA	NA		no	no	no	no	no	no	no	yes	no	no	yes	no	no	no	no	no	no	no	no	no	no	no	no	no	no	no	no	no	no	no
15TB0986_S72	15TB0986	Staphylococcus epidermidis	Clinical sample	0.5	partial	rpoC.3003291.NC_002952.594518_598142.2053	90.24	5.8	yes	no	NA	NA	NA	no	NA	NA	NA	NA		no	no	no	no	no	no	no	yes	no	no	no	no	no	no	no	no	no	no	no	no	no	no	no	no	no	no	no	no	no	no
15TB0987_S73	15TB0987	Staphylococcus epidermidis	Clinical sample	0.5	partial	rpoC.3003291.NC_002952.594518_598142.2053	90.33	6.3	yes	no	NA	NA	NA	no	NA	NA	NA	NA		no	no	no	no	no	no	no	yes	no	no	no	no	no	no	no	no	no	no	no	no	no	no	no	no	no	no	no	no	no	no
15TB0988_S74	15TB0988	Staphylococcus epidermidis	Clinical sample	2	partial	rpoC.3003291.NC_002952.594518_598142.2053	90.03	51.1	yes	no	NA	NA	NA	no	NA	NA	NA	NA		no	no	no	no	no	no	no	no	no	no	no	no	no	no	no	no	no	no	no	no	no	no	no	no	no	no	no	no	no	no
15TB0989_S96	15TB0989	Staphylococcus capitis	Clinical sample	>4	partial	rpoC.3003291.NC_002952.594518_598142.2053	90.9	23.6	yes	no	NA	NA	NA	no	NA	NA	NA	NA		no	no	no	no	no	no	no	yes	no	no	no	no	no	yes	no	no	no	no	no	no	no	no	no	no	no	no	no	yes	no	no
15TB0990_S23	15TB0990	Staphylococcus hominis	Clinical sample	0.25	partial	rpoC.3003291.NC_002952.594518_598142.2053	90.62	27.3	yes	no	NA	NA	NA	no	NA	NA	NA	NA		no	no	no	no	no	no	no	no	no	no	no	no	no	no	no	no	no	no	no	no	no	no	no	no	no	no	no	no	no	no
15TB0991_S125	15TB0991	Staphylococcus hominis	Clinical sample	X	partial	rpoC.3003291.NC_002952.594518_598142.2053	91.34	13.4	yes	no	NA	NA	NA	no	NA	NA	NA	NA		no	no	no	no	no	no	no	no	no	no	no	no	no	no	no	no	no	no	no	no	no	no	no	no	yes	no	no	no	no	no
15TB0992_S44	15TB0992	Staphylococcus hominis		0.5	partial	rpoC.3003291.NC_002952.594518_598142.2053	91.46	38.6	yes	no	NA	NA	NA	no	NA	NA	NA	NA		no	no	no	no	no	no	no	yes	no	no	no	no	no	no	no	no	no	no	no	no	no	no	no	no	no	no	no	no	no	no
15TB0993_S18	15TB0993	Staphylococcus cohnii	Clinical sample	0.5	partial	rpoC.3003291.NC_002952.594518_598142.2053	90.34	19.6	yes	no	NA	NA	NA	no	NA	NA	NA	NA		no	no	no	no	no	no	no	no	no	no	no	no	no	no	no	no	no	no	no	no	no	no	no	no	no	no	no	no	no	no
15TB0994_S111	15TB0994	Staphylococcus epidermidis	Clinical sample	1	partial	rpoC.3003291.NC_002952.594518_598142.2053	90.94	15.2	yes	no	NA	NA	NA	no	NA	NA	NA	NA		no	no	no	no	no	no	no	no	no	no	no	no	no	no	no	no	no	no	no	no	no	no	no	no	no	no	no	no	no	no
15TB0995_S75	15TB0995	Staphylococcus epidermidis	Clinical sample	1	partial	rpoC.3003291.NC_002952.594518_598142.2053	90.03	28.6	yes	no	NA	NA	NA	no	NA	NA	NA	NA		no	no	no	no	no	no	no	no	no	no	no	no	no	no	no	no	no	no	no	no	no	no	no	no	no	no	no	no	no	no
15TB0997_S76	15TB0997	Staphylococcus capitis	Clinical sample	1	partial	rpoC.3003291.NC_002952.594518_598142.2053	90.24	3.4	yes	no	NA	NA	NA	no	NA	NA	NA	NA		no	no	no	no	no	no	no	yes	no	no	no	no	no	no	no	no	no	no	no	no	no	no	no	no	no	no	no	no	no	no
15TB0998_S77	15TB0998	Staphylococcus epidermidis	Healthy sample	1	partial	rpoC.3003291.NC_002952.594518_598142.2053	90.33	22	yes	no	NA	NA	NA	no	NA	NA	NA	NA		no	no	no	no	no	no	no	no	no	no	no	no	no	no	no	no	no	no	no	no	no	no	no	no	no	no	no	no	no	no
15TB0999_S78	15TB0999	Staphylococcus epidermidis	Healthy sample	0.5	partial	rpoC.3003291.NC_002952.594518_598142.2053	90.38	3.3	yes	no	NA	NA	NA	no	NA	NA	NA	NA		no	no	no	no	no	no	no	no	no	no	no	no	no	no	no	no	no	no	no	no	no	no	no	no	no	no	no	no	no	no
15TB1000_S73	15TB1000	Staphylococcus haemolyticus	Animal sample	0.25	partial	rpoC.3003291.NC_002952.594518_598142.2053	90.42	16.8	yes	no	NA	NA	NA	no	NA	NA	NA	NA		no	no	no	no	no	no	no	yes	no	no	yes	no	yes	yes	no	no	no	no	no	no	no	no	no	no	no	no	no	yes	no	no
16TB0526_S19	16TB0526	Staphylococcus succinus	Animal sample	2	no	NA	NA	NA	NA	no	NA	NA	NA	no	NA	NA	NA	NA		NA	NA	NA	NA	NA	NA	NA	NA	NA	NA	NA	NA	NA	NA	NA	NA	NA	NA	NA	NA	NA	NA	NA	NA	NA	NA	NA	NA	NA	NA
16TB0530_S109	16TB0530	Staphylococcus epidermidis	Clinical sample	0.5	partial	rpoC.3003291.NC_002952.594518_598142.2053	90.21	29.6	yes	no	NA	NA	NA	no	NA	NA	NA	NA		no	no	no	no	no	yes	no	no	no	no	no	no	no	no	no	no	no	no	no	no	no	no	no	no	no	no	no	no	no	no
16TB0535_S59	16TB0535	Staphylococcus hominis	Clinical sample	0.25	partial	rpoC.3003291.NC_002952.594518_598142.2053	90.16	23.5	yes	no	NA	NA	NA	no	NA	NA	NA	NA		no	no	no	no	no	no	no	no	no	no	no	no	no	no	no	no	no	no	no	no	no	no	no	no	no	no	no	no	no	no
16TB0536_S81	16TB0536	Staphylococcus simulans	Clinical sample	1	partial	rpoC.3003291.NC_002952.594518_598142.2053	91.41	5.8	yes	no	NA	NA	NA	no	NA	NA	NA	NA		no	no	no	no	no	no	no	no	no	no	no	no	no	no	no	no	no	no	no	no	no	no	no	no	no	no	no	no	no	no
16TB0537_S26	16TB0537	Staphylococcus saprophyticus	Clinical sample	1	partial	rpoC.3003291.NC_002952.594518_598142.2053	92.96	21.1	no	no	NA	NA	NA	no	NA	NA	NA	NA		no	no	no	no	no	no	no	no	no	no	no	no	no	no	no	no	no	no	no	no	no	no	no	no	no	no	no	no	no	no
16TB0538_S42	16TB0538	Staphylococcus saprophyticus	Clinical sample	0.5	partial	rpoC.3003291.NC_002952.594518_598142.2053	90.08	25.1	yes	no	NA	NA	NA	no	NA	NA	NA	NA		no	no	no	no	no	no	no	yes	no	yes	yes	no	no	no	no	no	no	no	no	no	no	no	no	no	no	no	no	no	no	no
16TB0539_S12	16TB0539	Staphylococcus sciuri	Animal sample	0.25	no	NA	NA	NA	NA	no	NA	NA	NA	no	NA	NA	NA	NA		NA	NA	NA	NA	NA	NA	NA	NA	NA	NA	NA	NA	NA	NA	NA	NA	NA	NA	NA	NA	NA	NA	NA	NA	NA	NA	NA	NA	NA	NA
16TB0542_S10	16TB0542	Staphylococcus chromogenes	Animal sample	0.5	no	NA	NA	NA	NA	no	NA	NA	NA	no	NA	NA	NA	NA		NA	NA	NA	NA	NA	NA	NA	NA	NA	NA	NA	NA	NA	NA	NA	NA	NA	NA	NA	NA	NA	NA	NA	NA	NA	NA	NA	NA	NA	NA
16TB0544_S116	16TB0544	Staphylococcus simulans	Animal sample	0.5	partial	rpoC.3003291.NC_002952.594518_598142.2053	91.13	8.9	yes	no	NA	NA	NA	no	NA	NA	NA	NA		no	no	no	no	no	no	no	no	no	no	no	no	no	no	no	no	no	no	no	no	no	no	no	no	no	no	no	no	no	no
16TB0545_S11	16TB0545	Staphylococcus simulans	Clinical sample	1	partial	rpoC.3003291.NC_002952.594518_598142.2053	90.41	23.7	yes	no	NA	NA	NA	no	NA	NA	NA	NA		no	no	no	no	no	no	no	no	no	no	no	no	no	no	no	no	no	no	no	no	no	no	no	no	no	no	no	no	no	no
16TB0547_S9	16TB0547	Staphylococcus sciuri	Animal sample	0.25	no	NA	NA	NA	NA	no	NA	NA	NA	no	NA	NA	NA	NA		NA	NA	NA	NA	NA	NA	NA	NA	NA	NA	NA	NA	NA	NA	NA	NA	NA	NA	NA	NA	NA	NA	NA	NA	NA	NA	NA	NA	NA	NA
16TB0549_S117	16TB0549	Staphylococcus simulans	Animal sample	1	partial	rpoC.3003291.NC_002952.594518_598142.2053	91.14	13.2	yes	no	NA	NA	NA	no	NA	NA	NA	NA		no	no	no	no	no	no	no	no	no	no	no	no	no	no	no	no	no	no	no	no	no	no	no	no	no	no	no	no	no	no
16TB0550_S141	16TB0550	Staphylococcus simulans	Animal sample	0.25	partial	rpoC.3003291.NC_002952.594518_598142.2053	90.7	17.8	yes	no	NA	NA	NA	no	NA	NA	NA	NA		no	no	no	no	no	no	no	no	no	no	no	no	no	no	no	no	no	no	no	no	no	no	no	no	no	no	no	no	no	no
16TB0551_S118	16TB0551	Staphylococcus vitulinus	Animal sample	0.25	no	NA	NA	NA	NA	no	NA	NA	NA	no	NA	NA	NA	NA		NA	NA	NA	NA	NA	NA	NA	NA	NA	NA	NA	NA	NA	NA	NA	NA	NA	NA	NA	NA	NA	NA	NA	NA	NA	NA	NA	NA	NA	NA
16TB0552_S142	16TB0552	Staphylococcus simulans	Animal sample	0.5	partial	rpoC.3003291.NC_002952.594518_598142.2053	90.69	25.1	yes	no	NA	NA	NA	no	NA	NA	NA	NA		no	no	no	no	no	no	no	no	no	no	no	no	no	no	no	no	no	no	no	no	no	no	no	no	no	no	no	no	no	no
16TB0553_S6	16TB0553	Staphylococcus sciuri	Animal sample	1	no	NA	NA	NA	NA	no	NA	NA	NA	no	NA	NA	NA	NA		NA	NA	NA	NA	NA	NA	NA	NA	NA	NA	NA	NA	NA	NA	NA	NA	NA	NA	NA	NA	NA	NA	NA	NA	NA	NA	NA	NA	NA	NA
16TB0554_S8	16TB0554	Staphylococcus vitulinus	Animal sample	1	no	NA	NA	NA	NA	no	NA	NA	NA	no	NA	NA	NA	NA		NA	NA	NA	NA	NA	NA	NA	NA	NA	NA	NA	NA	NA	NA	NA	NA	NA	NA	NA	NA	NA	NA	NA	NA	NA	NA	NA	NA	NA	NA
16TB0555_S167	16TB0555	Staphylococcus epidermidis	Animal sample	0.5	no	NA	NA	NA	NA	no	NA	NA	NA	no	NA	NA	NA	NA		NA	NA	NA	NA	NA	NA	NA	NA	NA	NA	NA	NA	NA	NA	NA	NA	NA	NA	NA	NA	NA	NA	NA	NA	NA	NA	NA	NA	NA	NA
16TB0559_S7	16TB0559	Staphylococcus epidermidis	Healthy sample	0.5	partial	rpoC.3003291.NC_002952.594518_598142.2053	90.33	24.9	yes	no	NA	NA	NA	no	NA	NA	NA	NA		no	no	no	no	no	no	no	no	no	no	no	no	no	no	no	no	no	no	no	no	no	no	no	no	no	no	no	no	no	no
16TB0560_S164	16TB0560	Staphylococcus epidermidis	Healthy sample	1	partial	rpoC.3003291.NC_002952.594518_598142.2053	90.88	18.7	yes	no	NA	NA	NA	no	NA	NA	NA	NA		no	no	no	no	no	no	no	no	no	no	no	no	no	no	no	no	no	no	no	no	no	no	no	no	no	no	no	no	no	no
16TB0562_S143	16TB0562	Staphylococcus hominis	Clinical sample	0.25	no	NA	NA	NA	NA	no	NA	NA	NA	no	NA	NA	NA	NA		NA	NA	NA	NA	NA	NA	NA	NA	NA	NA	NA	NA	NA	NA	NA	NA	NA	NA	NA	NA	NA	NA	NA	NA	NA	NA	NA	NA	NA	NA
16TB0563_S144	16TB0563	Staphylococcus haemolyticus	Animal sample	0.5	partial	rpoC.3003291.NC_002952.594518_598142.2053	90.96	27.3	yes	no	NA	NA	NA	no	NA	NA	NA	NA		no	no	no	no	no	no	no	yes	no	no	no	no	no	yes	no	no	no	no	no	no	no	no	no	no	no	no	no	no	no	no
16TB0564_S5	16TB0564	Staphylococcus haemolyticus	Animal sample	1	partial	rpoC.3003291.NC_002952.594518_598142.2053	90.41	12	yes	no	NA	NA	NA	no	NA	NA	NA	NA		no	no	no	no	no	no	no	yes	no	no	no	no	no	yes	no	no	no	no	no	no	no	no	no	no	no	no	no	no	no	no
16TB0565_S54	16TB0565	Staphylococcus hominis	Healthy sample	0.25	partial	rpoC.3003291.NC_002952.594518_598142.2053	90.11	29.6	yes	no	NA	NA	NA	no	NA	NA	NA	NA		no	no	yes	no	no	no	no	yes	no	no	no	no	yes	yes	no	no	no	no	no	no	no	no	no	no	no	no	no	yes	no	no
16TB0567_S161	16TB0567	Staphylococcus epidermidis	Clinical sample	0.5	partial	rpoC.3003291.NC_002952.594518_598142.2053	90.34	40.7	yes	no	NA	NA	NA	no	NA	NA	NA	NA		no	no	no	no	no	no	no	no	no	no	no	no	no	no	no	no	no	no	no	no	no	no	no	no	no	no	no	no	no	no
16TB0568_S163	16TB0568	Staphylococcus epidermidis	Clinical sample	1	partial	rpoC.3003291.NC_002952.594518_598142.2053	90.03	20.8	yes	no	NA	NA	NA	no	NA	NA	NA	NA		no	no	no	no	no	no	no	no	no	no	no	no	no	no	no	no	no	no	no	no	no	no	no	no	no	no	no	no	no	no
16TB0569_S162	16TB0569	Staphylococcus epidermidis	Healthy sample	2	partial	rpoC.3003291.NC_002952.594518_598142.2053	92.36	22.4	yes	no	NA	NA	NA	no	NA	NA	NA	NA		no	no	no	no	no	no	no	no	no	no	no	no	no	no	no	no	no	no	no	no	no	no	no	no	no	no	no	no	no	no
16TB0570_S52	16TB0570	Staphylococcus hominis	Healthy sample	0.25	partial	rpoC.3003291.NC_002952.594518_598142.2053	90.02	43.2	yes	no	NA	NA	NA	no	NA	NA	NA	NA		no	no	yes	no	no	no	no	yes	no	no	no	no	yes	yes	no	no	no	no	no	no	no	no	no	no	no	no	no	yes	no	no
16TB0571_S165	16TB0571	Staphylococcus epidermidis	Clinical sample	0.25	partial	rpoC.3003291.NC_002952.594518_598142.2053	91.28	32.7	yes	no	NA	NA	NA	no	NA	NA	NA	NA		no	no	no	no	no	no	no	no	no	no	no	no	no	no	no	no	no	no	no	no	no	no	no	no	no	no	no	no	no	no
16TB0572_S13	16TB0572	Staphylococcus pasteuri	Clinical sample	2	partial	rpoC.3003291.NC_002952.594518_598142.2053	91.07	23.9	no	no	NA	NA	NA	no	NA	NA	NA	NA		no	no	no	no	no	no	no	no	no	no	no	no	no	no	no	no	no	no	no	no	no	no	no	no	no	no	no	no	no	no
16TB0573_S166	16TB0573	Staphylococcus epidermidis	Clinical sample	0.5	partial	rpoC.3003291.NC_002952.594518_598142.2053	90.49	34.7	yes	no	NA	NA	NA	no	NA	NA	NA	NA		no	no	no	no	no	no	no	no	no	no	no	no	no	no	no	no	no	no	no	no	no	no	no	no	no	no	no	no	no	no
16TB0574_S168	16TB0574	Staphylococcus epidermidis	Clinical sample	1	no	NA	NA	NA	NA	yes	liaR.3003792.NC_004668.1.2789113_2789746.4628	99.68	42.7	yes	gshF.3003805.NZ_CP014949.1.1661364_1663635.4626	99.16	75.8	yes		NA	NA	NA	NA	NA	NA	NA	NA	NA	NA	NA	NA	NA	NA	NA	NA	NA	NA	NA	NA	NA	NA	NA	NA	NA	NA	NA	NA	NA	NA
16TB0575_S169	16TB0575	Staphylococcus epidermidis	Clinical sample	2	partial	rpoC.3003291.NC_002952.594518_598142.2053	91.41	33.3	yes	no	NA	NA	NA	no	NA	NA	NA	NA		no	no	no	no	no	no	no	yes	no	no	no	no	no	no	no	no	no	no	no	no	no	no	no	no	no	no	no	no	no	no
16TB0576_S170	16TB0576	Staphylococcus hominis	Clinical sample	2	partial	rpoC.3003291.NC_002952.594518_598142.2053	91.14	31.3	yes	no	NA	NA	NA	no	NA	NA	NA	NA		no	no	no	no	no	no	no	no	no	no	no	no	no	no	no	no	no	no	no	no	no	no	no	no	no	no	no	no	no	no
16TB0577_S127	16TB0577	Staphylococcus epidermidis	Clinical sample	1	partial	rpoC.3003291.NC_002952.594518_598142.2053	90.11	6.1	yes	no	NA	NA	NA	no	NA	NA	NA	NA		no	no	no	no	no	no	no	no	no	no	no	no	no	yes	no	no	no	no	no	no	no	no	no	no	no	no	no	no	no	no
16TB0578_S121	16TB0578	Staphylococcus epidermidis	Clinical sample	2	partial	rpoC.3003291.NC_002952.594518_598142.2053	90.09	32.5	yes	no	NA	NA	NA	no	NA	NA	NA	NA		no	no	no	no	no	no	no	yes	no	no	no	no	yes	yes	no	no	no	no	no	no	no	no	no	no	no	no	no	yes	no	no
16TB0579_S86	16TB0579	Staphylococcus epidermidis	Clinical sample	2	partial	rpoC.3003291.NC_002952.594518_598142.2053	90.48	32.9	yes	no	NA	NA	NA	no	NA	NA	NA	NA		no	no	no	no	no	no	no	no	no	no	no	no	no	no	no	no	no	no	no	no	no	no	no	no	no	no	no	no	no	no
16TB0581_S171	16TB0581	Staphylococcus epidermidis	Clinical sample	1	partial	rpoC.3003291.NC_002952.594518_598142.2053	90.53	24.9	yes	no	NA	NA	NA	no	NA	NA	NA	NA		no	no	no	no	no	no	no	no	no	no	no	no	no	no	no	no	no	no	no	no	no	no	no	no	no	no	no	no	no	no
16TB0582_S129	16TB0582	Staphylococcus simulans	Clinical sample	0.25	partial	rpoC.3003291.NC_002952.594518_598142.2053	91.41	21.6	yes	no	NA	NA	NA	no	NA	NA	NA	NA		no	no	no	no	no	no	no	no	no	no	no	no	no	no	no	no	no	no	no	no	no	no	no	no	no	no	no	no	no	no
16TB0583_S74	16TB0583	Staphylococcus simulans	Clinical sample	0.25	partial	rpoC.3003291.NC_002952.594518_598142.2053	90.64	19.8	yes	no	NA	NA	NA	no	NA	NA	NA	NA		no	no	no	no	no	no	no	no	no	yes	no	no	no	no	no	no	no	no	no	no	no	no	no	no	no	no	no	no	no	no
16TB0584_S90	16TB0584	Staphylococcus xylosus	Clinical sample	0.25	partial	rpoC.3003291.NC_002952.594518_598142.2053	90.87	10.3	yes	no	NA	NA	NA	no	NA	NA	NA	NA		no	no	no	no	no	no	no	no	no	no	no	no	no	no	no	no	no	no	no	no	no	no	no	no	no	no	no	no	no	no
16TB0585_S172	16TB0585	Staphylococcus warneri	Clinical sample	2	partial	rpoC.3003291.NC_002952.594518_598142.2053	90.09	11	yes	no	NA	NA	NA	no	NA	NA	NA	NA		no	no	no	no	no	no	no	no	no	no	yes	no	no	no	no	no	no	no	no	no	no	no	no	no	yes	no	no	no	no	no
16TB0586_S119	16TB0586	Staphylococcus caprae	Clinical sample	0.5	no	NA	NA	NA	NA	no	NA	NA	NA	no	NA	NA	NA	NA		NA	NA	NA	NA	NA	NA	NA	NA	NA	NA	NA	NA	NA	NA	NA	NA	NA	NA	NA	NA	NA	NA	NA	NA	NA	NA	NA	NA	NA	NA
16TB0591_S32	16TB0591	Staphylococcus warneri	Clinical sample	>4	partial	rpoC.3003291.NC_002952.594518_598142.2053	92.09	30.3	no	no	NA	NA	NA	no	NA	NA	NA	NA		no	no	no	no	no	no	no	no	no	no	no	no	no	no	no	no	no	no	no	no	no	no	no	no	no	no	no	no	no	no
16TB0592_S174	16TB0592	Staphylococcus saprophyticus	Clinical sample	0.25	no	NA	NA	NA	NA	no	NA	NA	NA	no	NA	NA	NA	NA		NA	NA	NA	NA	NA	NA	NA	NA	NA	NA	NA	NA	NA	NA	NA	NA	NA	NA	NA	NA	NA	NA	NA	NA	NA	NA	NA	NA	NA	NA
16TB0593_S175	16TB0593	Staphylococcus saprophyticus	Clinical sample	2	no	NA	NA	NA	NA	no	NA	NA	NA	no	NA	NA	NA	NA		NA	NA	NA	NA	NA	NA	NA	NA	NA	NA	NA	NA	NA	NA	NA	NA	NA	NA	NA	NA	NA	NA	NA	NA	NA	NA	NA	NA	NA	NA
16TB0594_S128	16TB0594	Staphylococcus epidermidis	Clinical sample	2	partial	rpoC.3003291.NC_002952.594518_598142.2053	90.21	28.1	yes	no	NA	NA	NA	no	NA	NA	NA	NA		no	no	no	no	no	no	no	no	no	no	no	no	no	no	no	no	no	no	no	no	no	no	no	no	no	no	no	no	no	no
16TB0595_S38	16TB0595	Staphylococcus epidermidis	Clinical sample	2	partial	rpoC.3003291.NC_002952.594518_598142.2053	93.18	11.7	yes	no	NA	NA	NA	no	NA	NA	NA	NA		no	no	no	no	no	no	no	yes	no	no	no	no	no	no	no	no	no	no	no	no	no	no	no	no	no	no	no	no	no	no
16TB0596_S176	16TB0596	Staphylococcus saprophyticus	Clinical sample	2	no	NA	NA	NA	NA	no	NA	NA	NA	no	NA	NA	NA	NA		NA	NA	NA	NA	NA	NA	NA	NA	NA	NA	NA	NA	NA	NA	NA	NA	NA	NA	NA	NA	NA	NA	NA	NA	NA	NA	NA	NA	NA	NA
16TB0597_S177	16TB0597	Staphylococcus epidermidis	Clinical sample	2	partial	rpoC.3003291.NC_002952.594518_598142.2053	90.42	8.2	yes	no	NA	NA	NA	no	NA	NA	NA	NA		no	no	no	no	no	no	no	no	no	no	no	no	no	yes	no	no	no	no	no	no	no	no	no	no	no	no	no	no	no	no
16TB0598_S93	16TB0598	Staphylococcus epidermidis	Clinical sample	0.25	partial	rpoC.3003291.NC_002952.594518_598142.2053	93.95	39.4	yes	no	NA	NA	NA	no	NA	NA	NA	NA		no	no	no	no	no	no	no	no	no	no	no	no	no	no	no	no	no	no	no	no	no	no	no	no	no	no	no	no	no	no
16TB0599_S80	16TB0599	Staphylococcus epidermidis	Clinical sample	2	partial	rpoC.3003291.NC_002952.594518_598142.2053	90.88	26.8	yes	no	NA	NA	NA	no	NA	NA	NA	NA		no	no	no	no	no	no	no	no	no	no	no	no	no	no	no	no	no	no	no	no	no	no	no	no	no	no	no	no	no	no
16TB0600_S178	16TB0600	Staphylococcus epidermidis	Clinical sample	0.25	partial	rpoC.3003291.NC_002952.594518_598142.2053	90.33	25.1	yes	no	NA	NA	NA	no	NA	NA	NA	NA		no	no	no	no	no	no	no	no	no	no	no	no	no	no	no	no	no	no	no	no	no	no	no	no	no	no	no	no	no	no
16TB0601_S179	16TB0601	Staphylococcus warneri	Clinical sample	2	partial	rpoC.3003291.NC_002952.594518_598142.2053	90.08	6.9	yes	no	NA	NA	NA	no	NA	NA	NA	NA		no	no	no	no	no	no	no	no	no	no	no	no	no	no	no	no	no	no	no	no	no	no	yes	no	no	no	no	no	no	no
16TB0604_S33	16TB0604	Staphylococcus epidermidis	Clinical sample	0.25	partial	rpoC.3003291.NC_002952.594518_598142.2053	92.31	62.4	yes	no	NA	NA	NA	no	NA	NA	NA	NA		no	no	no	no	no	no	no	no	no	no	no	no	no	no	no	no	no	no	no	no	no	no	no	no	no	no	no	no	no	no
16TB0605_S117	16TB0605	Staphylococcus epidermidis	Clinical sample	1	partial	rpoC.3003291.NC_002952.594518_598142.2053	91.17	22.2	yes	no	NA	NA	NA	no	NA	NA	NA	NA		no	no	no	no	no	no	no	no	no	no	no	no	no	no	no	no	no	no	no	no	no	no	no	no	no	no	no	no	no	no
16TB0606_S180	16TB0606	Staphylococcus epidermidis	Clinical sample	0.25	partial	rpoC.3003291.NC_002952.594518_598142.2053	91.07	28	yes	no	NA	NA	NA	no	NA	NA	NA	NA		no	no	no	no	no	no	no	no	no	no	no	no	no	no	no	no	no	no	no	no	no	no	no	no	no	no	no	no	no	no
16TB0609_S97	16TB0609	Staphylococcus epidermidis	Clinical sample	2	partial	rpoC.3003291.NC_002952.594518_598142.2053	90.88	103	yes	no	NA	NA	NA	no	NA	NA	NA	NA		no	no	no	no	no	no	no	no	no	no	no	no	no	no	no	no	no	no	no	no	no	no	no	no	no	no	no	no	no	no
16TB0610_S182	16TB0610	Staphylococcus epidermidis	Clinical sample	2	partial	rpoC.3003291.NC_002952.594518_598142.2053	90.41	35.7	yes	no	NA	NA	NA	no	NA	NA	NA	NA		no	no	no	no	no	no	no	yes	no	no	no	no	no	no	no	no	no	no	no	no	no	no	no	no	no	no	no	no	no	no
16TB0611_S57	16TB0611	Staphylococcus warneri	Clinical sample	2	no	NA	NA	NA	NA	no	NA	NA	NA	no	NA	NA	NA	NA		NA	NA	NA	NA	NA	NA	NA	NA	NA	NA	NA	NA	NA	NA	NA	NA	NA	NA	NA	NA	NA	NA	NA	NA	NA	NA	NA	NA	NA	NA
16TB0612_S183	16TB0612	Staphylococcus epidermidis	Clinical sample	2	partial	rpoC.3003291.NC_002952.594518_598142.2053	90.86	38.3	yes	no	NA	NA	NA	no	NA	NA	NA	NA		no	no	no	no	no	no	no	yes	no	no	no	no	no	no	no	no	no	no	no	no	no	no	no	no	no	no	no	no	no	no
16TB0613_S88	16TB0613	Staphylococcus epidermidis	Clinical sample	2	partial	rpoC.3003291.NC_002952.594518_598142.2053	90.07	43.5	yes	no	NA	NA	NA	no	NA	NA	NA	NA		no	no	no	no	no	no	no	no	no	no	no	no	no	no	no	no	no	no	no	no	no	no	no	no	no	no	no	no	no	no
16TB0615_S185	16TB0615	Staphylococcus capitis	Clinical sample	1	partial	rpoC.3003291.NC_002952.594518_598142.2053	90.07	38.6	yes	no	NA	NA	NA	no	NA	NA	NA	NA		no	no	no	no	no	no	no	yes	no	no	yes	no	no	yes	no	no	no	no	no	no	no	no	no	no	no	no	no	yes	no	no
16TB0616_S136	16TB0616	Staphylococcus epidermidis	Clinical sample	0.25	partial	rpoC.3003291.NC_002952.594518_598142.2053	91.03	23	yes	no	NA	NA	NA	no	NA	NA	NA	NA		no	no	no	no	no	no	no	no	no	no	no	no	no	no	no	no	no	no	no	no	no	no	no	no	no	no	no	no	no	no
16TB0617_S137	16TB0617	Staphylococcus epidermidis	Clinical sample	0.25	partial	rpoC.3003291.NC_002952.594518_598142.2053	90.88	15.3	yes	no	NA	NA	NA	no	NA	NA	NA	NA		no	no	no	no	no	no	no	no	no	no	no	no	no	no	no	no	no	no	no	no	no	no	no	no	no	no	no	no	no	no
16TB0618_S94	16TB0618	Staphylococcus epidermidis	Clinical sample	0.25	partial	rpoC.3003291.NC_002952.594518_598142.2053	90.61	43.3	yes	no	NA	NA	NA	no	NA	NA	NA	NA		no	no	no	no	no	no	no	no	no	no	no	no	no	no	no	no	no	no	no	no	no	no	no	no	no	no	no	no	no	no
16TB0619_S138	16TB0619	Staphylococcus epidermidis	Clinical sample	0.25	partial	rpoC.3003291.NC_002952.594518_598142.2053	91.41	38.1	yes	no	NA	NA	NA	no	NA	NA	NA	NA		no	no	no	no	no	no	no	no	no	no	no	no	no	no	no	no	no	no	no	no	no	no	no	no	no	no	no	no	no	no
16TB0620_S139	16TB0620	Staphylococcus hominis	Clinical sample	1	no	NA	NA	NA	NA	no	NA	NA	NA	no	NA	NA	NA	NA		NA	NA	NA	NA	NA	NA	NA	NA	NA	NA	NA	NA	NA	NA	NA	NA	NA	NA	NA	NA	NA	NA	NA	NA	NA	NA	NA	NA	NA	NA
16TB0621_S140	16TB0621	Staphylococcus epidermidis	Clinical sample	1	partial	rpoC.3003291.NC_002952.594518_598142.2053	92.5	38	yes	no	NA	NA	NA	no	NA	NA	NA	NA		no	no	no	no	no	no	no	no	no	no	no	no	no	no	no	no	no	no	no	no	no	no	no	no	no	no	no	no	no	no
16TB0622_S141	16TB0622	Staphylococcus epidermidis	Clinical sample	2	partial	rpoC.3003291.NC_002952.594518_598142.2053	90.08	20.9	yes	no	NA	NA	NA	no	NA	NA	NA	NA		no	no	no	no	no	no	no	no	no	no	no	no	no	no	no	no	no	no	no	no	no	no	no	no	no	no	no	no	no	no
16TB0623_S120	16TB0623	Staphylococcus caprae	Clinical sample	2	partial	rpoC.3003291.NC_002952.594518_598142.2053	90.08	11.9	yes	no	NA	NA	NA	no	NA	NA	NA	NA		no	no	no	no	no	no	no	yes	no	no	yes	no	no	yes	no	no	no	no	no	no	no	no	no	no	yes	no	no	yes	no	no
16TB0624_S28	16TB0624	Staphylococcus saprophyticus	Clinical sample	2	partial	rpoC.3003291.NC_002952.594518_598142.2053	90.28	22.2	no	no	NA	NA	NA	no	NA	NA	NA	NA		no	no	no	no	no	no	no	no	no	no	no	no	no	no	no	no	no	no	no	no	no	no	no	no	no	no	no	no	no	no
16TB0626_S132	16TB0626	Staphylococcus epidermidis	Clinical sample	1	partial	rpoC.3003291.NC_002952.594518_598142.2053	90.88	39.3	yes	no	NA	NA	NA	no	NA	NA	NA	NA		no	no	no	no	no	no	no	no	no	no	no	no	no	no	no	no	no	no	no	no	no	no	no	no	no	no	no	no	no	no
16TB0627_S112	16TB0627	Staphylococcus epidermidis	Clinical sample	0.5	partial	rpoC.3003291.NC_002952.594518_598142.2053	90.25	10.6	yes	no	NA	NA	NA	no	NA	NA	NA	NA		no	no	no	no	no	no	no	yes	no	no	no	no	no	yes	no	no	no	no	no	no	no	no	no	no	no	no	no	no	no	no
16TB0629_S35	16TB0629	Staphylococcus saprophyticus	Clinical sample	0.25	partial	rpoC.3003291.NC_002952.594518_598142.2053	90.43	22.7	no	no	NA	NA	NA	no	NA	NA	NA	NA		no	no	no	no	no	no	no	no	no	no	no	no	no	no	no	no	no	no	no	no	no	no	no	no	no	no	no	no	no	no
16TB0631_S22	16TB0631	Staphylococcus saprophyticus	Clinical sample	1	partial	rpoC.3003291.NC_002952.594518_598142.2053	90.73	17.9	yes	no	NA	NA	NA	no	NA	NA	NA	NA		no	no	no	no	no	no	no	no	no	no	no	no	no	no	no	no	no	no	no	no	no	no	no	no	no	no	no	no	no	no
16TB0632_S53	16TB0632	Staphylococcus saprophyticus	Clinical sample	1	partial	rpoC.3003291.NC_002952.594518_598142.2053	90.58	38.4	no	no	NA	NA	NA	no	NA	NA	NA	NA		no	no	no	no	no	no	no	no	no	no	no	no	no	no	no	no	no	no	no	no	no	no	no	no	no	no	no	no	no	no
16TB0634_S98	16TB0634	Staphylococcus epidermidis	Clinical sample	1	no	NA	NA	NA	NA	no	NA	NA	NA	no	NA	NA	NA	NA		NA	NA	NA	NA	NA	NA	NA	NA	NA	NA	NA	NA	NA	NA	NA	NA	NA	NA	NA	NA	NA	NA	NA	NA	NA	NA	NA	NA	NA	NA
16TB0635_S29	16TB0635	Staphylococcus saprophyticus	Clinical sample	1	partial	rpoC.3003291.NC_002952.594518_598142.2053	90.5	17.6	no	no	NA	NA	NA	no	NA	NA	NA	NA		no	no	no	no	no	no	no	no	no	no	no	no	no	no	no	no	no	no	no	no	no	no	no	no	no	no	no	no	no	no
16TB0636_S40	16TB0636	Staphylococcus saprophyticus	Clinical sample	1	partial	rpoC.3003291.NC_002952.594518_598142.2053	90.52	13.2	yes	no	NA	NA	NA	no	NA	NA	NA	NA		no	no	no	no	no	no	yes	no	no	no	no	no	no	no	no	no	no	no	yes	no	no	no	no	no	no	no	no	no	no	no
16TB0638_S68	16TB0638	Staphylococcus epidermidis	Clinical sample	>4	partial	rpoC.3003291.NC_002952.594518_598142.2053	90.88	27	yes	no	NA	NA	NA	no	NA	NA	NA	NA		no	no	no	no	no	no	no	no	no	no	no	no	no	no	no	no	no	no	no	no	no	no	no	no	no	no	no	no	no	no
16TB0639_S44	16TB0639	Staphylococcus epidermidis	Clinical sample	1	partial	rpoC.3003291.NC_002952.594518_598142.2053	92.36	34.3	yes	no	NA	NA	NA	no	NA	NA	NA	NA		no	no	no	no	no	no	no	no	no	no	no	no	no	no	no	no	no	no	no	no	no	no	no	no	no	no	no	no	no	no
16TB0640_S45	16TB0640	Staphylococcus epidermidis	Clinical sample	0.5	partial	rpoC.3003291.NC_002952.594518_598142.2053	92.53	24.9	yes	no	NA	NA	NA	no	NA	NA	NA	NA		no	no	no	no	no	no	no	no	no	no	no	no	no	no	no	no	no	no	no	no	no	no	no	no	no	no	no	no	no	no
16TB0641_S34	16TB0641	Staphylococcus saprophyticus	Clinical sample	0.25	partial	rpoC.3003291.NC_002952.594518_598142.2053	90.19	17.1	yes	no	NA	NA	NA	no	NA	NA	NA	NA		no	no	no	no	no	no	no	yes	no	no	no	no	no	no	no	no	no	no	yes	no	no	no	no	no	no	no	no	no	no	no
16TB0644_S31	16TB0644	Staphylococcus saprophyticus	Clinical sample	0.25	partial	rpoC.3003291.NC_002952.594518_598142.2053	90.44	17.6	no	no	NA	NA	NA	no	NA	NA	NA	NA		no	no	no	no	no	no	no	no	no	no	no	no	no	no	no	no	no	no	no	no	no	no	no	no	no	no	no	no	no	no
16TB0645_S47	16TB0645	Staphylococcus epidermidis	Clinical sample	0.25	partial	rpoC.3003291.NC_002952.594518_598142.2053	90.88	34.8	yes	no	NA	NA	NA	no	NA	NA	NA	NA		no	no	no	no	no	no	no	no	no	no	no	no	no	no	no	no	no	no	no	no	no	no	no	no	no	no	no	no	no	no
16TB0646_S27	16TB0646	Staphylococcus saprophyticus	Clinical sample	1	partial	rpoC.3003291.NC_002952.594518_598142.2053	90.6	8.7	no	no	NA	NA	NA	no	NA	NA	NA	NA		no	no	no	no	no	no	no	no	no	no	no	no	no	no	no	no	no	no	no	no	no	no	no	no	no	no	no	no	no	no
16TB0647_S89	16TB0647	Staphylococcus epidermidis	Clinical sample	1	partial	rpoC.3003291.NC_002952.594518_598142.2053	92.36	24.6	yes	no	NA	NA	NA	no	NA	NA	NA	NA		no	no	no	no	no	no	no	no	no	no	no	no	no	no	no	no	no	no	no	no	no	no	no	no	no	no	no	no	no	no
16TB0648_S48	16TB0648	Staphylococcus epidermidis	Clinical sample	X	partial	rpoC.3003291.NC_002952.594518_598142.2053	90.05	22.1	yes	no	NA	NA	NA	no	NA	NA	NA	NA		no	no	no	no	no	no	no	no	no	no	no	no	no	no	no	no	no	no	no	no	no	no	no	no	no	no	no	no	no	no
16TB0649_S30	16TB0649	Staphylococcus saprophyticus	Clinical sample	1	partial	rpoC.3003291.NC_002952.594518_598142.2053	90.73	19.5	no	no	NA	NA	NA	no	NA	NA	NA	NA		no	no	no	no	no	no	no	no	no	no	no	no	no	no	no	no	no	no	no	no	no	no	no	no	no	no	no	no	no	no
16TB0650_S49	16TB0650	Staphylococcus epidermidis	Clinical sample	1	partial	rpoC.3003291.NC_002952.594518_598142.2053	92.36	38	yes	no	NA	NA	NA	no	NA	NA	NA	NA		no	no	no	no	no	no	no	no	no	no	no	no	no	no	no	no	no	no	no	no	no	no	no	no	no	no	no	no	no	no
PID_0208_31	NCTC 13831	Staphylococcus massiliensis		1	partial	rpoC.3003291.NC_002952.594518_598142.2053	90.46	7.2	yes	no	NA	NA	NA	no	NA	NA	NA	NA		no	no	no	no	no	no	no	no	no	no	no	no	no	no	no	no	no	no	no	no	no	no	no	no	no	no	no	no	no	no
PID_0208_37	NCTC 13837	Staphylococcus rostri		0.5	partial	rpoC.3003291.NC_002952.594518_598142.2053	90.22	23.9	yes	no	NA	NA	NA	no	NA	NA	NA	NA		no	no	no	no	no	no	no	no	no	no	no	no	no	yes	no	no	no	no	no	no	no	no	no	no	no	no	no	no	no	no
R_Dean_1	15TB0702	Staphylococcus epidermidis	Clinical sample	2	partial	rpoC.3003291.NC_002952.594518_598142.2053	93.5	12.8	yes	no	NA	NA	NA	no	NA	NA	NA	NA		no	no	no	no	no	no	no	no	no	no	no	no	no	no	no	no	no	no	no	no	no	no	no	no	no	no	no	no	no	no
R_Dean_11	15TB0761	Staphylococcus hominis	Clinical sample	0.5	partial	rpoC.3003291.NC_002952.594518_598142.2053	90.12	13.6	yes	no	NA	NA	NA	no	NA	NA	NA	NA		no	no	no	no	no	no	no	yes	no	no	no	no	no	yes	no	no	no	no	yes	no	no	no	no	no	no	no	no	yes	no	no
R_Dean_12	15TB0741	Staphylococcus epidermidis	Clinical sample	1	partial	rpoC.3003291.NC_002952.594518_598142.2053	90.66	11.6	yes	no	NA	NA	NA	no	NA	NA	NA	NA		no	no	no	no	no	no	no	no	no	no	no	no	no	yes	no	no	no	no	no	no	no	no	no	no	no	no	no	no	no	no
R_Dean_13	15TB0961	Staphylococcus capitis	Clinical sample	2	partial	rpoC.3003291.NC_002952.594518_598142.2053	91.11	8	yes	no	NA	NA	NA	no	NA	NA	NA	NA		no	no	no	no	no	no	no	yes	no	no	no	no	no	yes	no	no	no	no	no	no	no	no	no	no	yes	no	no	no	no	no
R_Dean_14	15TB0938	Staphylococcus lugdunensis	Clinical sample	1	partial	rpoC.3003291.NC_002952.594518_598142.2053	90.02	3.1	yes	no	NA	NA	NA	no	NA	NA	NA	NA		no	no	no	no	no	no	no	no	no	no	yes	yes	no	no	no	no	no	no	no	no	no	no	no	no	no	no	no	no	no	no
R_Dean_15	16TB0589	Staphylococcus saprophyticus	Clinical sample	0.5	partial	rpoC.3003291.NC_002952.594518_598142.2053	90.33	13.7	yes	no	NA	NA	NA	no	NA	NA	NA	NA		no	no	no	no	no	no	no	no	no	no	no	no	no	no	no	no	no	no	no	no	no	no	no	no	no	no	no	no	no	no
R_Dean_17	15TB0704	Staphylococcus epidermidis	Clinical sample	0.5	partial	rpoC.3003291.NC_002952.594518_598142.2053	90.26	19.4	yes	no	NA	NA	NA	no	NA	NA	NA	NA		no	no	no	no	no	no	no	no	no	no	no	no	no	no	no	no	no	no	no	no	no	no	no	no	no	no	no	no	no	no
R_Dean_19	15TB0760	Staphylococcus hominis	Clinical sample	1	partial	rpoC.3003291.NC_002952.594518_598142.2053	90.26	9.6	yes	no	NA	NA	NA	no	NA	NA	NA	NA		no	no	no	no	no	no	no	yes	no	no	no	no	no	yes	no	no	no	no	yes	no	no	no	no	no	no	no	no	yes	no	no
R_Dean_20	15TB0740	Staphylococcus haemolyticus	Clinical sample	2	no	NA	NA	NA	NA	no	NA	NA	NA	no	NA	NA	NA	NA		NA	NA	NA	NA	NA	NA	NA	NA	NA	NA	NA	NA	NA	NA	NA	NA	NA	NA	NA	NA	NA	NA	NA	NA	NA	NA	NA	NA	NA	NA
R_Dean_21	15TB0956	Staphylococcus pasteuri	Clinical sample	X	partial	rpoC.3003291.NC_002952.594518_598142.2053	90.31	7.3	yes	no	NA	NA	NA	no	NA	NA	NA	NA		no	no	no	no	no	no	no	no	no	no	no	no	no	no	no	no	no	no	no	no	no	no	no	no	no	no	no	no	no	no
R_Dean_23	16TB0590	Staphylococcus epidermidis	Clinical sample	0.25	partial	rpoC.3003291.NC_002952.594518_598142.2053	91.9	9.4	no	no	NA	NA	NA	no	NA	NA	NA	NA		no	no	no	no	no	no	no	no	no	no	no	no	no	no	no	no	no	no	no	no	no	no	no	no	no	no	no	no	no	no
R_Dean_24	16TB0561	Staphylococcus haemolyticus	Animal sample	0.5	partial	rpoC.3003291.NC_002952.594518_598142.2053	90.5	11	yes	no	NA	NA	NA	no	NA	NA	NA	NA		no	no	no	no	no	no	no	yes	no	no	no	no	no	yes	no	no	no	no	no	no	no	no	no	no	no	no	no	yes	no	no
R_Dean_25	15TB0711	Staphylococcus epidermidis	Clinical sample	2	partial	rpoC.3003291.NC_002952.594518_598142.2053	91.17	13.5	yes	no	NA	NA	NA	no	NA	NA	NA	NA		no	no	no	no	no	no	no	no	no	no	no	no	no	no	no	no	no	no	no	no	no	no	no	no	no	no	no	no	no	no
R_Dean_27	15TB0757	Staphylococcus epidermidis	Clinical sample	2	partial	rpoC.3003291.NC_002952.594518_598142.2053	92.36	13	yes	no	NA	NA	NA	no	NA	NA	NA	NA		no	no	no	no	no	no	no	no	no	no	no	no	no	no	no	no	no	no	no	no	no	no	no	no	no	no	no	no	no	no
R_Dean_28	15TB0774	Staphylococcus epidermidis	Clinical sample	2	partial	rpoC.3003291.NC_002952.594518_598142.2053	90.94	12.3	yes	no	NA	NA	NA	no	NA	NA	NA	NA		no	no	no	no	no	no	no	no	no	no	yes	no	no	no	no	no	no	no	no	no	no	no	no	no	no	no	no	no	no	no
R_Dean_29	15TB0963	Staphylococcus lugdunensis	Clinical sample	0.5	no	NA	NA	NA	NA	no	NA	NA	NA	no	NA	NA	NA	NA		NA	NA	NA	NA	NA	NA	NA	NA	NA	NA	NA	NA	NA	NA	NA	NA	NA	NA	NA	NA	NA	NA	NA	NA	NA	NA	NA	NA	NA	NA
R_Dean_3	15TB0779	Staphylococcus haemolyticus	Clinical sample	0.5	partial	rpoC.3003291.NC_002952.594518_598142.2053	91.14	4.9	yes	no	NA	NA	NA	no	NA	NA	NA	NA		no	no	no	no	no	no	no	no	no	no	no	no	no	no	no	no	no	no	no	no	no	no	no	no	no	no	no	no	no	no
R_Dean_30	15TB0917	Staphylococcus epidermidis	Healthy sample	0.5	partial	rpoC.3003291.NC_002952.594518_598142.2053	90.88	28.6	yes	no	NA	NA	NA	no	NA	NA	NA	NA		no	no	no	no	no	no	no	no	no	no	no	no	no	no	no	no	no	no	no	no	no	no	no	no	no	no	no	no	no	no
R_Dean_31	16TB0607	Staphylococcus epidermidis	Clinical sample	0.25	partial	rpoC.3003291.NC_002952.594518_598142.2053	92.53	15.4	yes	no	NA	NA	NA	no	NA	NA	NA	NA		no	no	no	no	no	no	no	no	no	no	no	no	no	no	no	no	no	no	no	no	no	no	no	no	no	no	no	no	no	no
R_Dean_32	16TB0643	Staphylococcus saprophyticus	Clinical sample	1	no	NA	NA	NA	NA	no	NA	NA	NA	no	NA	NA	NA	NA		NA	NA	NA	NA	NA	NA	NA	NA	NA	NA	NA	NA	NA	NA	NA	NA	NA	NA	NA	NA	NA	NA	NA	NA	NA	NA	NA	NA	NA	NA
R_Dean_33	15TB0715	Staphylococcus simulans	Clinical sample	0.25	partial	rpoC.3003291.NC_002952.594518_598142.2053	90.7	5.3	yes	no	NA	NA	NA	no	NA	NA	NA	NA		no	no	no	no	no	no	no	no	no	no	no	no	no	no	no	no	no	no	no	no	no	no	no	no	no	no	no	no	no	no
R_Dean_35	15TB0800	Staphylococcus capitis	Healthy sample	0.5	partial	rpoC.3003291.NC_002952.594518_598142.2053	90.72	3.3	yes	no	NA	NA	NA	no	NA	NA	NA	NA		no	no	no	no	no	no	no	yes	no	no	no	no	no	no	no	no	no	no	no	no	no	no	no	no	no	no	no	no	no	no
R_Dean_36	15TB0852	Staphylococcus epidermidis	Healthy sample	1	partial	rpoC.3003291.NC_002952.594518_598142.2053	90.18	10.5	yes	no	NA	NA	NA	no	NA	NA	NA	NA		no	no	no	no	no	no	no	no	no	no	no	no	no	no	no	no	no	no	no	no	no	no	no	no	no	no	no	no	no	no
R_Dean_37	15TB0962	Staphylococcus warneri	Clinical sample	0.5	partial	rpoC.3003291.NC_002952.594518_598142.2053	90.47	6.6	yes	no	NA	NA	NA	no	NA	NA	NA	NA		no	no	no	no	no	no	no	no	no	no	no	no	no	yes	no	no	no	no	no	no	no	no	no	no	no	no	no	no	no	no
R_Dean_38	16TB0523	Staphylococcus vitulinus	Animal sample	0.25	partial	rpoC.3003291.NC_002952.594518_598142.2053	90.02	6.1	yes	no	NA	NA	NA	no	NA	NA	NA	NA		no	no	no	no	no	no	no	no	no	no	no	no	no	yes	no	no	no	no	no	no	no	no	no	no	no	no	no	no	no	no
R_Dean_39	16TB0608	Staphylococcus epidermidis	Clinical sample	1	partial	rpoC.3003291.NC_002952.594518_598142.2053	90.15	4.8	yes	no	NA	NA	NA	no	NA	NA	NA	NA		no	no	no	no	no	no	no	yes	no	no	no	no	no	no	no	no	no	no	no	no	no	no	no	no	no	no	no	no	no	no
R_Dean_41	15TB0716	Staphylococcus epidermidis	Clinical sample	0.25	partial	rpoC.3003291.NC_002952.594518_598142.2053	91.16	4.5	yes	no	NA	NA	NA	no	NA	NA	NA	NA		no	no	no	no	no	no	no	no	no	no	no	no	no	no	no	no	no	no	no	no	no	no	no	no	no	no	no	no	no	no
R_Dean_43	15TB0775	Staphylococcus haemolyticus	Clinical sample	0.5	partial	rpoC.3003291.NC_002952.594518_598142.2053	90.23	3.2	yes	no	NA	NA	NA	no	NA	NA	NA	NA		no	no	no	no	no	no	no	yes	no	no	yes	no	no	no	no	no	no	no	no	no	no	no	no	no	no	no	no	no	no	no
R_Dean_44	15TB0851	Staphylococcus epidermidis	Healthy sample	1	no	NA	NA	NA	NA	no	NA	NA	NA	no	NA	NA	NA	NA		NA	NA	NA	NA	NA	NA	NA	NA	NA	NA	NA	NA	NA	NA	NA	NA	NA	NA	NA	NA	NA	NA	NA	NA	NA	NA	NA	NA	NA	NA
R_Dean_45	15TB0806	Staphylococcus epidermidis	Healthy sample	2	partial	rpoC.3003291.NC_002952.594518_598142.2053	91.17	24.6	yes	no	NA	NA	NA	no	NA	NA	NA	NA		no	no	no	no	no	no	no	no	no	no	no	no	no	no	no	no	no	no	no	no	no	no	no	no	no	no	no	no	no	no
R_Dean_46	16TB0531	Staphylococcus epidermidis	Clinical sample	0.5	partial	rpoC.3003291.NC_002952.594518_598142.2053	90.17	13.6	yes	no	NA	NA	NA	no	NA	NA	NA	NA		no	no	no	no	no	no	no	no	no	no	no	no	no	no	no	no	no	no	no	no	no	no	no	no	no	no	no	no	no	no
R_Dean_48	16TB0625	Staphylococcus epidermidis	Clinical sample	2	partial	rpoC.3003291.NC_002952.594518_598142.2053	90.46	6.9	yes	no	NA	NA	NA	no	NA	NA	NA	NA		no	no	no	no	no	no	no	no	no	no	no	no	no	no	no	no	no	no	no	no	no	no	no	no	no	no	no	no	no	no
R_Dean_49	15TB0718	Staphylococcus hominis	Clinical sample	0.25	partial	rpoC.3003291.NC_002952.594518_598142.2053	90.49	20.8	yes	no	NA	NA	NA	no	NA	NA	NA	NA		no	no	no	no	no	no	no	yes	no	no	no	no	no	yes	no	no	no	no	no	no	no	no	no	no	no	no	no	yes	no	no
R_Dean_5	15TB0839	Staphylococcus epidermidis	Healthy sample	1	partial	rpoC.3003291.NC_002952.594518_598142.2053	91.57	23.4	yes	no	NA	NA	NA	no	NA	NA	NA	NA		no	no	no	no	no	no	no	no	no	no	no	no	no	no	no	no	no	no	no	no	no	no	no	no	no	no	no	no	no	no
R_Dean_51	15TB0843	Staphylococcus haemolyticus	Healthy sample	0.25	partial	rpoC.3003291.NC_002952.594518_598142.2053	91.12	10.3	yes	no	NA	NA	NA	no	NA	NA	NA	NA		no	no	no	no	no	no	no	yes	no	no	no	no	no	yes	no	no	no	no	no	no	no	no	no	no	no	no	no	no	no	no
R_Dean_53	15TB0803	Staphylococcus hominis	Healthy sample	0.25	partial	rpoC.3003291.NC_002952.594518_598142.2053	90.03	9.9	yes	no	NA	NA	NA	no	NA	NA	NA	NA		no	no	yes	no	no	no	no	yes	no	no	no	no	yes	yes	no	no	no	yes	no	no	no	no	no	no	no	no	no	yes	no	no
R_Dean_54	16TB0541	Staphylococcus chromogenes	Animal sample	0.25	no	NA	NA	NA	NA	no	NA	NA	NA	no	NA	NA	NA	NA		NA	NA	NA	NA	NA	NA	NA	NA	NA	NA	NA	NA	NA	NA	NA	NA	NA	NA	NA	NA	NA	NA	NA	NA	NA	NA	NA	NA	NA	NA
R_Dean_56	16TB0566	Staphylococcus hominis	Healthy sample	2	partial	rpoC.3003291.NC_002952.594518_598142.2053	90.18	27	yes	no	NA	NA	NA	no	NA	NA	NA	NA		no	no	yes	no	no	no	no	yes	no	no	no	no	yes	yes	no	no	no	no	no	no	no	no	no	no	no	no	no	yes	no	no
R_Dean_58	15TB0795	Staphylococcus hominis	Healthy sample	0.5	partial	rpoC.3003291.NC_002952.594518_598142.2053	90.42	19.9	yes	no	NA	NA	NA	no	NA	NA	NA	NA		no	no	yes	no	no	no	no	yes	no	no	no	no	yes	yes	no	no	no	no	no	no	no	no	no	no	no	no	no	yes	no	no
R_Dean_59	15TB0829	Staphylococcus saprophyticus	Healthy sample	1	partial	rpoC.3003291.NC_002952.594518_598142.2053	90.99	11.9	no	no	NA	NA	NA	no	NA	NA	NA	NA		no	no	no	no	no	no	no	no	no	no	no	no	no	no	no	no	no	no	no	no	no	no	no	no	no	no	no	no	no	no
R_Dean_6	15TB0943	Staphylococcus capitis	Clinical sample	0.25	no	NA	NA	NA	NA	no	NA	NA	NA	no	NA	NA	NA	NA		NA	NA	NA	NA	NA	NA	NA	NA	NA	NA	NA	NA	NA	NA	NA	NA	NA	NA	NA	NA	NA	NA	NA	NA	NA	NA	NA	NA	NA	NA
R_Dean_60	15TB0861	Staphylococcus lugdunensis	Healthy sample	2	no	NA	NA	NA	NA	no	NA	NA	NA	no	NA	NA	NA	NA		NA	NA	NA	NA	NA	NA	NA	NA	NA	NA	NA	NA	NA	NA	NA	NA	NA	NA	NA	NA	NA	NA	NA	NA	NA	NA	NA	NA	NA	NA
R_Dean_64	16TB0633	Staphylococcus epidermidis	Clinical sample	1	partial	rpoC.3003291.NC_002952.594518_598142.2053	90.33	15	yes	no	NA	NA	NA	no	NA	NA	NA	NA		no	no	no	no	no	no	no	no	no	no	no	no	no	no	no	no	no	no	no	no	no	no	no	no	no	no	no	no	no	no
R_Dean_66	15TB0794	Staphylococcus epidermidis	Healthy sample	0.5	partial	rpoC.3003291.NC_002952.594518_598142.2053	90.11	6.8	yes	no	NA	NA	NA	no	NA	NA	NA	NA		no	no	no	no	no	no	no	yes	no	no	no	no	no	no	no	no	no	no	no	no	no	no	no	no	no	no	no	no	no	no
R_Dean_67	15TB0823	Staphylococcus warneri	Animal sample	2	partial	rpoC.3003291.NC_002952.594518_598142.2053	91.46	5.6	no	no	NA	NA	NA	no	NA	NA	NA	NA		no	no	no	no	no	no	no	no	no	no	no	no	no	no	no	no	no	no	no	no	no	no	no	no	no	no	no	no	no	no
R_Dean_68	15TB0864	Staphylococcus haemolyticus	Healthy sample	0.5	partial	rpoC.3003291.NC_002952.594518_598142.2053	90.07	8.5	yes	no	NA	NA	NA	no	NA	NA	NA	NA		no	no	no	no	no	no	no	yes	no	no	no	no	no	no	no	no	no	no	no	no	no	no	no	no	no	no	no	no	no	no
R_Dean_69	15TB0908	Staphylococcus hominis	Healthy sample	0.25	partial	rpoC.3003291.NC_002952.594518_598142.2053	90.15	20.7	yes	no	NA	NA	NA	no	NA	NA	NA	NA		no	no	yes	no	no	no	no	yes	no	no	no	no	yes	yes	no	no	yes	no	no	yes	no	no	no	no	no	no	no	yes	no	no
R_Dean_7	16TB0588	Staphylococcus epidermidis	Clinical sample	2	no	NA	NA	NA	NA	no	NA	NA	NA	no	NA	NA	NA	NA		NA	NA	NA	NA	NA	NA	NA	NA	NA	NA	NA	NA	NA	NA	NA	NA	NA	NA	NA	NA	NA	NA	NA	NA	NA	NA	NA	NA	NA	NA
R_Dean_70	16TB0546	Staphylococcus equorum	Animal sample	0.25	partial	rpoC.3003291.NC_002952.594518_598142.2053	90.41	8.5	yes	no	NA	NA	NA	no	NA	NA	NA	NA		no	yes	no	no	no	no	no	yes	no	no	no	no	no	yes	no	no	no	no	no	no	no	no	no	no	no	no	no	yes	no	no
R_Dean_71	15TB0978	Staphylococcus hominis	Clinical sample	0.25	no	NA	NA	NA	NA	no	NA	NA	NA	no	NA	NA	NA	NA		NA	NA	NA	NA	NA	NA	NA	NA	NA	NA	NA	NA	NA	NA	NA	NA	NA	NA	NA	NA	NA	NA	NA	NA	NA	NA	NA	NA	NA	NA
R_Dean_74	15TB0773	Staphylococcus warneri	Clinical sample	2	partial	rpoC.3003291.NC_002952.594518_598142.2053	90.94	7.9	yes	no	NA	NA	NA	no	NA	NA	NA	NA		no	no	no	no	no	no	no	no	no	no	no	no	yes	yes	no	no	no	no	no	no	no	no	no	no	no	no	no	no	no	no
R_Dean_75	15TB0886	Staphylococcus auricularis	Healthy sample	0.25	partial	rpoC.3003291.NC_002952.594518_598142.2053	92.66	9.1	no	no	NA	NA	NA	no	NA	NA	NA	NA		no	no	no	no	no	no	no	no	no	no	no	no	no	no	no	no	no	no	no	no	no	no	no	no	no	no	no	no	no	no
R_Dean_76	15TB0946	Staphylococcus epidermidis	Clinical sample	0.25	partial	rpoC.3003291.NC_002952.594518_598142.2053	90.26	16.5	yes	no	NA	NA	NA	no	NA	NA	NA	NA		no	no	no	no	no	no	no	no	no	no	no	no	no	no	no	no	no	no	no	no	no	no	no	no	no	no	no	no	no	no
R_Dean_77	15TB0909	Staphylococcus epidermidis	Healthy sample	1	partial	rpoC.3003291.NC_002952.594518_598142.2053	90.33	26.7	yes	no	NA	NA	NA	no	NA	NA	NA	NA		no	no	no	no	no	no	no	no	no	no	no	no	no	no	no	no	no	no	no	no	no	no	no	no	no	no	no	no	no	no
R_Dean_8	16TB0614	Staphylococcus epidermidis	Clinical sample	1	partial	rpoC.3003291.NC_002952.594518_598142.2053	90.64	4.9	yes	no	NA	NA	NA	no	NA	NA	NA	NA		no	no	no	no	no	no	no	yes	no	no	no	no	no	no	no	no	no	no	no	no	no	no	no	no	no	no	no	no	no	no
R_Dean_82	15TB0793	Staphylococcus hominis	Healthy sample	0.25	partial	rpoC.3003291.NC_002952.594518_598142.2053	90.21	13.2	yes	no	NA	NA	NA	no	NA	NA	NA	NA		no	no	yes	no	no	no	no	yes	no	no	no	no	yes	yes	no	no	no	no	no	no	no	no	no	no	no	no	no	yes	no	no
R_Dean_83	15TB0871	Staphylococcus epidermidis	Healthy sample	1	partial	rpoC.3003291.NC_002952.594518_598142.2053	90.12	6.2	yes	no	NA	NA	NA	no	NA	NA	NA	NA		no	no	no	no	no	no	no	no	no	no	no	no	no	no	no	no	no	no	no	no	no	no	no	no	no	no	no	no	no	no
R_Dean_84	15TB0950	Staphylococcus epidermidis	Clinical sample	0.25	partial	rpoC.3003291.NC_002952.594518_598142.2053	90.3	15.7	yes	no	NA	NA	NA	no	NA	NA	NA	NA		no	no	no	no	no	no	no	no	no	no	no	no	no	no	no	no	no	no	no	no	no	no	no	no	no	no	no	no	no	no
R_Dean_85	15TB0895	Staphylococcus haemolyticus	Healthy sample	0.5	partial	rpoC.3003291.NC_002952.594518_598142.2053	90.63	7.4	yes	no	NA	NA	NA	no	NA	NA	NA	NA		yes	no	no	yes	no	no	no	yes	no	no	no	no	no	yes	no	no	no	no	no	no	no	no	no	no	no	no	no	no	no	no
R_Dean_86	16TB0580	Staphylococcus epidermidis	Clinical sample	0.5	partial	rpoC.3003291.NC_002952.594518_598142.2053	92.71	17.7	yes	no	NA	NA	NA	no	NA	NA	NA	NA		no	no	no	no	no	no	no	no	no	no	no	no	no	no	no	no	no	no	no	no	no	no	no	no	no	no	no	no	no	no
R_Dean_9	15TB0703	Staphylococcus epidermidis	Clinical sample	0.5	partial	rpoC.3003291.NC_002952.594518_598142.2053	90.24	13.8	yes	no	NA	NA	NA	no	NA	NA	NA	NA		no	no	no	no	no	no	no	no	no	no	no	no	no	no	no	no	no	no	no	no	no	no	no	no	no	no	no	no	no	no
R_Dean_90	15TB0782	Staphylococcus epidermidis	Clinical sample	1	partial	rpoC.3003291.NC_002952.594518_598142.2053	90.85	5.8	yes	no	NA	NA	NA	no	NA	NA	NA	NA		no	no	no	no	no	no	no	no	no	no	no	no	no	yes	no	no	no	no	no	no	no	no	no	no	no	no	no	no	no	no
R_Dean_91	15TB0828	Staphylococcus epidermidis	Healthy sample	1	partial	rpoC.3003291.NC_002952.594518_598142.2053	90.21	10.4	yes	no	NA	NA	NA	no	NA	NA	NA	NA		no	no	no	no	no	no	no	no	no	no	no	no	no	no	no	no	no	no	no	no	no	no	no	no	no	no	no	no	no	no
R_Dean_92	15TB0949	Staphylococcus epidermidis	Clinical sample	1	partial	rpoC.3003291.NC_002952.594518_598142.2053	90.69	8.3	yes	no	NA	NA	NA	no	NA	NA	NA	NA		no	no	no	no	no	no	no	no	no	no	no	no	no	yes	no	no	no	no	no	no	no	no	no	no	no	no	no	no	no	no
R_Dean_93	15TB0892	Staphylococcus lugdunensis	Healthy sample	1	no	NA	NA	NA	NA	no	NA	NA	NA	no	NA	NA	NA	NA		NA	NA	NA	NA	NA	NA	NA	NA	NA	NA	NA	NA	NA	NA	NA	NA	NA	NA	NA	NA	NA	NA	NA	NA	NA	NA	NA	NA	NA	NA
R_Dean_94	16TB0587	Staphylococcus haemolyticus	Clinical sample	0.5	partial	rpoC.3003291.NC_002952.594518_598142.2053	90.02	9.5	yes	no	NA	NA	NA	no	NA	NA	NA	NA		no	no	no	no	no	no	no	yes	no	no	no	no	no	no	no	no	no	no	no	no	no	no	no	no	no	no	no	no	no	no
R_Dean_95	16TB0628	Staphylococcus saprophyticus	Clinical sample	0.25	no	NA	NA	NA	NA	no	NA	NA	NA	no	NA	NA	NA	NA		NA	NA	NA	NA	NA	NA	NA	NA	NA	NA	NA	NA	NA	NA	NA	NA	NA	NA	NA	NA	NA	NA	NA	NA	NA	NA	NA	NA	NA	NA
R14014CNEG1A_S28	15TB0712	Staphylococcus warneri	Clinical sample	0.5	partial	rpoC.3003291.NC_002952.594518_598142.2053	90.22	6.8	yes	no	NA	NA	NA	no	NA	NA	NA	NA		no	no	no	no	no	no	no	no	no	no	no	no	no	no	no	no	no	no	no	no	no	no	no	no	no	no	no	no	no	no
R14014CNEG1B_S16	15TB0749	Staphylococcus warneri	Clinical sample	1	partial	rpoC.3003291.NC_002952.594518_598142.2053	91.45	9	yes	no	NA	NA	NA	no	NA	NA	NA	NA		no	no	no	no	no	no	no	no	no	no	no	no	no	no	no	no	no	no	no	no	no	no	no	no	no	no	no	no	no	no
R26951_S5	15TB0721	Staphylococcus epidermidis	Clinical sample	0.5	partial	rpoC.3003291.NC_002952.594518_598142.2053	90.51	8.7	yes	no	NA	NA	NA	no	NA	NA	NA	NA		no	no	no	no	no	no	no	yes	no	no	no	no	no	no	no	no	no	no	no	no	no	no	no	no	no	no	no	no	no	no
R34108_S40	15TB0729	Staphylococcus epidermidis	Clinical sample	0.5	partial	rpoC.3003291.NC_002952.594518_598142.2053	90.88	14.1	yes	no	NA	NA	NA	no	NA	NA	NA	NA		no	no	no	no	no	no	no	no	no	no	no	no	no	no	no	no	no	no	no	no	no	no	no	no	no	no	no	no	no	no
R34109_S32	15TB0730	Staphylococcus epidermidis	Clinical sample	2	partial	rpoC.3003291.NC_002952.594518_598142.2053	91.28	71.7	yes	no	NA	NA	NA	no	NA	NA	NA	NA		no	no	no	no	no	no	no	no	no	no	no	no	no	no	no	no	no	no	no	no	no	no	no	no	no	no	no	no	no	no
R34110_S35	15TB0731	Staphylococcus epidermidis	Clinical sample	2	partial	rpoC.3003291.NC_002952.594518_598142.2053	92.36	10.3	yes	no	NA	NA	NA	no	NA	NA	NA	NA		no	no	no	no	no	no	no	no	no	no	no	no	no	no	no	no	no	no	no	no	no	no	no	no	no	no	no	no	no	no
R360741_S30	15TB0921	Staphylococcus haemolyticus	Clinical sample	0.25	partial	rpoC.3003291.NC_002952.594518_598142.2053	92.55	8.1	yes	no	NA	NA	NA	no	NA	NA	NA	NA		no	no	no	no	no	no	no	no	no	no	no	no	no	no	no	no	no	no	no	no	no	no	no	no	no	no	no	no	no	no
R360742B_S45	15TB0780	Staphylococcus haemolyticus	Clinical sample	0.5	partial	rpoC.3003291.NC_002952.594518_598142.2053	90.05	12.9	yes	no	NA	NA	NA	no	NA	NA	NA	NA		no	no	no	no	no	no	no	yes	no	no	no	no	no	no	no	no	no	no	no	no	no	no	no	no	no	no	no	no	no	no
R360752_S36	15TB0738	Staphylococcus epidermidis	Clinical sample	2	partial	rpoC.3003291.NC_002952.594518_598142.2053	90.94	26.3	yes	no	NA	NA	NA	no	NA	NA	NA	NA		no	no	no	no	no	no	no	no	no	no	no	no	no	no	no	no	no	no	no	no	no	no	no	no	no	no	no	no	no	no
R45579_S26	15TB0745	Staphylococcus simulans	Clinical sample	0.5	partial	rpoC.3003291.NC_002952.594518_598142.2053	90.41	30.7	yes	no	NA	NA	NA	no	NA	NA	NA	NA		no	no	no	no	no	no	no	no	no	no	no	no	no	no	no	no	no	no	no	no	no	no	no	no	no	no	no	no	no	no
RHL2_S43	15TB0804	Staphylococcus warneri	Healthy sample	2	no	NA	NA	NA	NA	no	NA	NA	NA	no	NA	NA	NA	NA		NA	NA	NA	NA	NA	NA	NA	NA	NA	NA	NA	NA	NA	NA	NA	NA	NA	NA	NA	NA	NA	NA	NA	NA	NA	NA	NA	NA	NA	NA
YEAC1_S48	15TB0797	Staphylococcus epidermidis	Healthy sample	0.5	partial	rpoC.3003291.NC_002952.594518_598142.2053	92.36	81.1	yes	no	NA	NA	NA	no	NA	NA	NA	NA		no	no	no	no	no	no	no	no	no	no	no	no	no	no	no	no	no	no	no	no	no	no	no	no	no	no	no	no	no	no
YEAC2_S44	15TB0798	Staphylococcus haemolyticus	Healthy sample	1	partial	rpoC.3003291.NC_002952.594518_598142.2053	91.14	10.6	yes	no	NA	NA	NA	no	NA	NA	NA	NA		no	no	no	no	no	no	no	yes	no	no	no	no	no	no	no	no	no	no	no	no	no	no	no	no	no	no	no	no	no	no
				DapMIC
	NCTC13825	Staphylococcus carnosus subsp. carnosus		1
	NCTC13826	Staphylococcus carnosus subsp. utilis		1
	NCTC13827	Staphylococcus condimenti		1
	NCTC13828	Staphylococcus devriesei		1
	NCTC13830	Staphylococcus jettensis		0.5
	NCTC13832	Staphylococcus microti		0.5
	NCTC13833	Staphylococcus muscae		0.25
	NCTC13834	Staphylococcus nepalensis		0.25
	NCTC13835	Staphylococcus petrasii		0.25
	NCTC13836	Staphylococcus piscifermentans		0.25
	NCTC13838	Staphylococcus simiae		0.25
	NCTC13839	Staphylococcus stepanovicii		0.25
[truncated: 126 more columns]

## Sheet: Erythromycin
name	Biorepository	MALDI	Source	EryMIC	ErmA.assembled	ErmA.match	ErmA.ref_seq	ErmA.pct_id	ErmA.ctg_cov	ErmC.assembled	ErmC.match	ErmC.ref_seq	ErmC.pct_id	ErmC.ctg_cov	ErmC.novel_var	emeA.assembled	emeA.match	emeA.ref_seq	emeA.pct_id	emeA.ctg_cov	emeA.novel_var	emeA.I153_I154del	msrA.assembled	msrA.match	msrA.ref_seq	msrA.pct_id	msrA.ctg_cov	msrA.novel_var	qac..assembled	qac..match	qac..ref_seq	qac..pct_id	qac..ctg_cov	qac..novel_var	norA.assembled	norA.match	norA.ref_seq	norA.pct_id	norA.ctg_cov	norA.novel_var			SNPS	ErmC.D117E	ErmC.D74N	ErmC.E30K	ErmC.E3K	ErmC.F142L	ErmC.F145L
15TB0524_S14	16TB0524	Staphylococcus sciuri	Animal sample	0.5	no	no	NA	NA	NA	no	no	NA	NA	NA	NA	no	no	NA	NA	NA	NA	NA	no	no	NA	NA	NA	NA	no	no	NA	NA	NA	NA	no	no	NA	NA	NA	NA				NA	NA	NA	NA	NA	NA
15TB0527_S84	16TB0527	Staphylococcus epidermidis	Clinical sample	2	no	no	NA	NA	NA	no	no	NA	NA	NA	NA	no	no	NA	NA	NA	NA	NA	no	no	NA	NA	NA	NA	yes	yes	qacA.3003046.AB566411.0_1545.265	99.94	230.1	yes	yes	yes	norA.3000391.AY566250.391_1555.268	100	123.1	no				NA	NA	NA	NA	NA	NA
15TB0528_S79	16TB0528	Staphylococcus epidermidis	Clinical sample	0.25	no	no	NA	NA	NA	no	no	NA	NA	NA	NA	no	no	NA	NA	NA	NA	NA	no	no	NA	NA	NA	NA	yes	yes	qacA.3003046.AB566411.0_1545.265	99.94	69.1	yes	yes	yes	norA.3000391.AY566250.391_1555.268	100	36.1	no				NA	NA	NA	NA	NA	NA
15TB0529_S55	16TB0529	Staphylococcus epidermidis	Clinical sample	>512	no	no	NA	NA	NA	yes	yes	ErmC.3000250.M12730.779_1514.501	99.86	1446.4	yes	no	no	NA	NA	NA	NA	NA	no	no	NA	NA	NA	NA	yes	yes	qacA.3003046.AB566411.0_1545.265	99.94	100.5	yes	yes	yes	norA.3000391.AY566250.391_1555.268	97.59	55	yes				NA	NA	NA	NA	NA	NA
15TB0532_S110	16TB0532	Staphylococcus epidermidis	Healthy sample	64	no	no	NA	NA	NA	no	no	NA	NA	NA	NA	no	no	NA	NA	NA	NA	NA	yes	yes	msrA.3000251.NC_022598.1.14791_16258.4185	99.25	31.4	yes	yes	yes	qacA.3003046.AB566411.0_1545.265	99.94	62.8	yes	yes	yes	norA.3000391.AY566250.391_1555.268	100	35.8	no				no	no	no	no	yes	no
15TB0533_S107	16TB0533	Staphylococcus epidermidis	Healthy sample	128	no	no	NA	NA	NA	no	no	NA	NA	NA	NA	no	no	NA	NA	NA	NA	NA	yes	yes	msrA.3000251.NC_022598.1.14791_16258.4185	99.25	70.5	yes	yes	yes	qacA.3003046.AB566411.0_1545.265	99.94	119	yes	yes	yes	norA.3000391.AY566250.391_1555.268	100	78.3	no				no	no	no	no	yes	no
15TB0706_S1	15TB0706	Staphylococcus epidermidis	Clinical sample	256	no	no	NA	NA	NA	no	no	NA	NA	NA	NA	no	no	NA	NA	NA	NA	NA	yes	yes	msrA.3000251.NC_022598.1.14791_16258.4185	100	75.6	no	yes	yes	qacA.3003046.AB566411.0_1545.265	99.94	129.7	yes	yes	yes	norA.3000391.AY566250.391_1555.268	100	55.9	no				no	no	no	no	yes	no
15TB0707_S155	15TB0707	Staphylococcus epidermidis	Clinical sample	>512	no	no	NA	NA	NA	yes	yes	ErmC.3000250.M12730.779_1514.501	99.86	46.6	yes	no	no	NA	NA	NA	NA	NA	no	no	NA	NA	NA	NA	yes	yes	qacA.3003046.AB566411.0_1545.265	99.94	163.6	yes	yes	yes	norA.3000391.AY566250.391_1555.268	100	93.3	no				NA	NA	NA	NA	NA	NA
15TB0708_S8	15TB0708	Staphylococcus epidermidis	Clinical sample	>512	no	no	NA	NA	NA	yes	yes	ErmC.3000250.M12730.779_1514.501	99.86	32.2	yes	no	no	NA	NA	NA	NA	NA	no	no	NA	NA	NA	NA	yes	yes	qacA.3003046.AB566411.0_1545.265	99.94	114.3	yes	yes	yes	norA.3000391.AY566250.391_1555.268	100	62.7	no				no	no	no	no	yes	no
15TB0709_S14	15TB0709	Staphylococcus epidermidis	Clinical sample	>512	yes	yes	ErmA.3000347.NC_009632.49744_50476.554	100	547.3	no	no	NA	NA	NA	NA	no	no	NA	NA	NA	NA	NA	no	no	NA	NA	NA	NA	yes	yes	qacA.3003046.AB566411.0_1545.265	99.87	285.5	yes	yes	yes	norA.3000391.AY566250.391_1555.268	100	152	no				no	no	no	no	yes	no
15TB0710_S37	15TB0710	Staphylococcus haemolyticus	Clinical sample	>512	no	no	NA	NA	NA	yes	yes	ErmC.3000250.M12730.779_1514.501	99.86	1223.4	yes	no	no	NA	NA	NA	NA	NA	no	no	NA	NA	NA	NA	no	no	NA	NA	NA	NA	no	no	NA	NA	NA	NA				no	no	no	no	yes	no
15TB0713_S25	15TB0713	Staphylococcus haemolyticus	Clinical sample	0.25	no	no	NA	NA	NA	no	no	NA	NA	NA	NA	no	no	NA	NA	NA	NA	NA	no	no	NA	NA	NA	NA	yes	yes	qacA.3003046.AB566411.0_1545.265	99.94	80.1	yes	no	no	NA	NA	NA	NA				no	no	no	no	no	no
15TB0714_S12	15TB0714	Staphylococcus epidermidis	Clinical sample	128	no	no	NA	NA	NA	no	no	NA	NA	NA	NA	no	no	NA	NA	NA	NA	NA	yes	yes	msrA.3000251.NC_022598.1.14791_16258.4185	100	104.2	no	no	no	NA	NA	NA	NA	yes	yes	norA.3000391.AY566250.391_1555.268	100	48.1	no				no	no	no	no	yes	no
15TB0717_S106	15TB0717	Staphylococcus capitis	Clinical sample	0.5	no	no	NA	NA	NA	no	no	NA	NA	NA	NA	no	no	NA	NA	NA	NA	NA	no	no	NA	NA	NA	NA	no	no	NA	NA	NA	NA	no	no	NA	NA	NA	NA				no	no	no	no	yes	no
15TB0720_S6	15TB0720	Staphylococcus epidermidis	Clinical sample	>512	no	no	NA	NA	NA	yes	yes	ErmC.3000250.M12730.779_1514.501	99.86	62.4	yes	no	no	NA	NA	NA	NA	NA	no	no	NA	NA	NA	NA	yes	yes	qacB.3003047.AF535087.28_1573.307	99.61	166.2	yes	yes	yes	norA.3000391.AY566250.391_1555.268	100	81.9	no				no	no	no	no	yes	yes
15TB0722_S87	15TB0722	Staphylococcus epidermidis	Clinical sample	>512	no	no	NA	NA	NA	yes	yes	ErmC.3000250.M12730.779_1514.501	99.86	67	yes	no	no	NA	NA	NA	NA	NA	no	no	NA	NA	NA	NA	yes	yes	qacA.3003046.AB566411.0_1545.265	99.94	308.8	yes	yes	yes	norA.3000391.AY566250.391_1555.268	100	129.5	no				no	no	no	no	yes	no
15TB0723_S2	15TB0723	Staphylococcus epidermidis	Clinical sample	1	no	no	NA	NA	NA	no	no	NA	NA	NA	NA	no	no	NA	NA	NA	NA	NA	no	no	NA	NA	NA	NA	yes	yes	qacA.3003046.AB566411.0_1545.265	99.93	108.9	yes	yes	yes	norA.3000391.AY566250.391_1555.268	100	59.3	no				no	no	no	no	yes	no
15TB0724_S16	15TB0724	Staphylococcus epidermidis	Clinical sample	X	no	no	NA	NA	NA	no	no	NA	NA	NA	NA	no	no	NA	NA	NA	NA	NA	no	no	NA	NA	NA	NA	no	no	NA	NA	NA	NA	yes	yes	norA.3000391.AY566250.391_1555.268	100	81.8	no				NA	NA	NA	NA	NA	NA
15TB0725_S17	15TB0725	Staphylococcus epidermidis	Clinical sample	32	no	no	NA	NA	NA	no	no	NA	NA	NA	NA	no	no	NA	NA	NA	NA	NA	yes	yes	msrA.3000251.NC_022598.1.14791_16258.4185	99.25	141.6	yes	yes	yes	qacA.3003046.AB566411.0_1545.265	99.94	269.8	yes	yes	yes	norA.3000391.AY566250.391_1555.268	100	103.2	no				no	no	no	no	yes	no
15TB0726_S3	15TB0726	Staphylococcus epidermidis	Clinical sample	0.5	no	no	NA	NA	NA	no	no	NA	NA	NA	NA	no	no	NA	NA	NA	NA	NA	no	no	NA	NA	NA	NA	no	no	NA	NA	NA	NA	yes	yes	norA.3000391.AY566250.391_1555.268	97.75	27.9	yes				no	no	no	no	yes	no
15TB0727_S4	15TB0727	Staphylococcus epidermidis	Clinical sample	X	no	no	NA	NA	NA	no	no	NA	NA	NA	NA	no	no	NA	NA	NA	NA	NA	no	no	NA	NA	NA	NA	no	no	NA	NA	NA	NA	yes	yes	norA.3000391.AY566250.391_1555.268	97.59	71.5	yes				no	no	no	no	yes	no
15TB0728_S126	15TB0728	Staphylococcus epidermidis	Clinical sample	64	no	no	NA	NA	NA	yes	yes	ErmC.3000250.M12730.779_1514.501	99.86	622.7	yes	no	no	NA	NA	NA	NA	NA	no	no	NA	NA	NA	NA	yes	yes	qacA.3003046.AB566411.0_1545.265	99.94	122.2	yes	no	no	NA	NA	NA	NA				no	no	no	no	yes	no
15TB0733_S163	15TB0733	Staphylococcus epidermidis	Clinical sample	2	no	no	NA	NA	NA	no	no	NA	NA	NA	NA	no	no	NA	NA	NA	NA	NA	no	no	NA	NA	NA	NA	yes	yes	qacB.3003047.AF535087.28_1573.307	99.68	353.4	yes	yes	yes	norA.3000391.AY566250.391_1555.268	100	106.1	no				no	no	no	no	yes	no
15TB0734_S159	15TB0734	Staphylococcus epidermidis	Clinical sample	128	no	no	NA	NA	NA	no	no	NA	NA	NA	NA	no	no	NA	NA	NA	NA	NA	yes	yes	msrA.3000251.NC_022598.1.14791_16258.4185	100	98.3	no	no	no	NA	NA	NA	NA	yes	yes	norA.3000391.AY566250.391_1555.268	97.59	55.3	yes				yes	yes	no	yes	yes	yes
15TB0735_S161	15TB0735	Staphylococcus capitis	Clinical sample	1	no	no	NA	NA	NA	no	no	NA	NA	NA	NA	no	no	NA	NA	NA	NA	NA	no	no	NA	NA	NA	NA	partial	no	qacB.3003047.AF535087.28_1573.307	99.43	1.7	yes	no	no	NA	NA	NA	NA				NA	NA	NA	NA	NA	NA
15TB0736_S162	15TB0736	Staphylococcus epidermidis	Clinical sample	>512	no	no	NA	NA	NA	partial	no	ErmC.3000250.M12730.779_1514.501	100	5.8	no	no	no	NA	NA	NA	NA	NA	no	no	NA	NA	NA	NA	yes	yes	qacB.3003047.AF535087.28_1573.307	99.61	17.7	yes	yes	yes	norA.3000391.AY566250.391_1555.268	100	85.7	no				no	no	no	no	yes	no
15TB0737_S160	15TB0737	Staphylococcus haemolyticus	Clinical sample	>512	no	no	NA	NA	NA	yes	yes	ErmC.3000250.M12730.779_1514.501	99.86	533.8	yes	no	no	NA	NA	NA	NA	NA	yes	yes	msrA.3000251.NC_022598.1.14791_16258.4185	99.32	51.8	yes	yes	yes	qacA.3003046.AB566411.0_1545.265	99.94	102.6	yes	no	no	NA	NA	NA	NA				no	no	no	no	yes	no
15TB0739_S167	15TB0739	Staphylococcus epidermidis	Clinical sample	>512	no	no	NA	NA	NA	yes	yes	ErmC.3000250.M12730.779_1514.501	99.86	30.7	yes	no	no	NA	NA	NA	NA	NA	no	no	NA	NA	NA	NA	yes	yes	qacA.3003046.AB566411.0_1545.265	99.94	86.1	yes	yes	yes	norA.3000391.AY566250.391_1555.268	100	49.6	no				no	no	no	no	yes	no
15TB0743_S11	15TB0743	Staphylococcus epidermidis	Clinical sample	>512	no	no	NA	NA	NA	yes	yes	ErmC.3000250.M12730.779_1514.501	99.46	1596.6	yes	no	no	NA	NA	NA	NA	NA	no	no	NA	NA	NA	NA	yes	yes	qacB.3003047.AF535087.28_1573.307	99.68	257.4	yes	yes	yes	norA.3000391.AY566250.391_1555.268	100	60.7	no				no	no	no	no	yes	no
15TB0748_S46	15TB0748	Staphylococcus haemolyticus	Clinical sample	64	no	no	NA	NA	NA	no	no	NA	NA	NA	NA	no	no	NA	NA	NA	NA	NA	yes	yes	msrA.3000251.NC_022598.1.14791_16258.4185	99.32	74.2	yes	yes	yes	qacA.3003046.AB566411.0_1545.265	99.87	167.5	yes	no	no	NA	NA	NA	NA				no	no	no	no	yes	no
15TB0750_S150	15TB0750	Staphylococcus epidermidis	Clinical sample	16	no	no	NA	NA	NA	yes	yes	ErmC.3000250.M12730.779_1514.501	99.86	162.2	yes	no	no	NA	NA	NA	NA	NA	no	no	NA	NA	NA	NA	yes_nonunique	yes	qacA.3003046.AB566411.0_1545.265	99.74	262.5	yes	yes	yes	norA.3000391.AY566250.391_1555.268	100	51.2	no				no	no	no	no	yes	no
15TB0752_S9	15TB0752	Staphylococcus epidermidis	Clinical sample	0.25	no	no	NA	NA	NA	no	no	NA	NA	NA	NA	no	no	NA	NA	NA	NA	NA	no	no	NA	NA	NA	NA	no	no	NA	NA	NA	NA	yes	yes	norA.3000391.AY566250.391_1555.268	100	60.7	no				no	no	no	no	yes	no
15TB0753_S10	15TB0753	Staphylococcus epidermidis	Clinical sample	2	no	no	NA	NA	NA	no	no	NA	NA	NA	NA	no	no	NA	NA	NA	NA	NA	no	no	NA	NA	NA	NA	yes	yes	qacA.3003046.AB566411.0_1545.265	99.93	88.7	yes	yes	yes	norA.3000391.AY566250.391_1555.268	100	39.7	no				NA	NA	NA	NA	NA	NA
15TB0754_S157	15TB0754	Staphylococcus epidermidis	Clinical sample	0.5	no	no	NA	NA	NA	no	no	NA	NA	NA	NA	no	no	NA	NA	NA	NA	NA	no	no	NA	NA	NA	NA	no	no	NA	NA	NA	NA	yes	yes	norA.3000391.AY566250.391_1555.268	97.51	46.1	yes				no	no	no	no	yes	yes
15TB0756_S20	15TB0756	Staphylococcus epidermidis	Clinical sample	0.5	no	no	NA	NA	NA	no	no	NA	NA	NA	NA	no	no	NA	NA	NA	NA	NA	no	no	NA	NA	NA	NA	yes	yes	qacA.3003046.AB566411.0_1545.265	99.93	172.5	yes	yes	yes	norA.3000391.AY566250.391_1555.268	100	87.1	no				no	no	no	no	yes	no
15TB0762_S45	15TB0762	Staphylococcus haemolyticus	Clinical sample	16	no	no	NA	NA	NA	no	no	NA	NA	NA	NA	no	no	NA	NA	NA	NA	NA	yes	yes	msrA.3000251.NC_022598.1.14791_16258.4185	100	203	no	no	no	NA	NA	NA	NA	no	no	NA	NA	NA	NA				no	no	no	no	yes	yes
15TB0763_S21	15TB0763	Staphylococcus epidermidis	Clinical sample	16	no	no	NA	NA	NA	yes	yes	ErmC.3000250.M12730.779_1514.501	99.86	41.7	yes	no	no	NA	NA	NA	NA	NA	no	no	NA	NA	NA	NA	partial	no	qacA.3003046.AB566411.0_1545.265	100	34.4	no	yes	yes	norA.3000391.AY566250.391_1555.268	100	83.9	no				NA	NA	NA	NA	NA	NA
15TB0765_S64	15TB0765	Staphylococcus pasteuri	Clinical sample	1	no	no	NA	NA	NA	no	no	NA	NA	NA	NA	no	no	NA	NA	NA	NA	NA	no	no	NA	NA	NA	NA	no	no	NA	NA	NA	NA	no	no	NA	NA	NA	NA				no	no	no	no	yes	no
15TB0766_S151	15TB0766	Staphylococcus pasteuri	Clinical sample	1	no	no	NA	NA	NA	no	no	NA	NA	NA	NA	no	no	NA	NA	NA	NA	NA	partial	no	msrA.3000251.NC_022598.1.14791_16258.4185	99.12	6.2	yes	no	no	NA	NA	NA	NA	no	no	NA	NA	NA	NA				NA	NA	NA	NA	NA	NA
15TB0768_S22	15TB0768	Staphylococcus epidermidis	Clinical sample	>512	no	no	NA	NA	NA	yes	yes	ErmC.3000250.M12730.779_1514.501	99.86	31.4	yes	no	no	NA	NA	NA	NA	NA	no	no	NA	NA	NA	NA	yes	yes	qacB.3003047.AF535087.28_1573.307	99.61	194	yes	yes	yes	norA.3000391.AY566250.391_1555.268	100	78.2	no				no	no	no	no	yes	yes
15TB0769_S152	15TB0769	Staphylococcus epidermidis	Clinical sample	>512	no	no	NA	NA	NA	yes	yes	ErmC.3000250.M12730.779_1514.501	99.86	41.8	yes	no	no	NA	NA	NA	NA	NA	no	no	NA	NA	NA	NA	yes	yes	qacB.3003047.AF535087.28_1573.307	99.61	126.8	yes	yes	yes	norA.3000391.AY566250.391_1555.268	100	50.2	no				NA	NA	NA	NA	NA	NA
15TB0770_S23	15TB0770	Staphylococcus epidermidis	Clinical sample	0.5	no	no	NA	NA	NA	no	no	NA	NA	NA	NA	no	no	NA	NA	NA	NA	NA	no	no	NA	NA	NA	NA	yes	yes	qacA.3003046.AB566411.0_1545.265	99.93	143.3	yes	yes	yes	norA.3000391.AY566250.391_1555.268	100	65.7	no				NA	NA	NA	NA	NA	NA
15TB0771_S24	15TB0771	Staphylococcus epidermidis	Clinical sample	0.5	no	no	NA	NA	NA	no	no	NA	NA	NA	NA	no	no	NA	NA	NA	NA	NA	no	no	NA	NA	NA	NA	yes	yes	qacA.3003046.AB566411.0_1545.265	99.93	103.5	yes	yes	yes	norA.3000391.AY566250.391_1555.268	100	54.9	no				no	no	no	no	yes	yes
15TB0772_S25	15TB0772	Staphylococcus epidermidis	Clinical sample	1	no	no	NA	NA	NA	no	no	NA	NA	NA	NA	no	no	NA	NA	NA	NA	NA	yes	yes	msrA.3000251.NC_022598.1.14791_16258.4185	99.32	51.5	yes	yes	yes	qacB.3003047.AF535087.28_1573.307	99.61	91.9	yes	yes	yes	norA.3000391.AY566250.391_1555.268	98.97	72	yes				NA	NA	NA	NA	NA	NA
15TB0778_S154	15TB0778	Staphylococcus epidermidis	Clinical sample	1	no	no	NA	NA	NA	no	no	NA	NA	NA	NA	no	no	NA	NA	NA	NA	NA	no	no	NA	NA	NA	NA	no	no	NA	NA	NA	NA	yes	yes	norA.3000391.AY566250.391_1555.268	100	76.2	no				NA	NA	NA	NA	NA	NA
15TB0783_S32	15TB0783	Staphylococcus epidermidis	Clinical sample	>512	no	no	NA	NA	NA	no	no	NA	NA	NA	NA	no	no	NA	NA	NA	NA	NA	no	no	NA	NA	NA	NA	no	no	NA	NA	NA	NA	yes	yes	norA.3000391.AY566250.391_1555.268	100	43.9	no				NA	NA	NA	NA	NA	NA
15TB0785_S33	15TB0785	Staphylococcus epidermidis	Clinical sample	0.5	no	no	NA	NA	NA	no	no	NA	NA	NA	NA	no	no	NA	NA	NA	NA	NA	no	no	NA	NA	NA	NA	yes	yes	qacA.3003046.AB566411.0_1545.265	99.93	120.9	yes	yes	yes	norA.3000391.AY566250.391_1555.268	100	62.1	no				NA	NA	NA	NA	NA	NA
15TB0788_S34	15TB0788	Staphylococcus hominis	Clinical sample	64	no	no	NA	NA	NA	no	no	NA	NA	NA	NA	no	no	NA	NA	NA	NA	NA	yes	yes	msrA.3000251.NC_022598.1.14791_16258.4185	99.32	103.9	yes	yes	yes	qacA.3003046.AB566411.0_1545.265	99.94	193.6	yes	no	no	NA	NA	NA	NA				NA	NA	NA	NA	NA	NA
15TB0789_S35	15TB0789	Staphylococcus epidermidis	Clinical sample	0.125	no	no	NA	NA	NA	no	no	NA	NA	NA	NA	no	no	NA	NA	NA	NA	NA	yes	yes	msrA.3000251.NC_022598.1.14791_16258.4185	99.32	80.4	yes	yes	yes	qacA.3003046.AB566411.0_1545.265	99.81	106.3	yes	yes	yes	norA.3000391.AY566250.391_1555.268	100	61	no				NA	NA	NA	NA	NA	NA
15TB0791_S104	15TB0791	Staphylococcus epidermidis	Clinical sample	0.5	no	no	NA	NA	NA	no	no	NA	NA	NA	NA	no	no	NA	NA	NA	NA	NA	no	no	NA	NA	NA	NA	yes	yes	qacB.3003047.AF535087.28_1573.307	99.61	205.4	yes	yes	yes	norA.3000391.AY566250.391_1555.268	100	68.7	no				NA	NA	NA	NA	NA	NA
15TB0796_S37	15TB0796	Staphylococcus epidermidis	Healthy sample	>512	no	no	NA	NA	NA	yes	yes	ErmC.3000250.M12730.779_1514.501	99.73	1094.2	yes	no	no	NA	NA	NA	NA	NA	no	no	NA	NA	NA	NA	yes	yes	qacA.3003046.AB566411.0_1545.265	99.94	94.7	yes	yes	yes	norA.3000391.AY566250.391_1555.268	97.59	37.4	yes				no	no	no	no	yes	no
15TB0799_S38	15TB0799	Staphylococcus epidermidis	Healthy sample	128	no	no	NA	NA	NA	no	no	NA	NA	NA	NA	no	no	NA	NA	NA	NA	NA	yes	yes	msrA.3000251.NC_022598.1.14791_16258.4185	99.25	180.4	yes	yes	yes	qacA.3003046.AB566411.0_1545.265	99.94	277	yes	yes	yes	norA.3000391.AY566250.391_1555.268	100	127.5	no				no	no	no	no	yes	no
15TB0801_S39	15TB0801	Staphylococcus hominis	Healthy sample	0.5	no	no	NA	NA	NA	no	no	NA	NA	NA	NA	no	no	NA	NA	NA	NA	NA	no	no	NA	NA	NA	NA	yes	yes	qacA.3003046.AB566411.0_1545.265	99.94	210.4	yes	no	no	NA	NA	NA	NA				no	no	no	no	yes	no
15TB0802_S40	15TB0802	Staphylococcus epidermidis	Healthy sample	64	no	no	NA	NA	NA	no	no	NA	NA	NA	NA	no	no	NA	NA	NA	NA	NA	yes	yes	msrA.3000251.NC_022598.1.14791_16258.4185	99.32	77.8	yes	no	no	NA	NA	NA	NA	yes	yes	norA.3000391.AY566250.391_1555.268	100	71.7	no				NA	NA	NA	NA	NA	NA
15TB0805_S41	15TB0805	Staphylococcus epidermidis	Healthy sample	16	no	no	NA	NA	NA	no	no	NA	NA	NA	NA	no	no	NA	NA	NA	NA	NA	yes	yes	msrA.3000251.NC_022598.1.14791_16258.4185	99.25	100.3	yes	yes	yes	qacA.3003046.AB566411.0_1545.265	99.94	160.4	yes	yes	yes	norA.3000391.AY566250.391_1555.268	100	92.7	no				NA	NA	NA	NA	NA	NA
15TB0807_S39	15TB0807	Staphylococcus haemolyticus	Healthy sample	128	no	no	NA	NA	NA	no	no	NA	NA	NA	NA	no	no	NA	NA	NA	NA	NA	yes	yes	msrA.3000251.NC_022598.1.14791_16258.4185	99.32	76.3	yes	yes	yes	qacB.3003047.AF535087.28_1573.307	99.61	97.3	yes	no	no	NA	NA	NA	NA				NA	NA	NA	NA	NA	NA
15TB0808_S42	15TB0808	Staphylococcus epidermidis	Healthy sample	0.25	no	no	NA	NA	NA	yes	yes	ErmC.3000250.M12730.779_1514.501	99.73	1353.8	yes	no	no	NA	NA	NA	NA	NA	no	no	NA	NA	NA	NA	yes	yes	qacA.3003046.AB566411.0_1545.265	99.94	165.7	yes	yes	yes	norA.3000391.AY566250.391_1555.268	97.59	48.5	yes				no	no	no	no	yes	no
15TB0811_S65	15TB0811	Staphylococcus hominis	Healthy sample	>512	no	no	NA	NA	NA	yes	yes	ErmC.3000250.M12730.779_1514.501	99.86	654	yes	no	no	NA	NA	NA	NA	NA	no	no	NA	NA	NA	NA	yes	yes	qacA.3003046.AB566411.0_1545.265	99.87	104.8	yes	no	no	NA	NA	NA	NA				no	no	no	no	yes	no
15TB0812_S43	15TB0812	Staphylococcus epidermidis	Healthy sample	32	no	no	NA	NA	NA	no	no	NA	NA	NA	NA	no	no	NA	NA	NA	NA	NA	yes	yes	msrA.3000251.NC_022598.1.14791_16258.4185	99.32	89.7	yes	no	no	NA	NA	NA	NA	yes	yes	norA.3000391.AY566250.391_1555.268	100	73	no				NA	NA	NA	NA	NA	NA
15TB0814_S82	15TB0814	Staphylococcus epidermidis	Healthy sample	0.25	no	no	NA	NA	NA	no	no	NA	NA	NA	NA	no	no	NA	NA	NA	NA	NA	no	no	NA	NA	NA	NA	no	no	NA	NA	NA	NA	yes	yes	norA.3000391.AY566250.391_1555.268	100	21.5	no				NA	NA	NA	NA	NA	NA
15TB0815_S99	15TB0815	Staphylococcus hominis	Healthy sample	64	no	no	NA	NA	NA	no	no	NA	NA	NA	NA	no	no	NA	NA	NA	NA	NA	yes	yes	msrA.3000251.NC_022598.1.14791_16258.4185	99.32	118.4	yes	yes	yes	qacB.3003047.AF535087.28_1573.307	99.68	159.1	yes	no	no	NA	NA	NA	NA				NA	NA	NA	NA	NA	NA
15TB0816_S70	15TB0816	Staphylococcus hominis	Healthy sample	64	no	no	NA	NA	NA	no	no	NA	NA	NA	NA	no	no	NA	NA	NA	NA	NA	yes	yes	msrA.3000251.NC_022598.1.14791_16258.4185	99.32	160.7	yes	yes	yes	qacB.3003047.AF535087.28_1573.307	99.68	253.1	yes	no	no	NA	NA	NA	NA				no	no	no	no	yes	no
15TB0818_S4	15TB0818	Staphylococcus hominis	Animal sample	128	no	no	NA	NA	NA	no	no	NA	NA	NA	NA	no	no	NA	NA	NA	NA	NA	yes	yes	msrA.3000251.NC_022598.1.14791_16258.4185	99.32	56.1	yes	yes	yes	qacB.3003047.AF535087.28_1573.307	99.68	74.6	yes	no	no	NA	NA	NA	NA				yes	no	no	yes	yes	yes
15TB0820_S83	15TB0820	Staphylococcus epidermidis	Animal sample	0.25	no	no	NA	NA	NA	no	no	NA	NA	NA	NA	no	no	NA	NA	NA	NA	NA	no	no	NA	NA	NA	NA	no	no	NA	NA	NA	NA	interrupted	no	norA.3000391.AY566250.391_1555.268	97.48	22.3	yes				no	no	no	no	yes	no
15TB0824_S78	15TB0824	Staphylococcus hominis	Healthy sample	0.5	no	no	NA	NA	NA	no	no	NA	NA	NA	NA	no	no	NA	NA	NA	NA	NA	no	no	NA	NA	NA	NA	no	no	NA	NA	NA	NA	no	no	NA	NA	NA	NA				NA	NA	NA	NA	NA	NA
15TB0825_S85	15TB0825	Staphylococcus epidermidis	Healthy sample	0.25	no	no	NA	NA	NA	no	no	NA	NA	NA	NA	no	no	NA	NA	NA	NA	NA	no	no	NA	NA	NA	NA	no	no	NA	NA	NA	NA	yes	yes	norA.3000391.AY566250.391_1555.268	100	24.8	no				no	no	no	no	yes	no
15TB0826_S86	15TB0826	Staphylococcus haemolyticus	Healthy sample	0.5	no	no	NA	NA	NA	no	no	NA	NA	NA	NA	no	no	NA	NA	NA	NA	NA	no	no	NA	NA	NA	NA	no	no	NA	NA	NA	NA	no	no	NA	NA	NA	NA				no	no	no	no	yes	no
15TB0827_S100	15TB0827	Staphylococcus capitis	Healthy sample	0.5	no	no	NA	NA	NA	no	no	NA	NA	NA	NA	no	no	NA	NA	NA	NA	NA	no	no	NA	NA	NA	NA	no	no	NA	NA	NA	NA	no	no	NA	NA	NA	NA				no	no	no	no	yes	no
15TB0830_S10	15TB0830	Staphylococcus epidermidis	Healthy sample	64	no	no	NA	NA	NA	no	no	NA	NA	NA	NA	no	no	NA	NA	NA	NA	NA	yes	yes	msrA.3000251.NC_022598.1.14791_16258.4185	99.32	76.4	yes	yes	yes	qacA.3003046.AB566411.0_1545.265	99.81	165	yes	yes	yes	norA.3000391.AY566250.391_1555.268	97.51	41.5	yes				no	no	no	no	yes	no
15TB0831_S101	15TB0831	Staphylococcus warneri	Healthy sample	0.25	no	no	NA	NA	NA	no	no	NA	NA	NA	NA	no	no	NA	NA	NA	NA	NA	no	no	NA	NA	NA	NA	no	no	NA	NA	NA	NA	no	no	NA	NA	NA	NA				NA	NA	NA	NA	NA	NA
15TB0832_S85	15TB0832	Staphylococcus epidermidis	Healthy sample	>512	no	no	NA	NA	NA	yes	yes	ErmC.3000250.M12730.779_1514.501	99.73	1230.1	yes	no	no	NA	NA	NA	NA	NA	no	no	NA	NA	NA	NA	yes	yes	qacA.3003046.AB566411.0_1545.265	99.94	112.4	yes	yes	yes	norA.3000391.AY566250.391_1555.268	97.59	41.2	yes				NA	NA	NA	NA	NA	NA
15TB0833_S88	15TB0833	Staphylococcus epidermidis	Animal sample	0.5	no	no	NA	NA	NA	no	no	NA	NA	NA	NA	no	no	NA	NA	NA	NA	NA	no	no	NA	NA	NA	NA	no	no	NA	NA	NA	NA	yes	yes	norA.3000391.AY566250.391_1555.268	99.91	41.5	yes				no	no	no	no	yes	no
15TB0834_S91	15TB0834	Staphylococcus haemolyticus	Animal sample	0.25	no	no	NA	NA	NA	no	no	NA	NA	NA	NA	no	no	NA	NA	NA	NA	NA	no	no	NA	NA	NA	NA	no	no	NA	NA	NA	NA	no	no	NA	NA	NA	NA				NA	NA	NA	NA	NA	NA
15TB0835_S77	15TB0835	Staphylococcus hominis	Healthy sample	0.25	no	no	NA	NA	NA	no	no	NA	NA	NA	NA	no	no	NA	NA	NA	NA	NA	no	no	NA	NA	NA	NA	no	no	NA	NA	NA	NA	no	no	NA	NA	NA	NA				NA	NA	NA	NA	NA	NA
15TB0836_S89	15TB0836	Staphylococcus haemolyticus	Healthy sample	0.25	no	no	NA	NA	NA	no	no	NA	NA	NA	NA	no	no	NA	NA	NA	NA	NA	no	no	NA	NA	NA	NA	yes	yes	qacA.3003046.AB566411.0_1545.265	99.87	106.2	yes	no	no	NA	NA	NA	NA				NA	NA	NA	NA	NA	NA
15TB0837_S102	15TB0837	Staphylococcus warneri	Healthy sample	32	no	no	NA	NA	NA	no	no	NA	NA	NA	NA	no	no	NA	NA	NA	NA	NA	yes	yes	msrA.3000251.NC_022598.1.14791_16258.4185	99.25	105.4	yes	yes	yes	qacA.3003046.AB566411.0_1545.265	99.94	167.9	yes	no	no	NA	NA	NA	NA				NA	NA	NA	NA	NA	NA
15TB0838_S103	15TB0838	Staphylococcus epidermidis	Healthy sample	128	no	no	NA	NA	NA	no	no	NA	NA	NA	NA	no	no	NA	NA	NA	NA	NA	yes_nonunique	yes	msrA.3000251.NC_022598.1.14791_16258.4185	100	582.2	yes	yes	yes	qacB.3003047.AF535087.28_1573.307	99.61	381.1	yes	yes	yes	norA.3000391.AY566250.391_1555.268	97.42	76.6	yes				NA	NA	NA	NA	NA	NA
15TB0840_S3	15TB0840	Staphylococcus haemolyticus	Healthy sample	128	no	no	NA	NA	NA	no	no	NA	NA	NA	NA	no	no	NA	NA	NA	NA	NA	yes	yes	msrA.3000251.NC_022598.1.14791_16258.4185	99.32	161.9	yes	yes	yes	qacB.3003047.AF535087.28_1573.307	99.68	596.7	yes	no	no	NA	NA	NA	NA				NA	NA	NA	NA	NA	NA
15TB0841_S104	15TB0841	Staphylococcus saprophyticus	Healthy sample	256	no	no	NA	NA	NA	no	no	NA	NA	NA	NA	no	no	NA	NA	NA	NA	NA	yes	yes	msrA.3000251.NC_022598.1.14791_16258.4185	99.32	115	yes	yes	yes	qacB.3003047.AF535087.28_1573.307	99.68	291.7	yes	no	no	NA	NA	NA	NA				NA	NA	NA	NA	NA	NA
15TB0842_S142	15TB0842	Staphylococcus epidermidis	Healthy sample	0.25	no	no	NA	NA	NA	no	no	NA	NA	NA	NA	no	no	NA	NA	NA	NA	NA	no	no	NA	NA	NA	NA	no	no	NA	NA	NA	NA	yes	yes	norA.3000391.AY566250.391_1555.268	100	65.6	no				NA	NA	NA	NA	NA	NA
15TB0844_S144	15TB0844	Staphylococcus epidermidis	Healthy sample	128	no	no	NA	NA	NA	no	no	NA	NA	NA	NA	no	no	NA	NA	NA	NA	NA	yes	yes	msrA.3000251.NC_022598.1.14791_16258.4185	99.32	603.1	yes	yes	yes	qacA.3003046.AB566411.0_1545.265	99.81	759.4	yes	yes	yes	norA.3000391.AY566250.391_1555.268	100	141.9	no				NA	NA	NA	NA	NA	NA
15TB0845_S145	15TB0845	Staphylococcus epidermidis	Healthy sample	0.25	no	no	NA	NA	NA	no	no	NA	NA	NA	NA	no	no	NA	NA	NA	NA	NA	no	no	NA	NA	NA	NA	no	no	NA	NA	NA	NA	yes	yes	norA.3000391.AY566250.391_1555.268	100	131.4	no				NA	NA	NA	NA	NA	NA
15TB0846_S146	15TB0846	Staphylococcus epidermidis	Healthy sample	0.25	no	no	NA	NA	NA	no	no	NA	NA	NA	NA	no	no	NA	NA	NA	NA	NA	no	no	NA	NA	NA	NA	no	no	NA	NA	NA	NA	yes	yes	norA.3000391.AY566250.391_1555.268	99.91	102	no				NA	NA	NA	NA	NA	NA
15TB0847_S139	15TB0847	Staphylococcus epidermidis	Healthy sample	0.25	no	no	NA	NA	NA	no	no	NA	NA	NA	NA	no	no	NA	NA	NA	NA	NA	no	no	NA	NA	NA	NA	no	no	NA	NA	NA	NA	yes	yes	norA.3000391.AY566250.391_1555.268	97.42	80.9	yes				NA	NA	NA	NA	NA	NA
15TB0848_S140	15TB0848	Staphylococcus haemolyticus	Healthy sample	0.5	no	no	NA	NA	NA	no	no	NA	NA	NA	NA	no	no	NA	NA	NA	NA	NA	no	no	NA	NA	NA	NA	no	no	NA	NA	NA	NA	no	no	NA	NA	NA	NA				NA	NA	NA	NA	NA	NA
15TB0849_S72	15TB0849	Staphylococcus haemolyticus	Healthy sample	0.25	no	no	NA	NA	NA	no	no	NA	NA	NA	NA	no	no	NA	NA	NA	NA	NA	no	no	NA	NA	NA	NA	no	no	NA	NA	NA	NA	no	no	NA	NA	NA	NA				NA	NA	NA	NA	NA	NA
15TB0850_S105	15TB0850	Staphylococcus hominis	Healthy sample	256	no	no	NA	NA	NA	yes	yes	ErmC.3000250.M12730.779_1514.501	99.73	1045.2	yes	no	no	NA	NA	NA	NA	NA	no	no	NA	NA	NA	NA	yes	yes	qacA.3003046.AB566411.0_1545.265	99.94	270.9	yes	no	no	NA	NA	NA	NA				NA	NA	NA	NA	NA	NA
15TB0853_S2	15TB0853	Staphylococcus epidermidis	Healthy sample	128	no	no	NA	NA	NA	no	no	NA	NA	NA	NA	no	no	NA	NA	NA	NA	NA	yes	yes	msrA.3000251.NC_022598.1.14791_16258.4185	100	69.2	no	no	no	NA	NA	NA	NA	yes	yes	norA.3000391.AY566250.391_1555.268	98.97	40.8	yes				NA	NA	NA	NA	NA	NA
15TB0854_S92	15TB0854	Staphylococcus epidermidis	Healthy sample	128	no	no	NA	NA	NA	no	no	NA	NA	NA	NA	no	no	NA	NA	NA	NA	NA	yes	yes	msrA.3000251.NC_022598.1.14791_16258.4185	99.32	73.2	yes	yes	yes	qacB.3003047.AF535087.28_1573.307	99.68	104.2	yes	yes	yes	norA.3000391.AY566250.391_1555.268	100	36.5	no				NA	NA	NA	NA	NA	NA
15TB0857_S122	15TB0857	Staphylococcus haemolyticus	Animal sample	64	no	no	NA	NA	NA	no	no	NA	NA	NA	NA	no	no	NA	NA	NA	NA	NA	no	no	NA	NA	NA	NA	no	no	NA	NA	NA	NA	no	no	NA	NA	NA	NA				NA	NA	NA	NA	NA	NA
15TB0858_S123	15TB0858	Staphylococcus warneri	Animal sample	0.5	no	no	NA	NA	NA	no	no	NA	NA	NA	NA	no	no	NA	NA	NA	NA	NA	no	no	NA	NA	NA	NA	no	no	NA	NA	NA	NA	no	no	NA	NA	NA	NA				NA	NA	NA	NA	NA	NA
15TB0859_S124	15TB0859	Staphylococcus epidermidis	Healthy sample	0.25	no	no	NA	NA	NA	no	no	NA	NA	NA	NA	no	no	NA	NA	NA	NA	NA	no	no	NA	NA	NA	NA	no	no	NA	NA	NA	NA	yes	yes	norA.3000391.AY566250.391_1555.268	99.05	77.4	yes				no	no	no	no	yes	no
15TB0860_S125	15TB0860	Staphylococcus epidermidis	Healthy sample	0.25	no	no	NA	NA	NA	no	no	NA	NA	NA	NA	no	no	NA	NA	NA	NA	NA	no	no	NA	NA	NA	NA	no	no	NA	NA	NA	NA	yes	yes	norA.3000391.AY566250.391_1555.268	100	58.6	no				NA	NA	NA	NA	NA	NA
15TB0862_S2	15TB0862	Staphylococcus sp [1]	Healthy sample	>512	no	no	NA	NA	NA	yes	yes	ErmC.3000250.M12730.779_1514.501	99.86	857.1	yes	no	no	NA	NA	NA	NA	NA	partial	no	msrA.3000251.NC_022598.1.14791_16258.4185	99.76	2.9	yes	partial	no	qacB.3003047.AF535087.28_1573.307	98.86	2.7	yes	partial	no	norA.3000391.AY566250.391_1555.268	100	2.4	no				no	no	no	no	yes	no
15TB0863_S113	15TB0863	Staphylococcus epidermidis	Healthy sample	0.25	no	no	NA	NA	NA	no	no	NA	NA	NA	NA	no	no	NA	NA	NA	NA	NA	no	no	NA	NA	NA	NA	no	no	NA	NA	NA	NA	yes	yes	norA.3000391.AY566250.391_1555.268	100	67.5	no				NA	NA	NA	NA	NA	NA
15TB0865_S26	15TB0865	Staphylococcus haemolyticus	Healthy sample	0.25	no	no	NA	NA	NA	no	no	NA	NA	NA	NA	no	no	NA	NA	NA	NA	NA	no	no	NA	NA	NA	NA	no	no	NA	NA	NA	NA	no	no	NA	NA	NA	NA				NA	NA	NA	NA	NA	NA
15TB0867_S31	15TB0867	Staphylococcus haemolyticus	Healthy sample	128	no	no	NA	NA	NA	no	no	NA	NA	NA	NA	no	no	NA	NA	NA	NA	NA	yes	yes	msrA.3000251.NC_022598.1.14791_16258.4185	99.32	51.4	yes	yes	yes	qacB.3003047.AF535087.28_1573.307	99.68	136	yes	no	no	NA	NA	NA	NA				NA	NA	NA	NA	NA	NA
15TB0868_S128	15TB0868	Staphylococcus epidermidis	Healthy sample	128	no	no	NA	NA	NA	no	no	NA	NA	NA	NA	no	no	NA	NA	NA	NA	NA	yes	yes	msrA.3000251.NC_022598.1.14791_16258.4185	99.32	135.5	yes	yes	yes	qacB.3003047.AF535087.28_1573.307	99.68	189	yes	yes	yes	norA.3000391.AY566250.391_1555.268	100	101.7	no				no	no	no	no	yes	no
15TB0869_S129	15TB0869	Staphylococcus haemolyticus	Healthy sample	128	no	no	NA	NA	NA	yes	yes	ErmC.3000250.M12730.779_1514.501	99.86	7.8	yes	no	no	NA	NA	NA	NA	NA	yes	yes	msrA.3000251.NC_022598.1.14791_16258.4185	99.32	112.6	yes	yes	yes	qacB.3003047.AF535087.28_1573.307	99.68	348.5	yes	no	no	NA	NA	NA	NA				NA	NA	NA	NA	NA	NA
15TB0870_S108	15TB0870	Staphylococcus epidermidis	Healthy sample	0.5	no	no	NA	NA	NA	no	no	NA	NA	NA	NA	no	no	NA	NA	NA	NA	NA	no	no	NA	NA	NA	NA	no	no	NA	NA	NA	NA	yes	yes	norA.3000391.AY566250.391_1555.268	98.88	93	yes				NA	NA	NA	NA	NA	NA
15TB0872_S121	15TB0872	Staphylococcus epidermidis	Healthy sample	128	no	no	NA	NA	NA	no	no	NA	NA	NA	NA	no	no	NA	NA	NA	NA	NA	yes	yes	msrA.3000251.NC_022598.1.14791_16258.4185	99.32	275.9	yes	yes	yes	qacB.3003047.AF535087.28_1573.307	99.68	343.1	yes	yes	yes	norA.3000391.AY566250.391_1555.268	100	131.1	no				NA	NA	NA	NA	NA	NA
15TB0873_S130	15TB0873	Staphylococcus epidermidis	Healthy sample	>512	no	no	NA	NA	NA	yes	yes	ErmC.3000250.M12730.779_1514.501	99.73	1320.4	yes	no	no	NA	NA	NA	NA	NA	no	no	NA	NA	NA	NA	yes	yes	qacB.3003047.AF535087.28_1573.307	99.61	269.2	yes	yes	yes	norA.3000391.AY566250.391_1555.268	99.91	97.3	no				NA	NA	NA	NA	NA	NA
15TB0874_S131	15TB0874	Staphylococcus epidermidis	Healthy sample	64	no	no	NA	NA	NA	no	no	NA	NA	NA	NA	no	no	NA	NA	NA	NA	NA	yes	yes	msrA.3000251.NC_022598.1.14791_16258.4185	99.25	74.8	yes	yes	yes	qacA.3003046.AB566411.0_1545.265	99.94	119.6	yes	yes	yes	norA.3000391.AY566250.391_1555.268	100	60.9	no				NA	NA	NA	NA	NA	NA
15TB0875_S36	15TB0875	Staphylococcus haemolyticus	Animal sample	0.25	no	no	NA	NA	NA	no	no	NA	NA	NA	NA	no	no	NA	NA	NA	NA	NA	no	no	NA	NA	NA	NA	no	no	NA	NA	NA	NA	no	no	NA	NA	NA	NA				NA	NA	NA	NA	NA	NA
15TB0876_S133	15TB0876	Staphylococcus haemolyticus	Animal sample	0.25	no	no	NA	NA	NA	no	no	NA	NA	NA	NA	no	no	NA	NA	NA	NA	NA	no	no	NA	NA	NA	NA	partial	no	qacB.3003047.AF535087.28_1573.307	99.65	2.8	yes	no	no	NA	NA	NA	NA				NA	NA	NA	NA	NA	NA
15TB0877_S134	15TB0877	Staphylococcus epidermidis	Healthy sample	0.25	no	no	NA	NA	NA	no	no	NA	NA	NA	NA	no	no	NA	NA	NA	NA	NA	no	no	NA	NA	NA	NA	no	no	NA	NA	NA	NA	yes	yes	norA.3000391.AY566250.391_1555.268	100	93.4	no				NA	NA	NA	NA	NA	NA
15TB0878_S148	15TB0878	Staphylococcus epidermidis	Healthy sample	0.5	no	no	NA	NA	NA	no	no	NA	NA	NA	NA	no	no	NA	NA	NA	NA	NA	no	no	NA	NA	NA	NA	no	no	NA	NA	NA	NA	yes	yes	norA.3000391.AY566250.391_1555.268	100	87.9	no				NA	NA	NA	NA	NA	NA
15TB0879_S135	15TB0879	Staphylococcus epidermidis	Healthy sample	0.5	no	no	NA	NA	NA	no	no	NA	NA	NA	NA	no	no	NA	NA	NA	NA	NA	no	no	NA	NA	NA	NA	no	no	NA	NA	NA	NA	yes	yes	norA.3000391.AY566250.391_1555.268	100	32.1	no				NA	NA	NA	NA	NA	NA
15TB0880_S109	15TB0880	Staphylococcus epidermidis	Healthy sample	0.5	no	no	NA	NA	NA	no	no	NA	NA	NA	NA	no	no	NA	NA	NA	NA	NA	no	no	NA	NA	NA	NA	no	no	NA	NA	NA	NA	yes	yes	norA.3000391.AY566250.391_1555.268	100	111.2	no				NA	NA	NA	NA	NA	NA
15TB0881_S40	15TB0881	Staphylococcus haemolyticus	Healthy sample	2	no	no	NA	NA	NA	no	no	NA	NA	NA	NA	no	no	NA	NA	NA	NA	NA	no	no	NA	NA	NA	NA	no	no	NA	NA	NA	NA	no	no	NA	NA	NA	NA				NA	NA	NA	NA	NA	NA
15TB0883_S137	15TB0883	Staphylococcus epidermidis	Healthy sample	0.5	no	no	NA	NA	NA	no	no	NA	NA	NA	NA	no	no	NA	NA	NA	NA	NA	interrupted	no	msrA.3000251.NC_022598.1.14791_16258.4185	99.25	25.6	yes	yes	yes	qacA.3003046.AB566411.0_1545.265	99.81	32.5	yes	yes	yes	norA.3000391.AY566250.391_1555.268	100	110.9	no				no	no	no	no	no	no
15TB0884_S1	15TB0884	Staphylococcus hominis	Healthy sample	0.5	no	no	NA	NA	NA	partial	no	ErmC.3000250.M12730.779_1514.501	99.15	2.2	yes	no	no	NA	NA	NA	NA	NA	no	no	NA	NA	NA	NA	no	no	NA	NA	NA	NA	no	no	NA	NA	NA	NA				NA	NA	NA	NA	NA	NA
15TB0885_S138	15TB0885	Staphylococcus capitis	Healthy sample	0.25	no	no	NA	NA	NA	no	no	NA	NA	NA	NA	no	no	NA	NA	NA	NA	NA	no	no	NA	NA	NA	NA	no	no	NA	NA	NA	NA	no	no	NA	NA	NA	NA				NA	NA	NA	NA	NA	NA
15TB0888_S94	15TB0888	Staphylococcus epidermidis	Healthy sample	0.25	no	no	NA	NA	NA	no	no	NA	NA	NA	NA	no	no	NA	NA	NA	NA	NA	no	no	NA	NA	NA	NA	no	no	NA	NA	NA	NA	yes	yes	norA.3000391.AY566250.391_1555.268	97.42	24.7	yes				NA	NA	NA	NA	NA	NA
15TB0889_S146	15TB0889	Staphylococcus hominis	Healthy sample	128	no	no	NA	NA	NA	yes	yes	ErmC.3000250.M12730.779_1514.501	99.73	389.8	yes	no	no	NA	NA	NA	NA	NA	no	no	NA	NA	NA	NA	yes	yes	qacA.3003046.AB566411.0_1545.265	99.94	74.4	yes	no	no	NA	NA	NA	NA				NA	NA	NA	NA	NA	NA
15TB0891_S95	15TB0891	Staphylococcus hominis	Healthy sample	128	no	no	NA	NA	NA	no	no	NA	NA	NA	NA	no	no	NA	NA	NA	NA	NA	yes	yes	msrA.3000251.NC_022598.1.14791_16258.4185	99.25	54.1	yes	no	no	NA	NA	NA	NA	no	no	NA	NA	NA	NA				no	no	no	no	yes	no
15TB0893_S15	15TB0893	Staphylococcus saprophyticus	Healthy sample	128	no	no	NA	NA	NA	no	no	NA	NA	NA	NA	no	no	NA	NA	NA	NA	NA	yes	yes	msrA.3000251.NC_022598.1.14791_16258.4185	98.77	41.2	yes	no	no	NA	NA	NA	NA	no	no	NA	NA	NA	NA				NA	NA	NA	NA	NA	NA
15TB0894_S145	15TB0894	Staphylococcus capitis	Healthy sample	32	no	no	NA	NA	NA	no	no	NA	NA	NA	NA	no	no	NA	NA	NA	NA	NA	no	no	NA	NA	NA	NA	no	no	NA	NA	NA	NA	no	no	NA	NA	NA	NA				NA	NA	NA	NA	NA	NA
15TB0896_S112	15TB0896	Staphylococcus haemolyticus	Healthy sample	32	no	no	NA	NA	NA	no	no	NA	NA	NA	NA	no	no	NA	NA	NA	NA	NA	no	no	NA	NA	NA	NA	no	no	NA	NA	NA	NA	no	no	NA	NA	NA	NA				no	no	no	no	yes	no
15TB0897_S134	15TB0897	Staphylococcus capitis	Healthy sample	1	no	no	NA	NA	NA	no	no	NA	NA	NA	NA	no	no	NA	NA	NA	NA	NA	no	no	NA	NA	NA	NA	yes	yes	qacB.3003047.AF535087.28_1573.307	99.68	283.3	yes	no	no	NA	NA	NA	NA				NA	NA	NA	NA	NA	NA
15TB0898_S16	15TB0898	Staphylococcus capitis	Healthy sample	16	no	no	NA	NA	NA	no	no	NA	NA	NA	NA	no	no	NA	NA	NA	NA	NA	no	no	NA	NA	NA	NA	no	no	NA	NA	NA	NA	no	no	NA	NA	NA	NA				NA	NA	NA	NA	NA	NA
15TB0899_S100	15TB0899	Staphylococcus epidermidis	Healthy sample	>512	no	no	NA	NA	NA	yes	yes	ErmC.3000250.M12730.779_1514.501	95.78	17.5	yes	no	no	NA	NA	NA	NA	NA	no	no	NA	NA	NA	NA	no	no	NA	NA	NA	NA	yes	yes	norA.3000391.AY566250.391_1555.268	100	48.1	no				NA	NA	NA	NA	NA	NA
15TB0901_S119	15TB0901	Staphylococcus hominis	Clinical sample	32	no	no	NA	NA	NA	no	no	NA	NA	NA	NA	no	no	NA	NA	NA	NA	NA	yes	yes	msrA.3000251.NC_022598.1.14791_16258.4185	99.32	70	yes	yes	yes	qacA.3003046.AB566411.0_1545.265	99.94	171.5	yes	no	no	NA	NA	NA	NA				NA	NA	NA	NA	NA	NA
15TB0902_S147	15TB0902	Staphylococcus epidermidis	Clinical sample	0.5	no	no	NA	NA	NA	no	no	NA	NA	NA	NA	no	no	NA	NA	NA	NA	NA	no	no	NA	NA	NA	NA	yes	yes	qacB.3003047.AF535087.28_1573.307	99.61	39.9	yes	yes	yes	norA.3000391.AY566250.391_1555.268	100	24.8	no				NA	NA	NA	NA	NA	NA
15TB0904_S30	15TB0904	Staphylococcus epidermidis	Healthy sample	0.5	no	no	NA	NA	NA	no	no	NA	NA	NA	NA	no	no	NA	NA	NA	NA	NA	no	no	NA	NA	NA	NA	no	no	NA	NA	NA	NA	yes	yes	norA.3000391.AY566250.391_1555.268	100	80.2	no				NA	NA	NA	NA	NA	NA
15TB0905_S62	15TB0905	Staphylococcus hominis	Healthy sample	0.5	no	no	NA	NA	NA	no	no	NA	NA	NA	NA	no	no	NA	NA	NA	NA	NA	no	no	NA	NA	NA	NA	yes	yes	qacA.3003046.AB566411.0_1545.265	99.94	93.5	yes	no	no	NA	NA	NA	NA				NA	NA	NA	NA	NA	NA
15TB0907_S148	15TB0907	Staphylococcus capitis	Healthy sample	0.5	no	no	NA	NA	NA	no	no	NA	NA	NA	NA	no	no	NA	NA	NA	NA	NA	no	no	NA	NA	NA	NA	no	no	NA	NA	NA	NA	no	no	NA	NA	NA	NA				NA	NA	NA	NA	NA	NA
15TB0910_S114	15TB0910	Staphylococcus epidermidis	Healthy sample	0.5	no	no	NA	NA	NA	no	no	NA	NA	NA	NA	no	no	NA	NA	NA	NA	NA	no	no	NA	NA	NA	NA	no	no	NA	NA	NA	NA	yes	yes	norA.3000391.AY566250.391_1555.268	100	85.2	no				NA	NA	NA	NA	NA	NA
15TB0911_S52	15TB0911	Staphylococcus capitis	Healthy sample	>512	no	no	NA	NA	NA	no	no	NA	NA	NA	NA	no	no	NA	NA	NA	NA	NA	no	no	NA	NA	NA	NA	no	no	NA	NA	NA	NA	no	no	NA	NA	NA	NA				NA	NA	NA	NA	NA	NA
15TB0912_S82	15TB0912	Staphylococcus epidermidis	Healthy sample	2	no	no	NA	NA	NA	no	no	NA	NA	NA	NA	no	no	NA	NA	NA	NA	NA	yes	yes	msrA.3000251.NC_022598.1.14791_16258.4185	99.25	82.9	yes	yes	yes	qacA.3003046.AB566411.0_1545.265	99.94	182	yes	yes	yes	norA.3000391.AY566250.391_1555.268	100	93.5	no				NA	NA	NA	NA	NA	NA
15TB0913_S150	15TB0913	Staphylococcus epidermidis	Healthy sample	0.25	no	no	NA	NA	NA	no	no	NA	NA	NA	NA	no	no	NA	NA	NA	NA	NA	no	no	NA	NA	NA	NA	no	no	NA	NA	NA	NA	yes	yes	norA.3000391.AY566250.391_1555.268	99.83	109	yes				NA	NA	NA	NA	NA	NA
15TB0914_S151	15TB0914	Staphylococcus epidermidis	Healthy sample	>512	no	no	NA	NA	NA	yes	yes	ErmC.3000250.M12730.779_1514.501	99.73	2565.1	yes	no	no	NA	NA	NA	NA	NA	no	no	NA	NA	NA	NA	no	no	NA	NA	NA	NA	yes	yes	norA.3000391.AY566250.391_1555.268	100	146.8	no				NA	NA	NA	NA	NA	NA
15TB0915_S152	15TB0915	Staphylococcus hominis	Healthy sample	0.5	no	no	NA	NA	NA	no	no	NA	NA	NA	NA	no	no	NA	NA	NA	NA	NA	no	no	NA	NA	NA	NA	no	no	NA	NA	NA	NA	yes	yes	norA.3000391.AY566250.391_1555.268	100	44	no				NA	NA	NA	NA	NA	NA
15TB0916_S107	15TB0916	Staphylococcus epidermidis	Healthy sample	>512	no	no	NA	NA	NA	yes	yes	ErmC.3000250.M12730.779_1514.501	99.86	73.4	yes	no	no	NA	NA	NA	NA	NA	no	no	NA	NA	NA	NA	yes	yes	qacA.3003046.AB566411.0_1545.265	99.94	128.6	yes	yes	yes	norA.3000391.AY566250.391_1555.268	100	89.6	no				NA	NA	NA	NA	NA	NA
15TB0918_S17	15TB0918	Staphylococcus haemolyticus	Healthy sample	128	no	no	NA	NA	NA	no	no	NA	NA	NA	NA	no	no	NA	NA	NA	NA	NA	yes	yes	msrA.3000251.NC_022598.1.14791_16258.4185	99.32	58.3	yes	yes	yes	qacB.3003047.AF535087.28_1573.307	99.68	162.5	yes	no	no	NA	NA	NA	NA				NA	NA	NA	NA	NA	NA
15TB0922_S51	15TB0922	Staphylococcus haemolyticus	Clinical sample	X	no	no	NA	NA	NA	no	no	NA	NA	NA	NA	no	no	NA	NA	NA	NA	NA	yes	yes	msrA.3000251.NC_022598.1.14791_16258.4185	100	48.5	no	no	no	NA	NA	NA	NA	no	no	NA	NA	NA	NA				NA	NA	NA	NA	NA	NA
15TB0923_S16	15TB0923	Staphylococcus hominis	Healthy sample	128	no	no	NA	NA	NA	yes	yes	ErmC.3000250.M12730.779_1514.501	99.73	824.2	yes	no	no	NA	NA	NA	NA	NA	no	no	NA	NA	NA	NA	yes	yes	qacA.3003046.AB566411.0_1545.265	99.94	116.6	yes	no	no	NA	NA	NA	NA				NA	NA	NA	NA	NA	NA
15TB0924_S157	15TB0924	Staphylococcus haemolyticus	Healthy sample	64	no	no	NA	NA	NA	no	no	NA	NA	NA	NA	no	no	NA	NA	NA	NA	NA	yes	yes	msrA.3000251.NC_022598.1.14791_16258.4185	99.32	61.3	yes	yes	yes	qacB.3003047.AF535087.28_1573.307	99.61	63.5	yes	no	no	NA	NA	NA	NA				NA	NA	NA	NA	NA	NA
15TB0925_S158	15TB0925	Staphylococcus epidermidis	Clinical sample	256	no	no	NA	NA	NA	no	no	NA	NA	NA	NA	no	no	NA	NA	NA	NA	NA	yes	yes	msrA.3000251.NC_022598.1.14791_16258.4185	99.32	337.9	yes	no	no	NA	NA	NA	NA	yes	yes	norA.3000391.AY566250.391_1555.268	100	167.7	no				NA	NA	NA	NA	NA	NA
15TB0926_S79	15TB0926	Staphylococcus epidermidis	Clinical sample	128	no	no	NA	NA	NA	no	no	NA	NA	NA	NA	no	no	NA	NA	NA	NA	NA	yes	yes	msrA.3000251.NC_022598.1.14791_16258.4185	99.32	146.4	yes	no	no	NA	NA	NA	NA	yes	yes	norA.3000391.AY566250.391_1555.268	100	86.3	no				NA	NA	NA	NA	NA	NA
15TB0927_S159	15TB0927	Staphylococcus epidermidis	Clinical sample	128	no	no	NA	NA	NA	no	no	NA	NA	NA	NA	no	no	NA	NA	NA	NA	NA	yes	yes	msrA.3000251.NC_022598.1.14791_16258.4185	100	241	no	yes	yes	qacA.3003046.AB566411.0_1545.265	99.87	310.5	yes	yes	yes	norA.3000391.AY566250.391_1555.268	100	152.3	no				NA	NA	NA	NA	NA	NA
15TB0928_S122	15TB0928	Staphylococcus warneri	Clinical sample	1	no	no	NA	NA	NA	yes	yes	ErmC.3000250.M12730.779_1514.501	99.86	37.9	yes	no	no	NA	NA	NA	NA	NA	no	no	NA	NA	NA	NA	yes	yes	qacA.3003046.AB566411.0_1545.265	99.94	139.7	yes	yes	yes	norA.3000391.AY566250.391_1555.268	100	70.1	no				NA	NA	NA	NA	NA	NA
15TB0929_S160	15TB0929	Staphylococcus haemolyticus	Clinical sample	0.5	no	no	NA	NA	NA	no	no	NA	NA	NA	NA	no	no	NA	NA	NA	NA	NA	no	no	NA	NA	NA	NA	no	no	NA	NA	NA	NA	no	no	NA	NA	NA	NA				NA	NA	NA	NA	NA	NA
15TB0930_S53	15TB0930	Staphylococcus epidermidis	Clinical sample	0.25	no	no	NA	NA	NA	no	no	NA	NA	NA	NA	no	no	NA	NA	NA	NA	NA	no	no	NA	NA	NA	NA	yes	yes	qacB.3003047.AF535087.28_1573.307	99.68	95.8	yes	yes	yes	norA.3000391.AY566250.391_1555.268	100	38.4	no				NA	NA	NA	NA	NA	NA
15TB0931_S54	15TB0931	Staphylococcus epidermidis	Clinical sample	0.25	no	no	NA	NA	NA	yes	yes	ErmC.3000250.M12730.779_1514.501	99.86	583.6	yes	no	no	NA	NA	NA	NA	NA	no	no	NA	NA	NA	NA	no	no	NA	NA	NA	NA	yes	yes	norA.3000391.AY566250.391_1555.268	100	41.5	no				NA	NA	NA	NA	NA	NA
15TB0932_S55	15TB0932	Staphylococcus epidermidis	Clinical sample	32	no	no	NA	NA	NA	no	no	NA	NA	NA	NA	no	no	NA	NA	NA	NA	NA	yes	yes	msrA.3000251.NC_022598.1.14791_16258.4185	99.25	120	yes	no	no	NA	NA	NA	NA	yes	yes	norA.3000391.AY566250.391_1555.268	100	112.1	no				NA	NA	NA	NA	NA	NA
15TB0933_S56	15TB0933	Staphylococcus capitis	Clinical sample	>512	no	no	NA	NA	NA	yes	yes	ErmC.3000250.M12730.779_1514.501	99.86	20.2	yes	no	no	NA	NA	NA	NA	NA	no	no	NA	NA	NA	NA	yes	yes	qacB.3003047.AF535087.28_1573.307	99.61	98.8	yes	no	no	NA	NA	NA	NA				NA	NA	NA	NA	NA	NA
15TB0934_S27	15TB0934	Staphylococcus hominis		0.25	no	no	NA	NA	NA	no	no	NA	NA	NA	NA	no	no	NA	NA	NA	NA	NA	no	no	NA	NA	NA	NA	yes	yes	qacA.3003046.AB566411.0_1545.265	99.94	181.2	yes	no	no	NA	NA	NA	NA				NA	NA	NA	NA	NA	NA
15TB0935_S28	15TB0935	Staphylococcus capitis	Clinical sample	1	no	no	NA	NA	NA	no	no	NA	NA	NA	NA	no	no	NA	NA	NA	NA	NA	no	no	NA	NA	NA	NA	no	no	NA	NA	NA	NA	no	no	NA	NA	NA	NA				NA	NA	NA	NA	NA	NA
15TB0936_S29	15TB0936	Staphylococcus epidermidis		>512	no	no	NA	NA	NA	yes	yes	ErmC.3000250.M12730.779_1514.501	99.86	35.2	yes	no	no	NA	NA	NA	NA	NA	no	no	NA	NA	NA	NA	yes_nonunique	yes	qacB.3003047.AF535087.28_1573.307	99.61	121.8	yes	yes	yes	norA.3000391.AY566250.391_1555.268	100	71.2	no				NA	NA	NA	NA	NA	NA
15TB0937_S57	15TB0937	Staphylococcus hominis	Clinical sample	>512	no	no	NA	NA	NA	yes	yes	ErmC.3000250.M12730.779_1514.501	99.86	1207.3	yes	no	no	NA	NA	NA	NA	NA	no	no	NA	NA	NA	NA	no	no	NA	NA	NA	NA	no	no	NA	NA	NA	NA				NA	NA	NA	NA	NA	NA
15TB0939_S59	15TB0939	Staphylococcus hominis	Clinical sample	>512	no	no	NA	NA	NA	yes	yes	ErmC.3000250.M12730.779_1514.501	99.86	720.5	yes	no	no	NA	NA	NA	NA	NA	no	no	NA	NA	NA	NA	no	no	NA	NA	NA	NA	no	no	NA	NA	NA	NA				NA	NA	NA	NA	NA	NA
15TB0940_S103	15TB0940	Staphylococcus lugdunensis	Clinical sample	0.25	no	no	NA	NA	NA	no	no	NA	NA	NA	NA	no	no	NA	NA	NA	NA	NA	no	no	NA	NA	NA	NA	no	no	NA	NA	NA	NA	no	no	NA	NA	NA	NA				NA	NA	NA	NA	NA	NA
15TB0941_S60	15TB0941	Staphylococcus capitis	Clinical sample	0.5	no	no	NA	NA	NA	no	no	NA	NA	NA	NA	no	no	NA	NA	NA	NA	NA	no	no	NA	NA	NA	NA	no	no	NA	NA	NA	NA	no	no	NA	NA	NA	NA				NA	NA	NA	NA	NA	NA
15TB0942_S92	15TB0942	Staphylococcus epidermidis	Clinical sample	0.25	no	no	NA	NA	NA	no	no	NA	NA	NA	NA	no	no	NA	NA	NA	NA	NA	no	no	NA	NA	NA	NA	yes	yes	qacA.3003046.AB566411.0_1545.265	99.94	251.9	yes	yes	yes	norA.3000391.AY566250.391_1555.268	99.91	197	yes				yes	no	no	yes	yes	yes
15TB0945_S63	15TB0945	Staphylococcus epidermidis	Clinical sample	128	no	no	NA	NA	NA	no	no	NA	NA	NA	NA	no	no	NA	NA	NA	NA	NA	yes	yes	msrA.3000251.NC_022598.1.14791_16258.4185	100	90.6	no	no	no	NA	NA	NA	NA	yes	yes	norA.3000391.AY566250.391_1555.268	97.59	56.8	yes				NA	NA	NA	NA	NA	NA
15TB0947_S66	15TB0947	Staphylococcus hominis	Clinical sample	>512	no	no	NA	NA	NA	yes	yes	ErmC.3000250.M12730.779_1514.501	99.86	1038	yes	no	no	NA	NA	NA	NA	NA	no	no	NA	NA	NA	NA	no	no	NA	NA	NA	NA	no	no	NA	NA	NA	NA				NA	NA	NA	NA	NA	NA
15TB0948_S61	15TB0948	Staphylococcus haemolyticus	Clinical sample	128	no	no	NA	NA	NA	no	no	NA	NA	NA	NA	no	no	NA	NA	NA	NA	NA	yes	yes	msrA.3000251.NC_022598.1.14791_16258.4185	99.25	32.7	yes	yes	yes	qacA.3003046.AB566411.0_1545.265	99.94	75.3	yes	no	no	NA	NA	NA	NA				NA	NA	NA	NA	NA	NA
15TB0951_S50	15TB0951	Staphylococcus epidermidis	Clinical sample	>512	yes	yes	ErmA.3000347.NC_009632.49744_50476.554	100	150.2	no	no	NA	NA	NA	NA	no	no	NA	NA	NA	NA	NA	no	no	NA	NA	NA	NA	yes	yes	qacA.3003046.AB566411.0_1545.265	99.93	100.8	yes	yes	yes	norA.3000391.AY566250.391_1555.268	100	53.2	no				NA	NA	NA	NA	NA	NA
15TB0953_S41	15TB0953	Staphylococcus hominis	Clinical sample	1	no	no	NA	NA	NA	no	no	NA	NA	NA	NA	no	no	NA	NA	NA	NA	NA	fragmented	no	msrA.3000251.NC_022598.1.14791_16258.4185	100	6.4	no	partial	no	qacB.3003047.AF535087.28_1573.307	99.46	8.7	yes	partial	no	norA.3000391.AY566250.391_1555.268	100	8.4	no				NA	NA	NA	NA	NA	NA
15TB0955_S47	15TB0955	Staphylococcus epidermidis	Clinical sample	0.25	no	no	NA	NA	NA	no	no	NA	NA	NA	NA	no	no	NA	NA	NA	NA	NA	no	no	NA	NA	NA	NA	no	no	NA	NA	NA	NA	yes	yes	norA.3000391.AY566250.391_1555.268	97.59	94.2	yes				no	no	no	no	yes	no
15TB0957_S131	15TB0957	Staphylococcus epidermidis	Clinical sample	0.25	no	no	NA	NA	NA	yes	yes	ErmC.3000250.M12730.779_1514.501	99.86	59.8	yes	no	no	NA	NA	NA	NA	NA	no	no	NA	NA	NA	NA	yes	yes	qacB.3003047.AF535087.28_1573.307	99.61	212	yes	yes	yes	norA.3000391.AY566250.391_1555.268	100	84.6	no				NA	NA	NA	NA	NA	NA
15TB0958_S114	15TB0958	Staphylococcus epidermidis	Clinical sample	32	no	no	NA	NA	NA	no	no	NA	NA	NA	NA	no	no	NA	NA	NA	NA	NA	yes	yes	msrA.3000251.NC_022598.1.14791_16258.4185	99.25	34.8	yes	yes	yes	qacA.3003046.AB566411.0_1545.265	99.94	62.3	yes	yes	yes	norA.3000391.AY566250.391_1555.268	97.59	45.7	yes				NA	NA	NA	NA	NA	NA
15TB0959_S76	15TB0959	Staphylococcus hominis	Clinical sample	>512	no	no	NA	NA	NA	yes	yes	ErmC.3000250.M12730.779_1514.501	99.46	837.6	yes	no	no	NA	NA	NA	NA	NA	no	no	NA	NA	NA	NA	yes	yes	qacB.3003047.AF535087.28_1573.307	99.61	204.9	yes	no	no	NA	NA	NA	NA				yes	no	no	no	yes	yes
15TB0960_S24	15TB0960	Staphylococcus hominis	Clinical sample	0.5	no	no	NA	NA	NA	yes	yes	ErmC.3000250.M12730.779_1514.501	99.46	1221.2	yes	no	no	NA	NA	NA	NA	NA	partial	no	msrA.3000251.NC_022598.1.14791_16258.4185	99.77	2.4	yes	yes	yes	qacA.3003046.AB566411.0_1545.265	99.94	274.1	yes	no	no	NA	NA	NA	NA				no	no	no	no	yes	no
15TB0968_S75	15TB0968	Staphylococcus warneri	Clinical sample	256	no	no	NA	NA	NA	no	no	NA	NA	NA	NA	no	no	NA	NA	NA	NA	NA	yes	yes	msrA.3000251.NC_022598.1.14791_16258.4185	100	99.8	no	no	no	NA	NA	NA	NA	no	no	NA	NA	NA	NA				NA	NA	NA	NA	NA	NA
15TB0969_S65	15TB0969	Staphylococcus epidermidis	Clinical sample	128	no	no	NA	NA	NA	no	no	NA	NA	NA	NA	no	no	NA	NA	NA	NA	NA	yes	yes	msrA.3000251.NC_022598.1.14791_16258.4185	100	48	no	no	no	NA	NA	NA	NA	yes	yes	norA.3000391.AY566250.391_1555.268	97.59	39.6	yes				no	no	no	no	yes	no
15TB0970_S66	15TB0970	Staphylococcus lugdunensis	Clinical sample	0.25	no	no	NA	NA	NA	no	no	NA	NA	NA	NA	no	no	NA	NA	NA	NA	NA	no	no	NA	NA	NA	NA	no	no	NA	NA	NA	NA	no	no	NA	NA	NA	NA				NA	NA	NA	NA	NA	NA
15TB0971_S67	15TB0971	Staphylococcus epidermidis	Clinical sample	0.5	no	no	NA	NA	NA	no	no	NA	NA	NA	NA	no	no	NA	NA	NA	NA	NA	no	no	NA	NA	NA	NA	yes	yes	qacB.3003047.AF535087.28_1573.307	99.68	275.8	yes	interrupted	no	norA.3000391.AY566250.391_1555.268	97.72	79.7	yes				NA	NA	NA	NA	NA	NA
15TB0972_S68	15TB0972	Staphylococcus epidermidis	Clinical sample	>512	no	no	NA	NA	NA	yes	yes	ErmC.3000250.M12730.779_1514.501	99.86	400.4	yes	no	no	NA	NA	NA	NA	NA	no	no	NA	NA	NA	NA	yes	yes	qacA.3003046.AB566411.0_1545.265	99.94	46.1	yes	yes	yes	norA.3000391.AY566250.391_1555.268	100	23.1	no				NA	NA	NA	NA	NA	NA
15TB0973_S58	15TB0973	Staphylococcus warneri	Clinical sample	2	no	no	NA	NA	NA	no	no	NA	NA	NA	NA	no	no	NA	NA	NA	NA	NA	no	no	NA	NA	NA	NA	no	no	NA	NA	NA	NA	no	no	NA	NA	NA	NA				NA	NA	NA	NA	NA	NA
15TB0974_S60	15TB0974	Staphylococcus warneri	Clinical sample	0.5	no	no	NA	NA	NA	no	no	NA	NA	NA	NA	no	no	NA	NA	NA	NA	NA	no	no	NA	NA	NA	NA	no	no	NA	NA	NA	NA	no	no	NA	NA	NA	NA				NA	NA	NA	NA	NA	NA
15TB0975_S56	15TB0975	Staphylococcus warneri	Clinical sample	64	no	no	NA	NA	NA	no	no	NA	NA	NA	NA	no	no	NA	NA	NA	NA	NA	yes	yes	msrA.3000251.NC_022598.1.14791_16258.4185	100	162.2	no	no	no	NA	NA	NA	NA	no	no	NA	NA	NA	NA				NA	NA	NA	NA	NA	NA
15TB0977_S120	15TB0977	Staphylococcus haemolyticus	Clinical sample	0.5	no	no	NA	NA	NA	no	no	NA	NA	NA	NA	no	no	NA	NA	NA	NA	NA	no	no	NA	NA	NA	NA	interrupted	no	qacA.3003046.AB566411.0_1545.265	99.87	237.1	yes	yes	yes	norA.3000391.AY566250.391_1555.268	97.59	100.1	yes				no	no	no	no	yes	no
15TB0979_S70	15TB0979	Staphylococcus epidermidis	Clinical sample	0.5	no	no	NA	NA	NA	no	no	NA	NA	NA	NA	no	no	NA	NA	NA	NA	NA	no	no	NA	NA	NA	NA	yes	yes	qacB.3003047.AF535087.28_1573.307	99.68	38.2	yes	yes	yes	norA.3000391.AY566250.391_1555.268	97.62	16.7	yes				NA	NA	NA	NA	NA	NA
15TB0980_S71	15TB0980	Staphylococcus hominis		1	no	no	NA	NA	NA	no	no	NA	NA	NA	NA	no	no	NA	NA	NA	NA	NA	yes	yes	msrA.3000251.NC_022598.1.14791_16258.4185	100	34.3	no	no	no	NA	NA	NA	NA	partial	no	norA.3000391.AY566250.391_1555.268	96.83	1.1	yes				NA	NA	NA	NA	NA	NA
15TB0981_S51	15TB0981	Staphylococcus hominis	Clinical sample	0.5	no	no	NA	NA	NA	no	no	NA	NA	NA	NA	no	no	NA	NA	NA	NA	NA	no	no	NA	NA	NA	NA	yes	yes	qacA.3003046.AB566411.0_1545.265	99.87	132.3	yes	no	no	NA	NA	NA	NA				NA	NA	NA	NA	NA	NA
15TB0982_S123	15TB0982	Staphylococcus epidermidis	Clinical sample	0.5	no	no	NA	NA	NA	no	no	NA	NA	NA	NA	no	no	NA	NA	NA	NA	NA	no	no	NA	NA	NA	NA	no	no	NA	NA	NA	NA	no	no	NA	NA	NA	NA				NA	NA	NA	NA	NA	NA
15TB0984_S105	15TB0984	Staphylococcus haemolyticus	Clinical sample	64	no	no	NA	NA	NA	no	no	NA	NA	NA	NA	no	no	NA	NA	NA	NA	NA	yes	yes	msrA.3000251.NC_022598.1.14791_16258.4185	99.32	65	yes	yes	yes	qacB.3003047.AF535087.28_1573.307	99.68	184.7	yes	no	no	NA	NA	NA	NA				NA	NA	NA	NA	NA	NA
15TB0986_S72	15TB0986	Staphylococcus epidermidis	Clinical sample	0.5	no	no	NA	NA	NA	no	no	NA	NA	NA	NA	no	no	NA	NA	NA	NA	NA	no	no	NA	NA	NA	NA	no	no	NA	NA	NA	NA	yes	yes	norA.3000391.AY566250.391_1555.268	100	23.2	no				NA	NA	NA	NA	NA	NA
15TB0987_S73	15TB0987	Staphylococcus epidermidis	Clinical sample	256	no	no	NA	NA	NA	no	no	NA	NA	NA	NA	no	no	NA	NA	NA	NA	NA	yes	yes	msrA.3000251.NC_022598.1.14791_16258.4185	99.32	37.1	yes	yes	yes	qacB.3003047.AF535087.28_1573.307	99.68	60	yes	yes	yes	norA.3000391.AY566250.391_1555.268	97.51	25.5	yes				NA	NA	NA	NA	NA	NA
15TB0988_S74	15TB0988	Staphylococcus epidermidis	Clinical sample	>512	no	no	NA	NA	NA	yes	yes	ErmC.3000250.M12730.779_1514.501	99.46	3221.5	yes	no	no	NA	NA	NA	NA	NA	no	no	NA	NA	NA	NA	yes	yes	qacB.3003047.AF535087.28_1573.307	99.68	290.2	yes	yes	yes	norA.3000391.AY566250.391_1555.268	100	131.6	no				NA	NA	NA	NA	NA	NA
15TB0989_S96	15TB0989	Staphylococcus capitis	Clinical sample	0.5	no	no	NA	NA	NA	yes	yes	ErmC.3000250.M12730.779_1514.501	99.86	4427.3	yes	no	no	NA	NA	NA	NA	NA	no	no	NA	NA	NA	NA	yes	yes	qacB.3003047.AF535087.28_1573.307	99.55	309.1	yes	no	no	NA	NA	NA	NA				NA	NA	NA	NA	NA	NA
15TB0990_S23	15TB0990	Staphylococcus hominis	Clinical sample	>512	no	no	NA	NA	NA	no	no	NA	NA	NA	NA	no	no	NA	NA	NA	NA	NA	no	no	NA	NA	NA	NA	no	no	NA	NA	NA	NA	no	no	NA	NA	NA	NA				NA	NA	NA	NA	NA	NA
15TB0991_S125	15TB0991	Staphylococcus hominis	Clinical sample	256	no	no	NA	NA	NA	no	no	NA	NA	NA	NA	no	no	NA	NA	NA	NA	NA	no	no	NA	NA	NA	NA	no	no	NA	NA	NA	NA	no	no	NA	NA	NA	NA				NA	NA	NA	NA	NA	NA
15TB0992_S44	15TB0992	Staphylococcus hominis		>512	no	no	NA	NA	NA	yes	yes	ErmC.3000250.M12730.779_1514.501	99.86	841	yes	no	no	NA	NA	NA	NA	NA	no	no	NA	NA	NA	NA	no	no	NA	NA	NA	NA	no	no	NA	NA	NA	NA				NA	NA	NA	NA	NA	NA
15TB0993_S18	15TB0993	Staphylococcus cohnii	Clinical sample	>512	no	no	NA	NA	NA	no	no	NA	NA	NA	NA	no	no	NA	NA	NA	NA	NA	no	no	NA	NA	NA	NA	yes_nonunique	yes	qacA.3003046.AB566411.0_1545.265	99.87	251.9	yes	yes	yes	norA.3000391.AY566250.391_1555.268	100	66	no				NA	NA	NA	NA	NA	NA
15TB0994_S111	15TB0994	Staphylococcus epidermidis	Clinical sample	32	no	no	NA	NA	NA	no	no	NA	NA	NA	NA	no	no	NA	NA	NA	NA	NA	yes	yes	msrA.3000251.NC_022598.1.14791_16258.4185	100	46.2	no	yes	yes	qacB.3003047.AF535087.28_1573.307	99.55	75.6	yes	yes	yes	norA.3000391.AY566250.391_1555.268	100	43.9	no				NA	NA	NA	NA	NA	NA
15TB0995_S75	15TB0995	Staphylococcus epidermidis	Clinical sample	2	no	no	NA	NA	NA	yes	yes	ErmC.3000250.M12730.779_1514.501	99.86	604.1	yes	no	no	NA	NA	NA	NA	NA	no	no	NA	NA	NA	NA	yes_nonunique	yes	qacA.3003046.AB566411.0_1545.265	99.74	237.2	yes	yes	yes	norA.3000391.AY566250.391_1555.268	100	56.3	no				no	no	no	no	yes	no
15TB0997_S76	15TB0997	Staphylococcus capitis	Clinical sample	32	no	no	NA	NA	NA	no	no	NA	NA	NA	NA	no	no	NA	NA	NA	NA	NA	no	no	NA	NA	NA	NA	no	no	NA	NA	NA	NA	no	no	NA	NA	NA	NA				NA	NA	NA	NA	NA	NA
15TB0998_S77	15TB0998	Staphylococcus epidermidis	Healthy sample	0.5	no	no	NA	NA	NA	no	no	NA	NA	NA	NA	no	no	NA	NA	NA	NA	NA	no	no	NA	NA	NA	NA	no	no	NA	NA	NA	NA	yes	yes	norA.3000391.AY566250.391_1555.268	100	38.8	no				NA	NA	NA	NA	NA	NA
15TB0999_S78	15TB0999	Staphylococcus epidermidis	Healthy sample	0.5	no	no	NA	NA	NA	no	no	NA	NA	NA	NA	no	no	NA	NA	NA	NA	NA	no	no	NA	NA	NA	NA	no	no	NA	NA	NA	NA	yes	yes	norA.3000391.AY566250.391_1555.268	100	37.9	no				NA	NA	NA	NA	NA	NA
15TB1000_S73	15TB1000	Staphylococcus haemolyticus	Animal sample	0.5	no	no	NA	NA	NA	no	no	NA	NA	NA	NA	no	no	NA	NA	NA	NA	NA	no	no	NA	NA	NA	NA	no	no	NA	NA	NA	NA	no	no	NA	NA	NA	NA				no	no	no	no	yes	no
16TB0526_S19	16TB0526	Staphylococcus succinus	Animal sample	1	no	no	NA	NA	NA	no	no	NA	NA	NA	NA	no	no	NA	NA	NA	NA	NA	no	no	NA	NA	NA	NA	no	no	NA	NA	NA	NA	no	no	NA	NA	NA	NA				NA	NA	NA	NA	NA	NA
16TB0530_S109	16TB0530	Staphylococcus epidermidis	Clinical sample	>512	no	no	NA	NA	NA	yes	yes	ErmC.3000250.M12730.779_1514.501	99.46	824	yes	no	no	NA	NA	NA	NA	NA	no	no	NA	NA	NA	NA	yes	yes	qacB.3003047.AF535087.28_1573.307	99.68	155.5	yes	yes	yes	norA.3000391.AY566250.391_1555.268	100	86.8	no				NA	NA	NA	NA	NA	NA
16TB0535_S59	16TB0535	Staphylococcus hominis	Clinical sample	64	no	no	NA	NA	NA	no	no	NA	NA	NA	NA	no	no	NA	NA	NA	NA	NA	yes	yes	msrA.3000251.NC_022598.1.14791_16258.4185	99.32	152.4	yes	yes	yes	qacA.3003046.AB566411.0_1545.265	99.94	269.7	yes	no	no	NA	NA	NA	NA				NA	NA	NA	NA	NA	NA
16TB0536_S81	16TB0536	Staphylococcus simulans	Clinical sample	1	no	no	NA	NA	NA	no	no	NA	NA	NA	NA	no	no	NA	NA	NA	NA	NA	no	no	NA	NA	NA	NA	no	no	NA	NA	NA	NA	no	no	NA	NA	NA	NA				NA	NA	NA	NA	NA	NA
16TB0537_S26	16TB0537	Staphylococcus saprophyticus	Clinical sample	2	no	no	NA	NA	NA	no	no	NA	NA	NA	NA	no	no	NA	NA	NA	NA	NA	no	no	NA	NA	NA	NA	no	no	NA	NA	NA	NA	no	no	NA	NA	NA	NA				NA	NA	NA	NA	NA	NA
16TB0538_S42	16TB0538	Staphylococcus saprophyticus	Clinical sample	0.5	no	no	NA	NA	NA	no	no	NA	NA	NA	NA	no	no	NA	NA	NA	NA	NA	no	no	NA	NA	NA	NA	no	no	NA	NA	NA	NA	no	no	NA	NA	NA	NA				no	no	no	no	yes	no
16TB0539_S12	16TB0539	Staphylococcus sciuri	Animal sample	32	no	no	NA	NA	NA	no	no	NA	NA	NA	NA	no	no	NA	NA	NA	NA	NA	no	no	NA	NA	NA	NA	no	no	NA	NA	NA	NA	no	no	NA	NA	NA	NA				NA	NA	NA	NA	NA	NA
16TB0542_S10	16TB0542	Staphylococcus chromogenes	Animal sample	0.25	no	no	NA	NA	NA	no	no	NA	NA	NA	NA	no	no	NA	NA	NA	NA	NA	no	no	NA	NA	NA	NA	no	no	NA	NA	NA	NA	no	no	NA	NA	NA	NA				NA	NA	NA	NA	NA	NA
16TB0544_S116	16TB0544	Staphylococcus simulans	Animal sample	1	no	no	NA	NA	NA	no	no	NA	NA	NA	NA	no	no	NA	NA	NA	NA	NA	no	no	NA	NA	NA	NA	no	no	NA	NA	NA	NA	no	no	NA	NA	NA	NA				NA	NA	NA	NA	NA	NA
16TB0545_S11	16TB0545	Staphylococcus simulans	Clinical sample	1	no	no	NA	NA	NA	no	no	NA	NA	NA	NA	no	no	NA	NA	NA	NA	NA	no	no	NA	NA	NA	NA	no	no	NA	NA	NA	NA	no	no	NA	NA	NA	NA				NA	NA	NA	NA	NA	NA
16TB0547_S9	16TB0547	Staphylococcus sciuri	Animal sample	8	no	no	NA	NA	NA	no	no	NA	NA	NA	NA	no	no	NA	NA	NA	NA	NA	no	no	NA	NA	NA	NA	no	no	NA	NA	NA	NA	no	no	NA	NA	NA	NA				NA	NA	NA	NA	NA	NA
16TB0549_S117	16TB0549	Staphylococcus simulans	Animal sample	>512	yes	yes	ErmA.3000347.NC_009632.49744_50476.554	100	43.7	no	no	NA	NA	NA	NA	no	no	NA	NA	NA	NA	NA	no	no	NA	NA	NA	NA	no	no	NA	NA	NA	NA	no	no	NA	NA	NA	NA				NA	NA	NA	NA	NA	NA
16TB0550_S141	16TB0550	Staphylococcus simulans	Animal sample	8	yes	yes	ErmA.3000347.NC_009632.49744_50476.554	100	55.3	no	no	NA	NA	NA	NA	no	no	NA	NA	NA	NA	NA	no	no	NA	NA	NA	NA	no	no	NA	NA	NA	NA	no	no	NA	NA	NA	NA				NA	NA	NA	NA	NA	NA
16TB0551_S118	16TB0551	Staphylococcus vitulinus	Animal sample	0.25	no	no	NA	NA	NA	no	no	NA	NA	NA	NA	no	no	NA	NA	NA	NA	NA	no	no	NA	NA	NA	NA	no	no	NA	NA	NA	NA	no	no	NA	NA	NA	NA				no	no	no	no	yes	no
16TB0552_S142	16TB0552	Staphylococcus simulans	Animal sample	0.5	no	no	NA	NA	NA	no	no	NA	NA	NA	NA	no	no	NA	NA	NA	NA	NA	no	no	NA	NA	NA	NA	no	no	NA	NA	NA	NA	no	no	NA	NA	NA	NA				NA	NA	NA	NA	NA	NA
16TB0553_S6	16TB0553	Staphylococcus sciuri	Animal sample	0.25	no	no	NA	NA	NA	no	no	NA	NA	NA	NA	no	no	NA	NA	NA	NA	NA	no	no	NA	NA	NA	NA	no	no	NA	NA	NA	NA	no	no	NA	NA	NA	NA				NA	NA	NA	NA	NA	NA
16TB0554_S8	16TB0554	Staphylococcus vitulinus	Animal sample	0.25	no	no	NA	NA	NA	no	no	NA	NA	NA	NA	no	no	NA	NA	NA	NA	NA	no	no	NA	NA	NA	NA	no	no	NA	NA	NA	NA	no	no	NA	NA	NA	NA				NA	NA	NA	NA	NA	NA
16TB0555_S167	16TB0555	Staphylococcus epidermidis	Animal sample	128	no	no	NA	NA	NA	no	no	NA	NA	NA	NA	no	no	NA	NA	NA	NA	NA	yes	yes	msrA.3000251.NC_022598.1.14791_16258.4185	100	88.5	no	yes	yes	qacB.3003047.AF535087.28_1573.307	92.88	59	yes	yes	yes	norA.3000391.AY566250.391_1555.268	97.42	61.1	yes				NA	NA	NA	NA	NA	NA
16TB0559_S7	16TB0559	Staphylococcus epidermidis	Healthy sample	2	no	no	NA	NA	NA	no	no	NA	NA	NA	NA	no	no	NA	NA	NA	NA	NA	no	no	NA	NA	NA	NA	no	no	NA	NA	NA	NA	yes	yes	norA.3000391.AY566250.391_1555.268	100	88.8	no				NA	NA	NA	NA	NA	NA
16TB0560_S164	16TB0560	Staphylococcus epidermidis	Healthy sample	0.5	no	no	NA	NA	NA	no	no	NA	NA	NA	NA	no	no	NA	NA	NA	NA	NA	no	no	NA	NA	NA	NA	no	no	NA	NA	NA	NA	yes	yes	norA.3000391.AY566250.391_1555.268	100	65.7	no				NA	NA	NA	NA	NA	NA
16TB0562_S143	16TB0562	Staphylococcus hominis	Clinical sample	128	no	no	NA	NA	NA	no	no	NA	NA	NA	NA	no	no	NA	NA	NA	NA	NA	yes	yes	msrA.3000251.NC_022598.1.14791_16258.4185	99.32	136.6	yes	yes	yes	qacA.3003046.AB566411.0_1545.265	99.94	421.8	yes	no	no	NA	NA	NA	NA				NA	NA	NA	NA	NA	NA
16TB0563_S144	16TB0563	Staphylococcus haemolyticus	Animal sample	2	no	no	NA	NA	NA	no	no	NA	NA	NA	NA	no	no	NA	NA	NA	NA	NA	no	no	NA	NA	NA	NA	no	no	NA	NA	NA	NA	no	no	NA	NA	NA	NA				NA	NA	NA	NA	NA	NA
16TB0564_S5	16TB0564	Staphylococcus haemolyticus	Animal sample	0.5	no	no	NA	NA	NA	no	no	NA	NA	NA	NA	no	no	NA	NA	NA	NA	NA	no	no	NA	NA	NA	NA	no	no	NA	NA	NA	NA	no	no	NA	NA	NA	NA				NA	NA	NA	NA	NA	NA
16TB0565_S54	16TB0565	Staphylococcus hominis	Healthy sample	16	no	no	NA	NA	NA	no	no	NA	NA	NA	NA	no	no	NA	NA	NA	NA	NA	no	no	NA	NA	NA	NA	partial	no	qacB.3003047.AF535087.28_1573.307	99.18	3.2	yes	partial	no	norA.3000391.AY566250.391_1555.268	99.5	1.9	yes				no	no	no	no	yes	no
16TB0567_S161	16TB0567	Staphylococcus epidermidis	Clinical sample	0.5	no	no	NA	NA	NA	no	no	NA	NA	NA	NA	no	no	NA	NA	NA	NA	NA	no	no	NA	NA	NA	NA	yes	yes	qacB.3003047.AF535087.28_1573.307	99.61	176.4	yes	yes	yes	norA.3000391.AY566250.391_1555.268	100	98	no				NA	NA	NA	NA	NA	NA
16TB0568_S163	16TB0568	Staphylococcus epidermidis	Clinical sample	0.5	no	no	NA	NA	NA	no	no	NA	NA	NA	NA	no	no	NA	NA	NA	NA	NA	no	no	NA	NA	NA	NA	yes	yes	qacB.3003047.AF535087.28_1573.307	99.61	143	yes	yes	yes	norA.3000391.AY566250.391_1555.268	100	61.8	no				NA	NA	NA	NA	NA	NA
16TB0569_S162	16TB0569	Staphylococcus epidermidis	Healthy sample	>512	no	no	NA	NA	NA	no	no	NA	NA	NA	NA	no	no	NA	NA	NA	NA	NA	yes	yes	msrA.3000251.NC_022598.1.14791_16258.4185	99.25	51.8	yes	yes	yes	qacA.3003046.AB566411.0_1545.265	99.94	65.9	yes	yes	yes	norA.3000391.AY566250.391_1555.268	100	33.1	no				NA	NA	NA	NA	NA	NA
16TB0570_S52	16TB0570	Staphylococcus hominis	Healthy sample	4	no	no	NA	NA	NA	no	no	NA	NA	NA	NA	no	no	NA	NA	NA	NA	NA	no	no	NA	NA	NA	NA	no	no	NA	NA	NA	NA	no	no	NA	NA	NA	NA				NA	NA	NA	NA	NA	NA
16TB0571_S165	16TB0571	Staphylococcus epidermidis	Clinical sample	1	no	no	NA	NA	NA	no	no	NA	NA	NA	NA	no	no	NA	NA	NA	NA	NA	no	no	NA	NA	NA	NA	no	no	NA	NA	NA	NA	yes	yes	norA.3000391.AY566250.391_1555.268	99.91	75	yes				NA	NA	NA	NA	NA	NA
16TB0572_S13	16TB0572	Staphylococcus pasteuri	Clinical sample	X	no	no	NA	NA	NA	no	no	NA	NA	NA	NA	no	no	NA	NA	NA	NA	NA	no	no	NA	NA	NA	NA	no	no	NA	NA	NA	NA	no	no	NA	NA	NA	NA				NA	NA	NA	NA	NA	NA
16TB0573_S166	16TB0573	Staphylococcus epidermidis	Clinical sample	>512	no	no	NA	NA	NA	yes	yes	ErmC.3000250.M12730.779_1514.501	99.46	4092.7	yes	no	no	NA	NA	NA	NA	NA	no	no	NA	NA	NA	NA	yes	yes	qacB.3003047.AF535087.28_1573.307	99.68	355.6	yes	yes	yes	norA.3000391.AY566250.391_1555.268	100	165.2	no				NA	NA	NA	NA	NA	NA
16TB0574_S168	16TB0574	Staphylococcus epidermidis	Clinical sample	>512	no	no	NA	NA	NA	no	no	NA	NA	NA	NA	yes	yes	emeA.3003551.AB091338.173_1355.3290	97.38	28.7	yes	yes	no	no	NA	NA	NA	NA	no	no	NA	NA	NA	NA	no	no	NA	NA	NA	NA				NA	NA	NA	NA	NA	NA
16TB0575_S169	16TB0575	Staphylococcus epidermidis	Clinical sample	>512	no	no	NA	NA	NA	no	no	NA	NA	NA	NA	no	no	NA	NA	NA	NA	NA	no	no	NA	NA	NA	NA	yes	yes	qacA.3003046.AB566411.0_1545.265	99.94	80	yes	no	no	NA	NA	NA	NA				no	no	no	no	yes	no
16TB0576_S170	16TB0576	Staphylococcus hominis	Clinical sample	2	no	no	NA	NA	NA	yes	yes	ErmC.3000250.M12730.779_1514.501	99.86	55.7	yes	no	no	NA	NA	NA	NA	NA	no	no	NA	NA	NA	NA	yes	yes	qacA.3003046.AB566411.0_1545.265	99.94	186.2	yes	yes	yes	norA.3000391.AY566250.391_1555.268	100	91.3	no				NA	NA	NA	NA	NA	NA
16TB0577_S127	16TB0577	Staphylococcus epidermidis	Clinical sample	>512	no	no	NA	NA	NA	no	no	NA	NA	NA	NA	no	no	NA	NA	NA	NA	NA	yes	yes	msrA.3000251.NC_022598.1.14791_16258.4185	100	467.7	no	no	no	NA	NA	NA	NA	yes	yes	norA.3000391.AY566250.391_1555.268	97.59	39.9	yes				NA	NA	NA	NA	NA	NA
16TB0578_S121	16TB0578	Staphylococcus epidermidis	Clinical sample	>512	no	no	NA	NA	NA	no	no	NA	NA	NA	NA	no	no	NA	NA	NA	NA	NA	no	no	NA	NA	NA	NA	no	no	NA	NA	NA	NA	no	no	NA	NA	NA	NA				NA	NA	NA	NA	NA	NA
16TB0579_S86	16TB0579	Staphylococcus epidermidis	Clinical sample	>512	no	no	NA	NA	NA	no	no	NA	NA	NA	NA	no	no	NA	NA	NA	NA	NA	no	no	NA	NA	NA	NA	no	no	NA	NA	NA	NA	yes	yes	norA.3000391.AY566250.391_1555.268	97.59	69.6	yes				NA	NA	NA	NA	NA	NA
16TB0581_S171	16TB0581	Staphylococcus epidermidis	Clinical sample	>512	no	no	NA	NA	NA	no	no	NA	NA	NA	NA	no	no	NA	NA	NA	NA	NA	no	no	NA	NA	NA	NA	yes	yes	qacB.3003047.AF535087.28_1573.307	99.61	108.5	yes	no	no	NA	NA	NA	NA				NA	NA	NA	NA	NA	NA
16TB0582_S129	16TB0582	Staphylococcus simulans	Clinical sample	1	no	no	NA	NA	NA	no	no	NA	NA	NA	NA	no	no	NA	NA	NA	NA	NA	no	no	NA	NA	NA	NA	partial	no	qacB.3003047.AF535087.28_1573.307	99.42	3.6	yes	yes	yes	norA.3000391.AY566250.391_1555.268	100	50.8	no				NA	NA	NA	NA	NA	NA
16TB0583_S74	16TB0583	Staphylococcus simulans	Clinical sample	1	no	no	NA	NA	NA	yes	yes	ErmC.3000250.M12730.779_1514.501	99.86	10.4	yes	no	no	NA	NA	NA	NA	NA	no	no	NA	NA	NA	NA	no	no	NA	NA	NA	NA	no	no	NA	NA	NA	NA				NA	NA	NA	NA	NA	NA
16TB0584_S90	16TB0584	Staphylococcus xylosus	Clinical sample	0.5	no	no	NA	NA	NA	no	no	NA	NA	NA	NA	no	no	NA	NA	NA	NA	NA	no	no	NA	NA	NA	NA	yes	yes	qacB.3003047.AF535087.28_1573.307	99.61	125.7	yes	no	no	NA	NA	NA	NA				NA	NA	NA	NA	NA	NA
16TB0585_S172	16TB0585	Staphylococcus warneri	Clinical sample	4	no	no	NA	NA	NA	no	no	NA	NA	NA	NA	no	no	NA	NA	NA	NA	NA	no	no	NA	NA	NA	NA	no	no	NA	NA	NA	NA	no	no	NA	NA	NA	NA				NA	NA	NA	NA	NA	NA
16TB0586_S119	16TB0586	Staphylococcus caprae	Clinical sample	2	no	no	NA	NA	NA	no	no	NA	NA	NA	NA	no	no	NA	NA	NA	NA	NA	no	no	NA	NA	NA	NA	no	no	NA	NA	NA	NA	no	no	NA	NA	NA	NA				NA	NA	NA	NA	NA	NA
16TB0591_S32	16TB0591	Staphylococcus warneri	Clinical sample	0.5	no	no	NA	NA	NA	no	no	NA	NA	NA	NA	no	no	NA	NA	NA	NA	NA	no	no	NA	NA	NA	NA	no	no	NA	NA	NA	NA	no	no	NA	NA	NA	NA				NA	NA	NA	NA	NA	NA
16TB0592_S174	16TB0592	Staphylococcus saprophyticus	Clinical sample	1	no	no	NA	NA	NA	no	no	NA	NA	NA	NA	no	no	NA	NA	NA	NA	NA	no	no	NA	NA	NA	NA	no	no	NA	NA	NA	NA	no	no	NA	NA	NA	NA				NA	NA	NA	NA	NA	NA
16TB0593_S175	16TB0593	Staphylococcus saprophyticus	Clinical sample	0.25	no	no	NA	NA	NA	yes	yes	ErmC.3000250.M12730.779_1514.501	99.86	45.9	yes	no	no	NA	NA	NA	NA	NA	no	no	NA	NA	NA	NA	yes	yes	qacA.3003046.AB566411.0_1545.265	99.94	196.2	yes	yes	yes	norA.3000391.AY566250.391_1555.268	100	82.1	no				NA	NA	NA	NA	NA	NA
16TB0594_S128	16TB0594	Staphylococcus epidermidis	Clinical sample	>512	yes	yes	ErmA.3000347.NC_009632.49744_50476.554	100	207.2	no	no	NA	NA	NA	NA	no	no	NA	NA	NA	NA	NA	no	no	NA	NA	NA	NA	yes	yes	qacA.3003046.AB566411.0_1545.265	99.93	106.6	yes	yes	yes	norA.3000391.AY566250.391_1555.268	100	64.9	no				NA	NA	NA	NA	NA	NA
16TB0595_S38	16TB0595	Staphylococcus epidermidis	Clinical sample	0.5	no	no	NA	NA	NA	no	no	NA	NA	NA	NA	no	no	NA	NA	NA	NA	NA	no	no	NA	NA	NA	NA	no	no	NA	NA	NA	NA	no	no	NA	NA	NA	NA				NA	NA	NA	NA	NA	NA
16TB0596_S176	16TB0596	Staphylococcus saprophyticus	Clinical sample	1	no	no	NA	NA	NA	no	no	NA	NA	NA	NA	no	no	NA	NA	NA	NA	NA	no	no	NA	NA	NA	NA	no	no	NA	NA	NA	NA	no	no	NA	NA	NA	NA				NA	NA	NA	NA	NA	NA
16TB0597_S177	16TB0597	Staphylococcus epidermidis	Clinical sample	1	no	no	NA	NA	NA	no	no	NA	NA	NA	NA	no	no	NA	NA	NA	NA	NA	no	no	NA	NA	NA	NA	no	no	NA	NA	NA	NA	yes	yes	norA.3000391.AY566250.391_1555.268	97.51	39.4	yes				NA	NA	NA	NA	NA	NA
16TB0598_S93	16TB0598	Staphylococcus epidermidis	Clinical sample	128	no	no	NA	NA	NA	no	no	NA	NA	NA	NA	no	no	NA	NA	NA	NA	NA	yes	yes	msrA.3000251.NC_022598.1.14791_16258.4185	100	81.7	no	no	no	NA	NA	NA	NA	yes	yes	norA.3000391.AY566250.391_1555.268	97.59	82.7	yes				NA	NA	NA	NA	NA	NA
16TB0599_S80	16TB0599	Staphylococcus epidermidis	Clinical sample	>512	no	no	NA	NA	NA	yes	yes	ErmC.3000250.M12730.779_1514.501	99.86	32.3	yes	no	no	NA	NA	NA	NA	NA	no	no	NA	NA	NA	NA	yes	yes	qacA.3003046.AB566411.0_1545.265	99.94	87.5	yes	yes	yes	norA.3000391.AY566250.391_1555.268	100	44.1	no				NA	NA	NA	NA	NA	NA
16TB0600_S178	16TB0600	Staphylococcus epidermidis	Clinical sample	2	no	no	NA	NA	NA	no	no	NA	NA	NA	NA	no	no	NA	NA	NA	NA	NA	no	no	NA	NA	NA	NA	no	no	NA	NA	NA	NA	yes	yes	norA.3000391.AY566250.391_1555.268	100	53.2	no				NA	NA	NA	NA	NA	NA
16TB0601_S179	16TB0601	Staphylococcus warneri	Clinical sample	0.5	no	no	NA	NA	NA	no	no	NA	NA	NA	NA	no	no	NA	NA	NA	NA	NA	no	no	NA	NA	NA	NA	no	no	NA	NA	NA	NA	no	no	NA	NA	NA	NA				NA	NA	NA	NA	NA	NA
16TB0604_S33	16TB0604	Staphylococcus epidermidis	Clinical sample	64	no	no	NA	NA	NA	no	no	NA	NA	NA	NA	no	no	NA	NA	NA	NA	NA	yes	yes	msrA.3000251.NC_022598.1.14791_16258.4185	99.32	130.8	yes	no	no	NA	NA	NA	NA	yes	yes	norA.3000391.AY566250.391_1555.268	100	115.6	no				NA	NA	NA	NA	NA	NA
16TB0605_S117	16TB0605	Staphylococcus epidermidis	Clinical sample	>512	no	no	NA	NA	NA	yes	yes	ErmC.3000250.M12730.779_1514.501	99.86	30.9	yes	no	no	NA	NA	NA	NA	NA	no	no	NA	NA	NA	NA	yes	yes	qacA.3003046.AB566411.0_1545.265	99.94	86.2	yes	yes	yes	norA.3000391.AY566250.391_1555.268	100	54.6	no				NA	NA	NA	NA	NA	NA
16TB0606_S180	16TB0606	Staphylococcus epidermidis	Clinical sample	>512	no	no	NA	NA	NA	yes	yes	ErmC.3000250.M12730.779_1514.501	99.86	1847.4	yes	no	no	NA	NA	NA	NA	NA	no	no	NA	NA	NA	NA	yes	yes	qacA.3003046.AB566411.0_1545.265	99.94	165.1	yes	yes	yes	norA.3000391.AY566250.391_1555.268	100	83.6	no				NA	NA	NA	NA	NA	NA
16TB0609_S97	16TB0609	Staphylococcus epidermidis	Clinical sample	0.5	no	no	NA	NA	NA	no	no	NA	NA	NA	NA	no	no	NA	NA	NA	NA	NA	no	no	NA	NA	NA	NA	no	no	NA	NA	NA	NA	yes	yes	norA.3000391.AY566250.391_1555.268	99.91	206	no				NA	NA	NA	NA	NA	NA
16TB0610_S182	16TB0610	Staphylococcus epidermidis	Clinical sample	128	no	no	NA	NA	NA	no	no	NA	NA	NA	NA	no	no	NA	NA	NA	NA	NA	yes	yes	msrA.3000251.NC_022598.1.14791_16258.4185	100	138.4	no	no	no	NA	NA	NA	NA	yes	yes	norA.3000391.AY566250.391_1555.268	97.59	119.2	yes				NA	NA	NA	NA	NA	NA
16TB0611_S57	16TB0611	Staphylococcus warneri	Clinical sample	128	no	no	NA	NA	NA	no	no	NA	NA	NA	NA	no	no	NA	NA	NA	NA	NA	yes	yes	msrA.3000251.NC_022598.1.14791_16258.4185	99.93	91.9	no	no	no	NA	NA	NA	NA	no	no	NA	NA	NA	NA				NA	NA	NA	NA	NA	NA
16TB0612_S183	16TB0612	Staphylococcus epidermidis	Clinical sample	0.125	no	no	NA	NA	NA	no	no	NA	NA	NA	NA	no	no	NA	NA	NA	NA	NA	no	no	NA	NA	NA	NA	no	no	NA	NA	NA	NA	yes	yes	norA.3000391.AY566250.391_1555.268	100	126.2	no				NA	NA	NA	NA	NA	NA
16TB0613_S88	16TB0613	Staphylococcus epidermidis	Clinical sample	1	no	no	NA	NA	NA	no	no	NA	NA	NA	NA	no	no	NA	NA	NA	NA	NA	no	no	NA	NA	NA	NA	yes	yes	qacA.3003046.AB566411.0_1545.265	99.94	326.3	yes	yes	yes	norA.3000391.AY566250.391_1555.268	97.64	116.1	yes				NA	NA	NA	NA	NA	NA
16TB0615_S185	16TB0615	Staphylococcus capitis	Clinical sample	2	no	no	NA	NA	NA	no	no	NA	NA	NA	NA	no	no	NA	NA	NA	NA	NA	no	no	NA	NA	NA	NA	no	no	NA	NA	NA	NA	no	no	NA	NA	NA	NA				no	no	yes	no	yes	no
16TB0616_S136	16TB0616	Staphylococcus epidermidis	Clinical sample	4	no	no	NA	NA	NA	no	no	NA	NA	NA	NA	no	no	NA	NA	NA	NA	NA	no	no	NA	NA	NA	NA	no	no	NA	NA	NA	NA	yes	yes	norA.3000391.AY566250.391_1555.268	99.91	52.4	yes				NA	NA	NA	NA	NA	NA
16TB0617_S137	16TB0617	Staphylococcus epidermidis	Clinical sample	0.5	no	no	NA	NA	NA	no	no	NA	NA	NA	NA	no	no	NA	NA	NA	NA	NA	no	no	NA	NA	NA	NA	no	no	NA	NA	NA	NA	yes	yes	norA.3000391.AY566250.391_1555.268	99.91	56.8	yes				NA	NA	NA	NA	NA	NA
16TB0618_S94	16TB0618	Staphylococcus epidermidis	Clinical sample	4	no	no	NA	NA	NA	no	no	NA	NA	NA	NA	no	no	NA	NA	NA	NA	NA	no	no	NA	NA	NA	NA	yes	yes	qacA.3003046.AB566411.0_1545.265	99.94	143.6	yes	yes	yes	norA.3000391.AY566250.391_1555.268	97.59	74.3	yes				NA	NA	NA	NA	NA	NA
16TB0619_S138	16TB0619	Staphylococcus epidermidis	Clinical sample	32	no	no	NA	NA	NA	no	no	NA	NA	NA	NA	no	no	NA	NA	NA	NA	NA	yes	yes	msrA.3000251.NC_022598.1.14791_16258.4185	99.25	114.2	yes	yes	yes	qacA.3003046.AB566411.0_1545.265	99.94	185	yes	yes	yes	norA.3000391.AY566250.391_1555.268	100	63.3	no				NA	NA	NA	NA	NA	NA
16TB0620_S139	16TB0620	Staphylococcus hominis	Clinical sample	2	no	no	NA	NA	NA	no	no	NA	NA	NA	NA	no	no	NA	NA	NA	NA	NA	no	no	NA	NA	NA	NA	yes	yes	qacA.3003046.AB566411.0_1545.265	99.94	92.2	yes	no	no	NA	NA	NA	NA				NA	NA	NA	NA	NA	NA
16TB0621_S140	16TB0621	Staphylococcus epidermidis	Clinical sample	0.25	no	no	NA	NA	NA	no	no	NA	NA	NA	NA	no	no	NA	NA	NA	NA	NA	no	no	NA	NA	NA	NA	no	no	NA	NA	NA	NA	yes	yes	norA.3000391.AY566250.391_1555.268	99.91	97.3	no				NA	NA	NA	NA	NA	NA
16TB0622_S141	16TB0622	Staphylococcus epidermidis	Clinical sample	0.5	no	no	NA	NA	NA	no	no	NA	NA	NA	NA	no	no	NA	NA	NA	NA	NA	no	no	NA	NA	NA	NA	yes	yes	qacA.3003046.AB566411.0_1545.265	99.87	89.9	yes	yes	yes	norA.3000391.AY566250.391_1555.268	100	43.8	no				NA	NA	NA	NA	NA	NA
16TB0623_S120	16TB0623	Staphylococcus caprae	Clinical sample	1	no	no	NA	NA	NA	no	no	NA	NA	NA	NA	no	no	NA	NA	NA	NA	NA	no	no	NA	NA	NA	NA	yes	yes	qacA.3003046.AB566411.0_1545.265	99.94	132.3	yes	no	no	NA	NA	NA	NA				NA	NA	NA	NA	NA	NA
16TB0624_S28	16TB0624	Staphylococcus saprophyticus	Clinical sample	>512	no	no	NA	NA	NA	no	no	NA	NA	NA	NA	no	no	NA	NA	NA	NA	NA	no	no	NA	NA	NA	NA	no	no	NA	NA	NA	NA	no	no	NA	NA	NA	NA				no	no	no	no	yes	yes
16TB0626_S132	16TB0626	Staphylococcus epidermidis	Clinical sample	16	no	no	NA	NA	NA	no	no	NA	NA	NA	NA	no	no	NA	NA	NA	NA	NA	no	no	NA	NA	NA	NA	no	no	NA	NA	NA	NA	yes	yes	norA.3000391.AY566250.391_1555.268	100	86.5	no				NA	NA	NA	NA	NA	NA
16TB0627_S112	16TB0627	Staphylococcus epidermidis	Clinical sample	64	no	no	NA	NA	NA	no	no	NA	NA	NA	NA	no	no	NA	NA	NA	NA	NA	yes	yes	msrA.3000251.NC_022598.1.14791_16258.4185	99.25	30.3	yes	yes	yes	qacA.3003046.AB566411.0_1545.265	99.94	55.7	yes	yes	yes	norA.3000391.AY566250.391_1555.268	100	42.8	no				NA	NA	NA	NA	NA	NA
16TB0629_S35	16TB0629	Staphylococcus saprophyticus	Clinical sample	128	no	no	NA	NA	NA	no	no	NA	NA	NA	NA	no	no	NA	NA	NA	NA	NA	yes	yes	msrA.3000251.NC_022598.1.14791_16258.4185	98.77	30	yes	no	no	NA	NA	NA	NA	no	no	NA	NA	NA	NA				NA	NA	NA	NA	NA	NA
16TB0631_S22	16TB0631	Staphylococcus saprophyticus	Clinical sample	1	no	no	NA	NA	NA	no	no	NA	NA	NA	NA	no	no	NA	NA	NA	NA	NA	no	no	NA	NA	NA	NA	no	no	NA	NA	NA	NA	no	no	NA	NA	NA	NA				NA	NA	NA	NA	NA	NA
16TB0632_S53	16TB0632	Staphylococcus saprophyticus	Clinical sample	128	no	no	NA	NA	NA	no	no	NA	NA	NA	NA	no	no	NA	NA	NA	NA	NA	yes	yes	msrA.3000251.NC_022598.1.14791_16258.4185	98.77	57.6	yes	no	no	NA	NA	NA	NA	no	no	NA	NA	NA	NA				NA	NA	NA	NA	NA	NA
16TB0634_S98	16TB0634	Staphylococcus epidermidis	Clinical sample	0.5	no	no	NA	NA	NA	no	no	NA	NA	NA	NA	no	no	NA	NA	NA	NA	NA	no	no	NA	NA	NA	NA	no	no	NA	NA	NA	NA	yes	yes	norA.3000391.AY566250.391_1555.268	100	148.1	no				NA	NA	NA	NA	NA	NA
16TB0635_S29	16TB0635	Staphylococcus saprophyticus	Clinical sample	8	no	no	NA	NA	NA	no	no	NA	NA	NA	NA	no	no	NA	NA	NA	NA	NA	no	no	NA	NA	NA	NA	no	no	NA	NA	NA	NA	no	no	NA	NA	NA	NA				NA	NA	NA	NA	NA	NA
16TB0636_S40	16TB0636	Staphylococcus saprophyticus	Clinical sample	32	no	no	NA	NA	NA	yes	yes	ErmC.3000250.M12730.779_1514.501	95.65	347.3	yes	no	no	NA	NA	NA	NA	NA	no	no	NA	NA	NA	NA	no	no	NA	NA	NA	NA	no	no	NA	NA	NA	NA				no	no	no	no	yes	no
16TB0638_S68	16TB0638	Staphylococcus epidermidis	Clinical sample	32	no	no	NA	NA	NA	no	no	NA	NA	NA	NA	no	no	NA	NA	NA	NA	NA	no	no	NA	NA	NA	NA	no	no	NA	NA	NA	NA	yes	yes	norA.3000391.AY566250.391_1555.268	100	76.6	no				NA	NA	NA	NA	NA	NA
16TB0639_S44	16TB0639	Staphylococcus epidermidis	Clinical sample	32	no	no	NA	NA	NA	no	no	NA	NA	NA	NA	no	no	NA	NA	NA	NA	NA	yes	yes	msrA.3000251.NC_022598.1.14791_16258.4185	99.25	82.1	yes	no	no	NA	NA	NA	NA	yes	yes	norA.3000391.AY566250.391_1555.268	100	69.5	no				NA	NA	NA	NA	NA	NA
16TB0640_S45	16TB0640	Staphylococcus epidermidis	Clinical sample	0.5	no	no	NA	NA	NA	no	no	NA	NA	NA	NA	no	no	NA	NA	NA	NA	NA	no	no	NA	NA	NA	NA	no	no	NA	NA	NA	NA	yes	yes	norA.3000391.AY566250.391_1555.268	99.91	48.6	yes				NA	NA	NA	NA	NA	NA
16TB0641_S34	16TB0641	Staphylococcus saprophyticus	Clinical sample	32	no	no	NA	NA	NA	no	no	NA	NA	NA	NA	no	no	NA	NA	NA	NA	NA	yes	yes	msrA.3000251.NC_022598.1.14791_16258.4185	98.7	40.4	yes	no	no	NA	NA	NA	NA	no	no	NA	NA	NA	NA				NA	NA	NA	NA	NA	NA
16TB0644_S31	16TB0644	Staphylococcus saprophyticus	Clinical sample	4	no	no	NA	NA	NA	no	no	NA	NA	NA	NA	no	no	NA	NA	NA	NA	NA	no	no	NA	NA	NA	NA	no	no	NA	NA	NA	NA	no	no	NA	NA	NA	NA				NA	NA	NA	NA	NA	NA
16TB0645_S47	16TB0645	Staphylococcus epidermidis	Clinical sample	0.25	no	no	NA	NA	NA	no	no	NA	NA	NA	NA	no	no	NA	NA	NA	NA	NA	yes	yes	msrA.3000251.NC_022598.1.14791_16258.4185	99.25	89.6	yes	no	no	NA	NA	NA	NA	yes	yes	norA.3000391.AY566250.391_1555.268	100	73.2	no				NA	NA	NA	NA	NA	NA
16TB0646_S27	16TB0646	Staphylococcus saprophyticus	Clinical sample	64	no	no	NA	NA	NA	no	no	NA	NA	NA	NA	no	no	NA	NA	NA	NA	NA	yes	yes	msrA.3000251.NC_022598.1.14791_16258.4185	98.7	18.1	yes	no	no	NA	NA	NA	NA	no	no	NA	NA	NA	NA				NA	NA	NA	NA	NA	NA
16TB0647_S89	16TB0647	Staphylococcus epidermidis	Clinical sample	0.25	no	no	NA	NA	NA	no	no	NA	NA	NA	NA	no	no	NA	NA	NA	NA	NA	partial	no	msrA.3000251.NC_022598.1.14791_16258.4185	99.2	2.1	yes	no	no	NA	NA	NA	NA	yes	yes	norA.3000391.AY566250.391_1555.268	100	50.3	no				NA	NA	NA	NA	NA	NA
16TB0648_S48	16TB0648	Staphylococcus epidermidis	Clinical sample	0.25	no	no	NA	NA	NA	no	no	NA	NA	NA	NA	no	no	NA	NA	NA	NA	NA	no	no	NA	NA	NA	NA	no	no	NA	NA	NA	NA	yes	yes	norA.3000391.AY566250.391_1555.268	97.59	37.7	yes				NA	NA	NA	NA	NA	NA
16TB0649_S30	16TB0649	Staphylococcus saprophyticus	Clinical sample	128	no	no	NA	NA	NA	partial	no	ErmC.3000250.M12730.779_1514.501	100	2.7	no	no	no	NA	NA	NA	NA	NA	yes	yes	msrA.3000251.NC_022598.1.14791_16258.4185	98.77	24.6	yes	no	no	NA	NA	NA	NA	no	no	NA	NA	NA	NA				NA	NA	NA	NA	NA	NA
16TB0650_S49	16TB0650	Staphylococcus epidermidis	Clinical sample	>512	no	no	NA	NA	NA	no	no	NA	NA	NA	NA	no	no	NA	NA	NA	NA	NA	no	no	NA	NA	NA	NA	no	no	NA	NA	NA	NA	yes	yes	norA.3000391.AY566250.391_1555.268	99.91	67.1	yes				NA	NA	NA	NA	NA	NA
PID_0208_31	NCTC 13831	Staphylococcus massiliensis		0.25	no	no	NA	NA	NA	no	no	NA	NA	NA	NA	no	no	NA	NA	NA	NA	NA	no	no	NA	NA	NA	NA	no	no	NA	NA	NA	NA	no	no	NA	NA	NA	NA				NA	NA	NA	NA	NA	NA
PID_0208_37	NCTC 13837	Staphylococcus rostri		0.5	no	no	NA	NA	NA	no	no	NA	NA	NA	NA	no	no	NA	NA	NA	NA	NA	yes	yes	msrA.3000251.NC_022598.1.14791_16258.4185	100	281.1	no	no	no	NA	NA	NA	NA	partial	no	norA.3000391.AY566250.391_1555.268	97.75	3.6	yes				NA	NA	NA	NA	NA	NA
R_Dean_1	15TB0702	Staphylococcus epidermidis	Clinical sample	16	no	no	NA	NA	NA	no	no	NA	NA	NA	NA	no	no	NA	NA	NA	NA	NA	no	no	NA	NA	NA	NA	no	no	NA	NA	NA	NA	yes	yes	norA.3000391.AY566250.391_1555.268	99.83	27.1	yes				NA	NA	NA	NA	NA	NA
R_Dean_11	15TB0761	Staphylococcus hominis	Clinical sample	1	no	no	NA	NA	NA	no	no	NA	NA	NA	NA	no	no	NA	NA	NA	NA	NA	no	no	NA	NA	NA	NA	no	no	NA	NA	NA	NA	no	no	NA	NA	NA	NA				NA	NA	NA	NA	NA	NA
R_Dean_12	15TB0741	Staphylococcus epidermidis	Clinical sample	>512	yes	yes	ErmA.3000347.NC_009632.49744_50476.554	100	29.3	no	no	NA	NA	NA	NA	no	no	NA	NA	NA	NA	NA	no	no	NA	NA	NA	NA	no	no	NA	NA	NA	NA	interrupted	no	norA.3000391.AY566250.391_1555.268	97.64	39.1	yes				NA	NA	NA	NA	NA	NA
R_Dean_13	15TB0961	Staphylococcus capitis	Clinical sample	0.5	no	no	NA	NA	NA	no	no	NA	NA	NA	NA	no	no	NA	NA	NA	NA	NA	no	no	NA	NA	NA	NA	no	no	NA	NA	NA	NA	no	no	NA	NA	NA	NA				NA	NA	NA	NA	NA	NA
R_Dean_14	15TB0938	Staphylococcus lugdunensis	Clinical sample	0.25	no	no	NA	NA	NA	no	no	NA	NA	NA	NA	no	no	NA	NA	NA	NA	NA	no	no	NA	NA	NA	NA	no	no	NA	NA	NA	NA	no	no	NA	NA	NA	NA				NA	NA	NA	NA	NA	NA
R_Dean_15	16TB0589	Staphylococcus saprophyticus	Clinical sample	256	no	no	NA	NA	NA	no	no	NA	NA	NA	NA	no	no	NA	NA	NA	NA	NA	no	no	NA	NA	NA	NA	no	no	NA	NA	NA	NA	interrupted	no	norA.3000391.AY566250.391_1555.268	100	36.1	no				NA	NA	NA	NA	NA	NA
R_Dean_17	15TB0704	Staphylococcus epidermidis	Clinical sample	16	no	no	NA	NA	NA	no	no	NA	NA	NA	NA	no	no	NA	NA	NA	NA	NA	interrupted	no	msrA.3000251.NC_022598.1.14791_16258.4185	99.26	32	yes	no	no	NA	NA	NA	NA	yes	yes	norA.3000391.AY566250.391_1555.268	99.91	31.7	yes				NA	NA	NA	NA	NA	NA
R_Dean_19	15TB0760	Staphylococcus hominis	Clinical sample	0.5	no	no	NA	NA	NA	no	no	NA	NA	NA	NA	no	no	NA	NA	NA	NA	NA	no	no	NA	NA	NA	NA	no	no	NA	NA	NA	NA	no	no	NA	NA	NA	NA				NA	NA	NA	NA	NA	NA
R_Dean_20	15TB0740	Staphylococcus haemolyticus	Clinical sample	64	no	no	NA	NA	NA	no	no	NA	NA	NA	NA	no	no	NA	NA	NA	NA	NA	no	no	NA	NA	NA	NA	yes	yes	qacB.3003047.AF535087.28_1573.307	99.68	194.8	yes	interrupted	no	norA.3000391.AY566250.391_1555.268	99.83	39	yes				NA	NA	NA	NA	NA	NA
R_Dean_21	15TB0956	Staphylococcus pasteuri	Clinical sample	0.125	no	no	NA	NA	NA	no	no	NA	NA	NA	NA	no	no	NA	NA	NA	NA	NA	no	no	NA	NA	NA	NA	no	no	NA	NA	NA	NA	no	no	NA	NA	NA	NA				NA	NA	NA	NA	NA	NA
R_Dean_23	16TB0590	Staphylococcus epidermidis	Clinical sample	1	no	no	NA	NA	NA	no	no	NA	NA	NA	NA	no	no	NA	NA	NA	NA	NA	no	no	NA	NA	NA	NA	no	no	NA	NA	NA	NA	no	no	NA	NA	NA	NA				NA	NA	NA	NA	NA	NA
R_Dean_24	16TB0561	Staphylococcus haemolyticus	Animal sample	0.5	no	no	NA	NA	NA	no	no	NA	NA	NA	NA	no	no	NA	NA	NA	NA	NA	no	no	NA	NA	NA	NA	no	no	NA	NA	NA	NA	no	no	NA	NA	NA	NA				NA	NA	NA	NA	NA	NA
R_Dean_25	15TB0711	Staphylococcus epidermidis	Clinical sample	>512	no	no	NA	NA	NA	yes	yes	ErmC.3000250.M12730.779_1514.501	99.86	498.3	yes	no	no	NA	NA	NA	NA	NA	no	no	NA	NA	NA	NA	fragmented	no	qacA.3003046.AB566411.0_1545.265	99.8	138.3	yes	yes	yes	norA.3000391.AY566250.391_1555.268	100	30.9	no				NA	NA	NA	NA	NA	NA
R_Dean_27	15TB0757	Staphylococcus epidermidis	Clinical sample	64	no	no	NA	NA	NA	no	no	NA	NA	NA	NA	no	no	NA	NA	NA	NA	NA	no	no	NA	NA	NA	NA	yes	yes	qacA.3003046.AB566411.0_1545.265	99.93	54.1	yes	interrupted	no	norA.3000391.AY566250.391_1555.268	100	27	no				NA	NA	NA	NA	NA	NA
R_Dean_28	15TB0774	Staphylococcus epidermidis	Clinical sample	1	no	no	NA	NA	NA	partial	no	ErmC.3000250.M12730.779_1514.501	99.79	287.8	yes	no	no	NA	NA	NA	NA	NA	yes	yes	msrA.3000251.NC_022598.1.14791_16258.4185	99.32	25.7	yes	yes	yes	qacA.3003046.AB566411.0_1545.265	99.94	152.3	yes	no	no	NA	NA	NA	NA				NA	NA	NA	NA	NA	NA
R_Dean_29	15TB0963	Staphylococcus lugdunensis	Clinical sample	1	no	no	NA	NA	NA	no	no	NA	NA	NA	NA	no	no	NA	NA	NA	NA	NA	no	no	NA	NA	NA	NA	no	no	NA	NA	NA	NA	no	no	NA	NA	NA	NA				NA	NA	NA	NA	NA	NA
R_Dean_3	15TB0779	Staphylococcus haemolyticus	Clinical sample	>512	no	no	NA	NA	NA	yes	yes	ErmC.3000250.M12730.779_1514.501	99.86	18.8	yes	no	no	NA	NA	NA	NA	NA	no	no	NA	NA	NA	NA	interrupted	no	qacB.3003047.AF535087.28_1573.307	99.55	128.8	yes	interrupted	no	norA.3000391.AY566250.391_1555.268	100	35.5	no				NA	NA	NA	NA	NA	NA
R_Dean_30	15TB0917	Staphylococcus epidermidis	Healthy sample	>512	no	no	NA	NA	NA	no	no	NA	NA	NA	NA	no	no	NA	NA	NA	NA	NA	no	no	NA	NA	NA	NA	no	no	NA	NA	NA	NA	yes	yes	norA.3000391.AY566250.391_1555.268	100	47	no				NA	NA	NA	NA	NA	NA
R_Dean_31	16TB0607	Staphylococcus epidermidis	Clinical sample	>512	no	no	NA	NA	NA	no	no	NA	NA	NA	NA	no	no	NA	NA	NA	NA	NA	no	no	NA	NA	NA	NA	no	no	NA	NA	NA	NA	interrupted	no	norA.3000391.AY566250.391_1555.268	100	41.4	no				NA	NA	NA	NA	NA	NA
R_Dean_32	16TB0643	Staphylococcus saprophyticus	Clinical sample	32	no	no	NA	NA	NA	no	no	NA	NA	NA	NA	no	no	NA	NA	NA	NA	NA	yes	yes	msrA.3000251.NC_022598.1.14791_16258.4185	98.7	121.3	yes	no	no	NA	NA	NA	NA	no	no	NA	NA	NA	NA				NA	NA	NA	NA	NA	NA
R_Dean_33	15TB0715	Staphylococcus simulans	Clinical sample	0.5	no	no	NA	NA	NA	no	no	NA	NA	NA	NA	no	no	NA	NA	NA	NA	NA	no	no	NA	NA	NA	NA	no	no	NA	NA	NA	NA	no	no	NA	NA	NA	NA				NA	NA	NA	NA	NA	NA
R_Dean_35	15TB0800	Staphylococcus capitis	Healthy sample	0.5	no	no	NA	NA	NA	no	no	NA	NA	NA	NA	no	no	NA	NA	NA	NA	NA	no	no	NA	NA	NA	NA	no	no	NA	NA	NA	NA	no	no	NA	NA	NA	NA				NA	NA	NA	NA	NA	NA
R_Dean_36	15TB0852	Staphylococcus epidermidis	Healthy sample	32	no	no	NA	NA	NA	no	no	NA	NA	NA	NA	no	no	NA	NA	NA	NA	NA	no	no	NA	NA	NA	NA	no	no	NA	NA	NA	NA	interrupted	no	norA.3000391.AY566250.391_1555.268	100	40.8	no				NA	NA	NA	NA	NA	NA
R_Dean_37	15TB0962	Staphylococcus warneri	Clinical sample	128	no	no	NA	NA	NA	no	no	NA	NA	NA	NA	no	no	NA	NA	NA	NA	NA	yes	yes	msrA.3000251.NC_022598.1.14791_16258.4185	100	78.3	no	no	no	NA	NA	NA	NA	no	no	NA	NA	NA	NA				no	no	no	no	yes	no
R_Dean_38	16TB0523	Staphylococcus vitulinus	Animal sample	0.25	no	no	NA	NA	NA	no	no	NA	NA	NA	NA	no	no	NA	NA	NA	NA	NA	no	no	NA	NA	NA	NA	no	no	NA	NA	NA	NA	yes	yes	norA.3000391.AY566250.391_1555.268	100	33.1	no				NA	NA	NA	NA	NA	NA
R_Dean_39	16TB0608	Staphylococcus epidermidis	Clinical sample	32	no	no	NA	NA	NA	yes	yes	ErmC.3000250.M12730.779_1514.501	99.86	1807.3	yes	no	no	NA	NA	NA	NA	NA	no	no	NA	NA	NA	NA	no	no	NA	NA	NA	NA	interrupted	no	norA.3000391.AY566250.391_1555.268	100	34.9	no				NA	NA	NA	NA	NA	NA
R_Dean_41	15TB0716	Staphylococcus epidermidis	Clinical sample	0.25	no	no	NA	NA	NA	no	no	NA	NA	NA	NA	no	no	NA	NA	NA	NA	NA	no	no	NA	NA	NA	NA	no	no	NA	NA	NA	NA	interrupted	no	norA.3000391.AY566250.391_1555.268	100	22.8	no				NA	NA	NA	NA	NA	NA
R_Dean_43	15TB0775	Staphylococcus haemolyticus	Clinical sample	>512	no	no	NA	NA	NA	no	no	NA	NA	NA	NA	no	no	NA	NA	NA	NA	NA	yes	yes	msrA.3000251.NC_022598.1.14791_16258.4185	100	86.3	no	no	no	NA	NA	NA	NA	no	no	NA	NA	NA	NA				no	no	no	no	yes	no
R_Dean_44	15TB0851	Staphylococcus epidermidis	Healthy sample	0.25	no	no	NA	NA	NA	no	no	NA	NA	NA	NA	no	no	NA	NA	NA	NA	NA	no	no	NA	NA	NA	NA	no	no	NA	NA	NA	NA	yes	yes	norA.3000391.AY566250.391_1555.268	100	27.7	no				NA	NA	NA	NA	NA	NA
R_Dean_45	15TB0806	Staphylococcus epidermidis	Healthy sample	0.5	no	no	NA	NA	NA	no	no	NA	NA	NA	NA	no	no	NA	NA	NA	NA	NA	no	no	NA	NA	NA	NA	yes	yes	qacB.3003047.AF535087.28_1573.307	99.74	105.5	yes	interrupted	no	norA.3000391.AY566250.391_1555.268	97.63	35.4	yes				NA	NA	NA	NA	NA	NA
R_Dean_46	16TB0531	Staphylococcus epidermidis	Clinical sample	>512	no	no	NA	NA	NA	yes	yes	ErmC.3000250.M12730.779_1514.501	99.86	1236.9	yes	no	no	NA	NA	NA	NA	NA	no	no	NA	NA	NA	NA	no	no	NA	NA	NA	NA	interrupted	no	norA.3000391.AY566250.391_1555.268	97.83	31.7	yes				NA	NA	NA	NA	NA	NA
R_Dean_48	16TB0625	Staphylococcus epidermidis	Clinical sample	64	no	no	NA	NA	NA	no	no	NA	NA	NA	NA	no	no	NA	NA	NA	NA	NA	interrupted	no	msrA.3000251.NC_022598.1.14791_16258.4185	99.25	119.4	yes	yes	yes	qacA.3003046.AB566411.0_1545.265	99.94	216	yes	interrupted	no	norA.3000391.AY566250.391_1555.268	100	45.6	no				NA	NA	NA	NA	NA	NA
R_Dean_49	15TB0718	Staphylococcus hominis	Clinical sample	64	no	no	NA	NA	NA	no	no	NA	NA	NA	NA	no	no	NA	NA	NA	NA	NA	yes	yes	msrA.3000251.NC_022598.1.14791_16258.4185	99.32	51.6	yes	yes	yes	qacA.3003046.AB566411.0_1545.265	99.94	219.6	yes	no	no	NA	NA	NA	NA				NA	NA	NA	NA	NA	NA
R_Dean_5	15TB0839	Staphylococcus epidermidis	Healthy sample	0.25	no	no	NA	NA	NA	no	no	NA	NA	NA	NA	no	no	NA	NA	NA	NA	NA	no	no	NA	NA	NA	NA	yes	yes	qacA.3003046.AB566411.0_1545.265	99.94	183.6	yes	yes	yes	norA.3000391.AY566250.391_1555.268	97.75	41.6	yes				NA	NA	NA	NA	NA	NA
R_Dean_51	15TB0843	Staphylococcus haemolyticus	Healthy sample	128	no	no	NA	NA	NA	no	no	NA	NA	NA	NA	no	no	NA	NA	NA	NA	NA	yes	yes	msrA.3000251.NC_022598.1.14791_16258.4185	99.32	162.7	yes	yes	yes	qacB.3003047.AF535087.28_1573.307	99.68	397.3	yes	no	no	NA	NA	NA	NA				NA	NA	NA	NA	NA	NA
R_Dean_53	15TB0803	Staphylococcus hominis	Healthy sample	>512	no	no	NA	NA	NA	yes_nonunique	yes	ErmC.3000250.M12730.779_1514.501	95.65	238.8	yes	no	no	NA	NA	NA	NA	NA	no	no	NA	NA	NA	NA	no	no	NA	NA	NA	NA	no	no	NA	NA	NA	NA				NA	NA	NA	NA	NA	NA
R_Dean_54	16TB0541	Staphylococcus chromogenes	Animal sample	1	no	no	NA	NA	NA	no	no	NA	NA	NA	NA	no	no	NA	NA	NA	NA	NA	no	no	NA	NA	NA	NA	no	no	NA	NA	NA	NA	no	no	NA	NA	NA	NA				NA	NA	NA	NA	NA	NA
R_Dean_56	16TB0566	Staphylococcus hominis	Healthy sample	0.5	no	no	NA	NA	NA	no	no	NA	NA	NA	NA	no	no	NA	NA	NA	NA	NA	no	no	NA	NA	NA	NA	no	no	NA	NA	NA	NA	no	no	NA	NA	NA	NA				NA	NA	NA	NA	NA	NA
R_Dean_58	15TB0795	Staphylococcus hominis	Healthy sample	0.5	no	no	NA	NA	NA	no	no	NA	NA	NA	NA	no	no	NA	NA	NA	NA	NA	no	no	NA	NA	NA	NA	no	no	NA	NA	NA	NA	no	no	NA	NA	NA	NA				NA	NA	NA	NA	NA	NA
R_Dean_59	15TB0829	Staphylococcus saprophyticus	Healthy sample	128	no	no	NA	NA	NA	no	no	NA	NA	NA	NA	no	no	NA	NA	NA	NA	NA	interrupted	no	msrA.3000251.NC_022598.1.14791_16258.4185	99.29	134.7	yes	yes	yes	qacA.3003046.AB566411.0_1545.265	99.87	227	yes	no	no	NA	NA	NA	NA				NA	NA	NA	NA	NA	NA
R_Dean_6	15TB0943	Staphylococcus capitis	Clinical sample	1	no	no	NA	NA	NA	no	no	NA	NA	NA	NA	no	no	NA	NA	NA	NA	NA	no	no	NA	NA	NA	NA	no	no	NA	NA	NA	NA	no	no	NA	NA	NA	NA				NA	NA	NA	NA	NA	NA
R_Dean_60	15TB0861	Staphylococcus lugdunensis	Healthy sample	>512	no	no	NA	NA	NA	yes	yes	ErmC.3000250.M12730.779_1514.501	99.73	214.7	yes	no	no	NA	NA	NA	NA	NA	no	no	NA	NA	NA	NA	no	no	NA	NA	NA	NA	no	no	NA	NA	NA	NA				NA	NA	NA	NA	NA	NA
R_Dean_64	16TB0633	Staphylococcus epidermidis	Clinical sample	>512	yes	yes	ErmA.3000347.NC_009632.49744_50476.554	100	61.3	no	no	NA	NA	NA	NA	no	no	NA	NA	NA	NA	NA	no	no	NA	NA	NA	NA	yes	yes	qacA.3003046.AB566411.0_1545.265	99.87	104.4	yes	yes	yes	norA.3000391.AY566250.391_1555.268	100	76.1	no				NA	NA	NA	NA	NA	NA
R_Dean_66	15TB0794	Staphylococcus epidermidis	Healthy sample	128	no	no	NA	NA	NA	no	no	NA	NA	NA	NA	no	no	NA	NA	NA	NA	NA	yes	yes	msrA.3000251.NC_022598.1.14791_16258.4185	99.32	104.5	yes	yes	yes	qacB.3003047.AF535087.28_1573.307	99.68	220	yes	yes	yes	norA.3000391.AY566250.391_1555.268	99.91	37.7	yes				NA	NA	NA	NA	NA	NA
R_Dean_67	15TB0823	Staphylococcus warneri	Animal sample	32	no	no	NA	NA	NA	no	no	NA	NA	NA	NA	no	no	NA	NA	NA	NA	NA	no	no	NA	NA	NA	NA	no	no	NA	NA	NA	NA	no	no	NA	NA	NA	NA				NA	NA	NA	NA	NA	NA
R_Dean_68	15TB0864	Staphylococcus haemolyticus	Healthy sample	0.5	no	no	NA	NA	NA	no	no	NA	NA	NA	NA	no	no	NA	NA	NA	NA	NA	no	no	NA	NA	NA	NA	no	no	NA	NA	NA	NA	no	no	NA	NA	NA	NA				NA	NA	NA	NA	NA	NA
R_Dean_69	15TB0908	Staphylococcus hominis	Healthy sample	128	no	no	NA	NA	NA	partial	no	ErmC.3000250.M12730.779_1514.501	99.62	2236.2	yes	no	no	NA	NA	NA	NA	NA	no	no	NA	NA	NA	NA	yes	yes	qacA.3003046.AB566411.0_1545.265	99.94	158.9	yes	no	no	NA	NA	NA	NA				NA	NA	NA	NA	NA	NA
R_Dean_7	16TB0588	Staphylococcus epidermidis	Clinical sample	1	no	no	NA	NA	NA	no	no	NA	NA	NA	NA	no	no	NA	NA	NA	NA	NA	yes	yes	msrA.3000251.NC_022598.1.14791_16258.4185	99.25	67.2	yes	yes	yes	qacA.3003046.AB566411.0_1545.265	99.94	156.1	yes	yes	yes	norA.3000391.AY566250.391_1555.268	100	23.1	no				NA	NA	NA	NA	NA	NA
R_Dean_70	16TB0546	Staphylococcus equorum	Animal sample	0.5	no	no	NA	NA	NA	no	no	NA	NA	NA	NA	no	no	NA	NA	NA	NA	NA	no	no	NA	NA	NA	NA	no	no	NA	NA	NA	NA	no	no	NA	NA	NA	NA				NA	NA	NA	NA	NA	NA
R_Dean_71	15TB0978	Staphylococcus hominis	Clinical sample	0.5	no	no	NA	NA	NA	no	no	NA	NA	NA	NA	no	no	NA	NA	NA	NA	NA	no	no	NA	NA	NA	NA	no	no	NA	NA	NA	NA	no	no	NA	NA	NA	NA				NA	NA	NA	NA	NA	NA
R_Dean_74	15TB0773	Staphylococcus warneri	Clinical sample	0.25	no	no	NA	NA	NA	no	no	NA	NA	NA	NA	no	no	NA	NA	NA	NA	NA	no	no	NA	NA	NA	NA	no	no	NA	NA	NA	NA	no	no	NA	NA	NA	NA				NA	NA	NA	NA	NA	NA
R_Dean_75	15TB0886	Staphylococcus auricularis	Healthy sample	0.125	no	no	NA	NA	NA	no	no	NA	NA	NA	NA	no	no	NA	NA	NA	NA	NA	no	no	NA	NA	NA	NA	no	no	NA	NA	NA	NA	no	no	NA	NA	NA	NA				no	no	no	no	yes	no
R_Dean_76	15TB0946	Staphylococcus epidermidis	Clinical sample	64	no	no	NA	NA	NA	no	no	NA	NA	NA	NA	no	no	NA	NA	NA	NA	NA	yes	yes	msrA.3000251.NC_022598.1.14791_16258.4185	100	229.2	no	no	no	NA	NA	NA	NA	yes	yes	norA.3000391.AY566250.391_1555.268	97.75	35.1	yes				NA	NA	NA	NA	NA	NA
R_Dean_77	15TB0909	Staphylococcus epidermidis	Healthy sample	0.25	no	no	NA	NA	NA	no	no	NA	NA	NA	NA	no	no	NA	NA	NA	NA	NA	no	no	NA	NA	NA	NA	no	no	NA	NA	NA	NA	interrupted	no	norA.3000391.AY566250.391_1555.268	100	69.1	no				NA	NA	NA	NA	NA	NA
R_Dean_8	16TB0614	Staphylococcus epidermidis	Clinical sample	64	no	no	NA	NA	NA	no	no	NA	NA	NA	NA	no	no	NA	NA	NA	NA	NA	no	no	NA	NA	NA	NA	no	no	NA	NA	NA	NA	no	no	NA	NA	NA	NA				NA	NA	NA	NA	NA	NA
R_Dean_82	15TB0793	Staphylococcus hominis	Healthy sample	0.5	no	no	NA	NA	NA	no	no	NA	NA	NA	NA	no	no	NA	NA	NA	NA	NA	no	no	NA	NA	NA	NA	interrupted	no	qacA.3003046.AB566411.0_1545.265	99.93	119.2	yes	no	no	NA	NA	NA	NA				NA	NA	NA	NA	NA	NA
R_Dean_83	15TB0871	Staphylococcus epidermidis	Healthy sample	0.25	no	no	NA	NA	NA	no	no	NA	NA	NA	NA	no	no	NA	NA	NA	NA	NA	no	no	NA	NA	NA	NA	no	no	NA	NA	NA	NA	no	no	NA	NA	NA	NA				no	no	no	no	yes	no
R_Dean_84	15TB0950	Staphylococcus epidermidis	Clinical sample	>512	no	no	NA	NA	NA	yes	yes	ErmC.3000250.M12730.779_1514.501	99.86	1090	yes	no	no	NA	NA	NA	NA	NA	no	no	NA	NA	NA	NA	yes	yes	qacA.3003046.AB566411.0_1545.265	99.94	197.3	yes	interrupted	no	norA.3000391.AY566250.391_1555.268	97.74	27.7	yes				NA	NA	NA	NA	NA	NA
R_Dean_85	15TB0895	Staphylococcus haemolyticus	Healthy sample	64	no	no	NA	NA	NA	no	no	NA	NA	NA	NA	no	no	NA	NA	NA	NA	NA	yes	yes	msrA.3000251.NC_022598.1.14791_16258.4185	99.32	69.9	yes	yes	yes	qacB.3003047.AF535087.28_1573.307	99.61	147.4	yes	no	no	NA	NA	NA	NA				NA	NA	NA	NA	NA	NA
R_Dean_86	16TB0580	Staphylococcus epidermidis	Clinical sample	0.5	no	no	NA	NA	NA	no	no	NA	NA	NA	NA	no	no	NA	NA	NA	NA	NA	no	no	NA	NA	NA	NA	no	no	NA	NA	NA	NA	yes	yes	norA.3000391.AY566250.391_1555.268	97.75	35	yes				NA	NA	NA	NA	NA	NA
R_Dean_9	15TB0703	Staphylococcus epidermidis	Clinical sample	32	no	no	NA	NA	NA	no	no	NA	NA	NA	NA	no	no	NA	NA	NA	NA	NA	yes	yes	msrA.3000251.NC_022598.1.14791_16258.4185	99.25	75.3	yes	yes	yes	qacA.3003046.AB566411.0_1545.265	99.94	155.3	yes	yes	yes	norA.3000391.AY566250.391_1555.268	100	20.6	no				NA	NA	NA	NA	NA	NA
R_Dean_90	15TB0782	Staphylococcus epidermidis	Clinical sample	>512	no	no	NA	NA	NA	yes	yes	ErmC.3000250.M12730.779_1514.501	99.86	137.3	yes	no	no	NA	NA	NA	NA	NA	no	no	NA	NA	NA	NA	no	no	NA	NA	NA	NA	interrupted	no	norA.3000391.AY566250.391_1555.268	100	32.8	no				NA	NA	NA	NA	NA	NA
R_Dean_91	15TB0828	Staphylococcus epidermidis	Healthy sample	0.5	no	no	NA	NA	NA	no	no	NA	NA	NA	NA	no	no	NA	NA	NA	NA	NA	no	no	NA	NA	NA	NA	no	no	NA	NA	NA	NA	interrupted	no	norA.3000391.AY566250.391_1555.268	100	31.8	no				no	no	no	no	yes	no
R_Dean_92	15TB0949	Staphylococcus epidermidis	Clinical sample	256	no	no	NA	NA	NA	no	no	NA	NA	NA	NA	no	no	NA	NA	NA	NA	NA	yes	yes	msrA.3000251.NC_022598.1.14791_16258.4185	100	78.4	no	yes	yes	qacB.3003047.AF535087.28_1573.307	99.61	126.4	yes	yes	yes	norA.3000391.AY566250.391_1555.268	100	33.1	no				NA	NA	NA	NA	NA	NA
R_Dean_93	15TB0892	Staphylococcus lugdunensis	Healthy sample	64	no	no	NA	NA	NA	no	no	NA	NA	NA	NA	no	no	NA	NA	NA	NA	NA	no	no	NA	NA	NA	NA	no	no	NA	NA	NA	NA	no	no	NA	NA	NA	NA				NA	NA	NA	NA	NA	NA
R_Dean_94	16TB0587	Staphylococcus haemolyticus	Clinical sample	128	no	no	NA	NA	NA	no	no	NA	NA	NA	NA	no	no	NA	NA	NA	NA	NA	yes	yes	msrA.3000251.NC_022598.1.14791_16258.4185	99.32	281.2	yes	yes	yes	qacB.3003047.AF535087.28_1573.307	99.55	216.2	yes	no	no	NA	NA	NA	NA				NA	NA	NA	NA	NA	NA
R_Dean_95	16TB0628	Staphylococcus saprophyticus	Clinical sample	1	no	no	NA	NA	NA	no	no	NA	NA	NA	NA	no	no	NA	NA	NA	NA	NA	yes	yes	msrA.3000251.NC_022598.1.14791_16258.4185	99.32	28.8	yes	no	no	NA	NA	NA	NA	interrupted	no	norA.3000391.AY566250.391_1555.268	100	28.3	no				NA	NA	NA	NA	NA	NA
R14014CNEG1A_S28	15TB0712	Staphylococcus warneri	Clinical sample	0.5	no	no	NA	NA	NA	no	no	NA	NA	NA	NA	no	no	NA	NA	NA	NA	NA	no	no	NA	NA	NA	NA	no	no	NA	NA	NA	NA	no	no	NA	NA	NA	NA				NA	NA	NA	NA	NA	NA
R14014CNEG1B_S16	15TB0749	Staphylococcus warneri	Clinical sample	2	no	no	NA	NA	NA	no	no	NA	NA	NA	NA	no	no	NA	NA	NA	NA	NA	no	no	NA	NA	NA	NA	no	no	NA	NA	NA	NA	no	no	NA	NA	NA	NA				NA	NA	NA	NA	NA	NA
R26951_S5	15TB0721	Staphylococcus epidermidis	Clinical sample	1	no	no	NA	NA	NA	no	no	NA	NA	NA	NA	no	no	NA	NA	NA	NA	NA	no	no	NA	NA	NA	NA	no	no	NA	NA	NA	NA	yes	yes	norA.3000391.AY566250.391_1555.268	100	42.8	no				NA	NA	NA	NA	NA	NA
R34108_S40	15TB0729	Staphylococcus epidermidis	Clinical sample	0.5	no	no	NA	NA	NA	no	no	NA	NA	NA	NA	no	no	NA	NA	NA	NA	NA	no	no	NA	NA	NA	NA	yes	yes	qacB.3003047.AF535087.28_1573.307	99.68	186	yes	yes	yes	norA.3000391.AY566250.391_1555.268	100	46	no				NA	NA	NA	NA	NA	NA
R34109_S32	15TB0730	Staphylococcus epidermidis	Clinical sample	0.5	no	no	NA	NA	NA	no	no	NA	NA	NA	NA	no	no	NA	NA	NA	NA	NA	no	no	NA	NA	NA	NA	interrupted	no	qacB.3003047.AF535087.28_1573.307	99.67	819.7	yes	yes	yes	norA.3000391.AY566250.391_1555.268	100	107.3	no				NA	NA	NA	NA	NA	NA
R34110_S35	15TB0731	Staphylococcus epidermidis	Clinical sample	1	no	no	NA	NA	NA	no	no	NA	NA	NA	NA	no	no	NA	NA	NA	NA	NA	no	no	NA	NA	NA	NA	yes	yes	qacB.3003047.AF535087.28_1573.307	99.68	67.5	yes	yes	yes	norA.3000391.AY566250.391_1555.268	100	17.3	no				NA	NA	NA	NA	NA	NA
R360741_S30	15TB0921	Staphylococcus haemolyticus	Clinical sample	>512	no	no	NA	NA	NA	yes	yes	ErmC.3000250.M12730.779_1514.501	99.86	149.2	yes	no	no	NA	NA	NA	NA	NA	yes	yes	msrA.3000251.NC_022598.1.14791_16258.4185	99.18	16.4	yes	yes	yes	qacA.3003046.AB566411.0_1545.265	99.94	33.4	yes	no	no	NA	NA	NA	NA				NA	NA	NA	NA	NA	NA
R360742B_S45	15TB0780	Staphylococcus haemolyticus	Clinical sample	16	no	no	NA	NA	NA	interrupted	no	ErmC.3000250.M12730.779_1514.501	99.85	5.9	yes	no	no	NA	NA	NA	NA	NA	yes	yes	msrA.3000251.NC_022598.1.14791_16258.4185	99.32	50.3	yes	yes	yes	qacA.3003046.AB566411.0_1545.265	99.94	113.1	yes	no	no	NA	NA	NA	NA				NA	NA	NA	NA	NA	NA
R360752_S36	15TB0738	Staphylococcus epidermidis	Clinical sample	0.5	no	no	NA	NA	NA	yes	yes	ErmC.3000250.M12730.779_1514.501	99.86	14.6	yes	no	no	NA	NA	NA	NA	NA	no	no	NA	NA	NA	NA	yes	yes	qacA.3003046.AB566411.0_1545.265	99.94	39.7	yes	yes	yes	norA.3000391.AY566250.391_1555.268	100	32.1	no				NA	NA	NA	NA	NA	NA
R45579_S26	15TB0745	Staphylococcus simulans	Clinical sample	32	no	no	NA	NA	NA	yes	yes	ErmC.3000250.M12730.779_1514.501	95.92	20.9	yes	no	no	NA	NA	NA	NA	NA	no	no	NA	NA	NA	NA	no	no	NA	NA	NA	NA	no	no	NA	NA	NA	NA				NA	NA	NA	NA	NA	NA
RHL2_S43	15TB0804	Staphylococcus warneri	Healthy sample	>512	no	no	NA	NA	NA	yes	yes	ErmC.3000250.M12730.779_1514.501	99.86	383.3	yes	no	no	NA	NA	NA	NA	NA	yes	yes	msrA.3000251.NC_022598.1.14791_16258.4185	100	35.9	no	no	no	NA	NA	NA	NA	no	no	NA	NA	NA	NA				NA	NA	NA	NA	NA	NA
YEAC1_S48	15TB0797	Staphylococcus epidermidis	Healthy sample	1	no	no	NA	NA	NA	no	no	NA	NA	NA	NA	no	no	NA	NA	NA	NA	NA	no	no	NA	NA	NA	NA	no	no	NA	NA	NA	NA	yes	yes	norA.3000391.AY566250.391_1555.268	100	117.5	no				NA	NA	NA	NA	NA	NA
YEAC2_S44	15TB0798	Staphylococcus haemolyticus	Healthy sample	2	no	no	NA	NA	NA	yes	yes	ErmC.3000250.M12730.779_1514.501	99.86	4.2	yes	no	no	NA	NA	NA	NA	NA	no	no	NA	NA	NA	NA	no	no	NA	NA	NA	NA	no	no	NA	NA	NA	NA				NA	NA	NA	NA	NA	NA
			countif "yes" >=512	1					16						0							21						41						44
			countif "yes" >=2-256	1					26						0							34						52						60
			countif "yes" <2	5					21						1							35
	ABRIcate	EryMIC																				Match	Accession	%IDENTITY
	NCTC13830	Staphylococcus jettensis		>512
	NCTC13833	Staphylococcus muscae		64
	NCTC13834	Staphylococcus nepalensis		64
	NCTC13836	Staphylococcus piscifermentans		32
	NCTC13832	Staphylococcus microti		4
	NCTC13826	Staphylococcus carnosus subsp. utilis		2
	NCTC13838	Staphylococcus simiae		1																		yes	BA000018.3:735417-735861	91.89
	NCTC13835	Staphylococcus petrasii		0.5
	NCTC13839	Staphylococcus stepanovicii		0.5
	NCTC13825	Staphylococcus carnosus subsp. carnosus		0.25
	NCTC13827	Staphylococcus condimenti		0.25
	NCTC13828	Staphylococcus devriesei		0.125
[truncated: 118 more columns]

## Sheet: Gentamicin
name	Biorepository	MALDI	Source	GenMIC	AAC_6___Ie_APH_2____Ia.assembled	AAC_6___Ie_APH_2____Ia.match	AAC_6___Ie_APH_2____Ia.ref_seq	AAC_6___Ie_APH_2____Ia.pct_id	AAC_6___Ie_APH_2____Ia.ctg_cov	AAC_6___Ie_APH_2____Ia.novel_var	APH_3___IIIa.assembled	APH_3___IIIa.match	APH_3___IIIa.ref_seq	APH_3___IIIa.pct_id	APH_3___IIIa.ctg_cov	APH_3___IIIa.novel_var	norA.assembled	norA.match	norA.ref_seq	norA.pct_id	norA.ctg_cov	norA.novel_var		SNPS	AAC_6___Ie_APH_2____Ia.A437V	AAC_6___Ie_APH_2____Ia.D301Y	AAC_6___Ie_APH_2____Ia.D313Y	AAC_6___Ie_APH_2____Ia.G311C	AAC_6___Ie_APH_2____Ia.H310N	AAC_6___Ie_APH_2____Ia.I134fs	AAC_6___Ie_APH_2____Ia.I351fs	AAC_6___Ie_APH_2____Ia.K299I	AAC_6___Ie_APH_2____Ia.Q308K	AAC_6___Ie_APH_2____Ia.R300L	AAC_6___Ie_APH_2____Ia.R307I	APH_3___IIIa.Y102N	norA.A364T	norA.A386E	norA.A79S	norA.D118G	norA.F13V	norA.F196L	norA.F258L	norA.F47L	norA.G378E	norA.I136N	norA.I19V	norA.I297M	norA.I54N
15TB0524_S14	16TB0524	Staphylococcus sciuri	Animal sample	0.064	no	no	NA	NA	NA	NA	no	no	NA	NA	NA	NA	no	no	NA	NA	NA	NA			NA	NA	NA	NA	NA	NA	NA	NA	NA	NA	NA	NA	NA	NA	NA	NA	NA	NA	NA	NA	NA	NA	NA	NA	NA
15TB0527_S84	16TB0527	Staphylococcus epidermidis	Clinical sample	128	no	no	NA	NA	NA	NA	no	no	NA	NA	NA	NA	yes	yes	norA.3000391.AY566250.391_1555.268	100	123.1	no			NA	NA	NA	NA	NA	NA	NA	NA	NA	NA	NA	NA	no	no	no	no	no	no	no	no	no	no	no	no	no
15TB0528_S79	16TB0528	Staphylococcus epidermidis	Clinical sample	0.125	no	no	NA	NA	NA	NA	no	no	NA	NA	NA	NA	yes	yes	norA.3000391.AY566250.391_1555.268	100	36.1	no			NA	NA	NA	NA	NA	NA	NA	NA	NA	NA	NA	NA	no	no	no	no	no	no	no	no	no	no	no	no	no
15TB0529_S55	16TB0529	Staphylococcus epidermidis	Clinical sample	64	yes	yes	AAC_6___Ie_APH_2____Ia.3002597.NC_005024.42504_43944.305	100	51.6	no	no	no	NA	NA	NA	NA	yes	yes	norA.3000391.AY566250.391_1555.268	97.59	55	yes			no	no	no	no	no	no	no	no	no	no	no	NA	no	no	yes	no	no	no	no	no	no	no	no	no	no
15TB0532_S110	16TB0532	Staphylococcus epidermidis	Healthy sample	0.25	no	no	NA	NA	NA	NA	no	no	NA	NA	NA	NA	yes	yes	norA.3000391.AY566250.391_1555.268	100	35.8	no			NA	NA	NA	NA	NA	NA	NA	NA	NA	NA	NA	NA	no	no	no	no	no	no	no	no	no	no	no	no	no
15TB0533_S107	16TB0533	Staphylococcus epidermidis	Healthy sample	128	no	no	NA	NA	NA	NA	no	no	NA	NA	NA	NA	yes	yes	norA.3000391.AY566250.391_1555.268	100	78.3	no			NA	NA	NA	NA	NA	NA	NA	NA	NA	NA	NA	NA	no	no	no	no	no	no	no	no	no	no	no	no	no
15TB0706_S1	15TB0706	Staphylococcus epidermidis	Clinical sample	64	yes	yes	AAC_6___Ie_APH_2____Ia.3002597.NC_005024.42504_43944.305	100	61.7	no	no	no	NA	NA	NA	NA	yes	yes	norA.3000391.AY566250.391_1555.268	100	55.9	no			no	no	no	no	no	no	no	no	no	no	no	NA	no	no	no	no	no	no	no	no	no	no	no	no	no
15TB0707_S155	15TB0707	Staphylococcus epidermidis	Clinical sample	32	yes	yes	AAC_6___Ie_APH_2____Ia.3002597.NC_005024.42504_43944.305	99.93	44.5	no	no	no	NA	NA	NA	NA	yes	yes	norA.3000391.AY566250.391_1555.268	100	93.3	no			no	no	no	no	no	no	no	no	no	no	no	NA	no	no	no	no	no	no	no	no	no	no	no	no	no
15TB0708_S8	15TB0708	Staphylococcus epidermidis	Clinical sample	>256	yes	yes	AAC_6___Ie_APH_2____Ia.3002597.NC_005024.42504_43944.305	99.93	47	no	no	no	NA	NA	NA	NA	yes	yes	norA.3000391.AY566250.391_1555.268	100	62.7	no			no	no	no	no	no	no	no	no	no	no	no	NA	no	no	no	no	no	no	no	no	no	no	no	no	no
15TB0709_S14	15TB0709	Staphylococcus epidermidis	Clinical sample	32	yes	yes	AAC_6___Ie_APH_2____Ia.3002597.NC_005024.42504_43944.305	100	125.6	no	no	no	NA	NA	NA	NA	yes	yes	norA.3000391.AY566250.391_1555.268	100	152	no			no	no	no	no	no	no	no	no	no	no	no	NA	no	no	no	no	no	no	no	no	no	no	no	no	no
15TB0710_S37	15TB0710	Staphylococcus haemolyticus	Clinical sample	0.125	no	no	NA	NA	NA	NA	no	no	NA	NA	NA	NA	no	no	NA	NA	NA	NA			NA	NA	NA	NA	NA	NA	NA	NA	NA	NA	NA	NA	NA	NA	NA	NA	NA	NA	NA	NA	NA	NA	NA	NA	NA
15TB0713_S25	15TB0713	Staphylococcus haemolyticus	Clinical sample	32	yes	yes	AAC_6___Ie_APH_2____Ia.3002597.NC_005024.42504_43944.305	100	34.8	no	no	no	NA	NA	NA	NA	no	no	NA	NA	NA	NA			no	no	no	no	no	no	no	no	no	no	no	NA	NA	NA	NA	NA	NA	NA	NA	NA	NA	NA	NA	NA	NA
15TB0714_S12	15TB0714	Staphylococcus epidermidis	Clinical sample	0.125	no	no	NA	NA	NA	NA	no	no	NA	NA	NA	NA	yes	yes	norA.3000391.AY566250.391_1555.268	100	48.1	no			NA	NA	NA	NA	NA	NA	NA	NA	NA	NA	NA	NA	no	no	no	no	no	no	no	no	no	no	no	no	no
15TB0717_S106	15TB0717	Staphylococcus capitis	Clinical sample	0.064	no	no	NA	NA	NA	NA	no	no	NA	NA	NA	NA	no	no	NA	NA	NA	NA			NA	NA	NA	NA	NA	NA	NA	NA	NA	NA	NA	NA	NA	NA	NA	NA	NA	NA	NA	NA	NA	NA	NA	NA	NA
15TB0720_S6	15TB0720	Staphylococcus epidermidis	Clinical sample	32	yes	yes	AAC_6___Ie_APH_2____Ia.3002597.NC_005024.42504_43944.305	100	59.1	no	no	no	NA	NA	NA	NA	yes	yes	norA.3000391.AY566250.391_1555.268	100	81.9	no			no	no	no	no	no	no	no	no	no	no	no	NA	no	no	no	no	no	no	no	no	no	no	no	no	no
15TB0722_S87	15TB0722	Staphylococcus epidermidis	Clinical sample	32	yes	yes	AAC_6___Ie_APH_2____Ia.3002597.NC_005024.42504_43944.305	99.93	73.4	no	no	no	NA	NA	NA	NA	yes	yes	norA.3000391.AY566250.391_1555.268	100	129.5	no			no	no	no	no	no	no	no	no	no	no	no	NA	no	no	no	no	no	no	no	no	no	no	no	no	no
15TB0723_S2	15TB0723	Staphylococcus epidermidis	Clinical sample	16	yes	yes	AAC_6___Ie_APH_2____Ia.3002597.NC_005024.42504_43944.305	100	85.7	no	no	no	NA	NA	NA	NA	yes	yes	norA.3000391.AY566250.391_1555.268	100	59.3	no			no	no	no	no	no	no	no	no	no	no	no	NA	no	no	no	no	no	no	no	no	no	no	no	no	no
15TB0724_S16	15TB0724	Staphylococcus epidermidis	Clinical sample	0.5	no	no	NA	NA	NA	NA	no	no	NA	NA	NA	NA	yes	yes	norA.3000391.AY566250.391_1555.268	100	81.8	no			NA	NA	NA	NA	NA	NA	NA	NA	NA	NA	NA	NA	no	no	no	no	no	no	no	no	no	no	no	no	no
15TB0725_S17	15TB0725	Staphylococcus epidermidis	Clinical sample	16	yes	yes	AAC_6___Ie_APH_2____Ia.3002597.NC_005024.42504_43944.305	100	50.5	no	no	no	NA	NA	NA	NA	yes	yes	norA.3000391.AY566250.391_1555.268	100	103.2	no			no	no	no	no	no	no	no	no	no	no	no	NA	no	no	no	no	no	no	no	no	no	no	no	no	no
15TB0726_S3	15TB0726	Staphylococcus epidermidis	Clinical sample	32	yes	yes	AAC_6___Ie_APH_2____Ia.3002597.NC_005024.42504_43944.305	100	27	no	no	no	NA	NA	NA	NA	yes	yes	norA.3000391.AY566250.391_1555.268	97.75	27.9	yes			no	no	no	no	no	no	no	no	no	no	no	NA	no	no	yes	no	no	no	no	no	no	no	no	yes	no
15TB0727_S4	15TB0727	Staphylococcus epidermidis	Clinical sample	16	yes	yes	AAC_6___Ie_APH_2____Ia.3002597.NC_005024.42504_43944.305	100	47.3	no	no	no	NA	NA	NA	NA	yes	yes	norA.3000391.AY566250.391_1555.268	97.59	71.5	yes			no	no	no	no	no	no	no	no	no	no	no	NA	no	no	yes	no	no	no	no	no	no	no	no	yes	no
15TB0728_S126	15TB0728	Staphylococcus epidermidis	Clinical sample	16	yes	yes	AAC_6___Ie_APH_2____Ia.3002597.NC_005024.42504_43944.305	100	44.9	no	no	no	NA	NA	NA	NA	no	no	NA	NA	NA	NA			no	no	no	no	no	no	no	no	no	no	no	NA	NA	NA	NA	NA	NA	NA	NA	NA	NA	NA	NA	NA	NA
15TB0733_S163	15TB0733	Staphylococcus epidermidis	Clinical sample	0.5	no	no	NA	NA	NA	NA	no	no	NA	NA	NA	NA	yes	yes	norA.3000391.AY566250.391_1555.268	100	106.1	no			NA	NA	NA	NA	NA	NA	NA	NA	NA	NA	NA	NA	no	no	no	no	no	no	no	no	no	no	no	no	no
15TB0734_S159	15TB0734	Staphylococcus epidermidis	Clinical sample	0.25	no	no	NA	NA	NA	NA	no	no	NA	NA	NA	NA	yes	yes	norA.3000391.AY566250.391_1555.268	97.59	55.3	yes			NA	NA	NA	NA	NA	NA	NA	NA	NA	NA	NA	NA	no	no	no	no	no	yes	no	no	no	no	no	yes	no
15TB0735_S161	15TB0735	Staphylococcus capitis	Clinical sample	0.125	no	no	NA	NA	NA	NA	no	no	NA	NA	NA	NA	no	no	NA	NA	NA	NA			NA	NA	NA	NA	NA	NA	NA	NA	NA	NA	NA	NA	NA	NA	NA	NA	NA	NA	NA	NA	NA	NA	NA	NA	NA
15TB0736_S162	15TB0736	Staphylococcus epidermidis	Clinical sample	64	partial	no	AAC_6___Ie_APH_2____Ia.3002597.NC_005024.42504_43944.305	100	9	yes	no	no	NA	NA	NA	NA	yes	yes	norA.3000391.AY566250.391_1555.268	100	85.7	no			no	no	no	no	no	no	yes	no	no	no	no	NA	no	no	no	no	no	no	no	no	no	no	no	no	no
15TB0737_S160	15TB0737	Staphylococcus haemolyticus	Clinical sample	64	yes	yes	AAC_6___Ie_APH_2____Ia.3002597.NC_005024.42504_43944.305	100	35.5	no	yes	yes	APH_3___IIIa.3002647.CP004067.52914_53709.233	100	46.5	no	no	no	NA	NA	NA	NA			no	no	no	no	no	no	no	no	no	no	no	no	NA	NA	NA	NA	NA	NA	NA	NA	NA	NA	NA	NA	NA
15TB0739_S167	15TB0739	Staphylococcus epidermidis	Clinical sample	4	yes	yes	AAC_6___Ie_APH_2____Ia.3002597.NC_005024.42504_43944.305	99.93	42.2	no	no	no	NA	NA	NA	NA	yes	yes	norA.3000391.AY566250.391_1555.268	100	49.6	no			no	no	no	no	no	no	no	no	no	no	no	NA	no	no	no	no	no	no	no	no	no	no	no	no	no
15TB0743_S11	15TB0743	Staphylococcus epidermidis	Clinical sample	0.125	no	no	NA	NA	NA	NA	no	no	NA	NA	NA	NA	yes	yes	norA.3000391.AY566250.391_1555.268	100	60.7	no			NA	NA	NA	NA	NA	NA	NA	NA	NA	NA	NA	NA	no	no	no	no	no	no	no	no	no	no	no	no	no
15TB0748_S46	15TB0748	Staphylococcus haemolyticus	Clinical sample	64	yes	yes	AAC_6___Ie_APH_2____Ia.3002597.NC_005024.42504_43944.305	100	48	no	no	no	NA	NA	NA	NA	no	no	NA	NA	NA	NA			no	no	no	no	no	no	no	no	no	no	no	NA	NA	NA	NA	NA	NA	NA	NA	NA	NA	NA	NA	NA	NA
15TB0750_S150	15TB0750	Staphylococcus epidermidis	Clinical sample	>256	yes	yes	AAC_6___Ie_APH_2____Ia.3002597.NC_005024.42504_43944.305	100	41.3	no	no	no	NA	NA	NA	NA	yes	yes	norA.3000391.AY566250.391_1555.268	100	51.2	no			no	no	no	no	no	no	no	no	no	no	no	NA	no	no	no	no	no	no	no	no	no	no	no	no	no
15TB0752_S9	15TB0752	Staphylococcus epidermidis	Clinical sample	0.125	no	no	NA	NA	NA	NA	no	no	NA	NA	NA	NA	yes	yes	norA.3000391.AY566250.391_1555.268	100	60.7	no			NA	NA	NA	NA	NA	NA	NA	NA	NA	NA	NA	NA	no	no	no	no	no	no	no	no	no	no	no	no	no
15TB0753_S10	15TB0753	Staphylococcus epidermidis	Clinical sample	16	yes	yes	AAC_6___Ie_APH_2____Ia.3002597.NC_005024.42504_43944.305	100	79	no	no	no	NA	NA	NA	NA	yes	yes	norA.3000391.AY566250.391_1555.268	100	39.7	no			no	no	no	no	no	no	no	no	no	no	no	NA	no	no	no	no	no	no	no	no	no	no	no	no	no
15TB0754_S157	15TB0754	Staphylococcus epidermidis	Clinical sample	32	yes	yes	AAC_6___Ie_APH_2____Ia.3002597.NC_005024.42504_43944.305	100	30.6	no	no	no	NA	NA	NA	NA	yes	yes	norA.3000391.AY566250.391_1555.268	97.51	46.1	yes			no	no	no	no	no	no	no	no	no	no	no	NA	no	no	yes	no	no	no	no	no	no	no	no	yes	no
15TB0756_S20	15TB0756	Staphylococcus epidermidis	Clinical sample	32	yes	yes	AAC_6___Ie_APH_2____Ia.3002597.NC_005024.42504_43944.305	100	86.9	no	no	no	NA	NA	NA	NA	yes	yes	norA.3000391.AY566250.391_1555.268	100	87.1	no			no	no	no	no	no	no	no	no	no	no	no	NA	no	no	no	no	no	no	no	no	no	no	no	no	no
15TB0762_S45	15TB0762	Staphylococcus haemolyticus	Clinical sample	0.032	no	no	NA	NA	NA	NA	no	no	NA	NA	NA	NA	no	no	NA	NA	NA	NA			NA	NA	NA	NA	NA	NA	NA	NA	NA	NA	NA	NA	NA	NA	NA	NA	NA	NA	NA	NA	NA	NA	NA	NA	NA
15TB0763_S21	15TB0763	Staphylococcus epidermidis	Clinical sample	0.032	yes	yes	AAC_6___Ie_APH_2____Ia.3002597.NC_005024.42504_43944.305	99.93	51.9	no	no	no	NA	NA	NA	NA	yes	yes	norA.3000391.AY566250.391_1555.268	100	83.9	no			no	no	no	no	no	no	no	no	no	no	no	NA	no	no	no	no	no	no	no	no	no	no	no	no	no
15TB0765_S64	15TB0765	Staphylococcus pasteuri	Clinical sample	0.25	no	no	NA	NA	NA	NA	no	no	NA	NA	NA	NA	no	no	NA	NA	NA	NA			NA	NA	NA	NA	NA	NA	NA	NA	NA	NA	NA	NA	NA	NA	NA	NA	NA	NA	NA	NA	NA	NA	NA	NA	NA
15TB0766_S151	15TB0766	Staphylococcus pasteuri	Clinical sample	0.125	no	no	NA	NA	NA	NA	no	no	NA	NA	NA	NA	no	no	NA	NA	NA	NA			NA	NA	NA	NA	NA	NA	NA	NA	NA	NA	NA	NA	NA	NA	NA	NA	NA	NA	NA	NA	NA	NA	NA	NA	NA
15TB0768_S22	15TB0768	Staphylococcus epidermidis	Clinical sample	16	yes	yes	AAC_6___Ie_APH_2____Ia.3002597.NC_005024.42504_43944.305	100	35.1	no	no	no	NA	NA	NA	NA	yes	yes	norA.3000391.AY566250.391_1555.268	100	78.2	no			no	no	no	no	no	no	no	no	no	no	no	NA	no	no	no	no	no	no	no	no	no	no	no	no	no
15TB0769_S152	15TB0769	Staphylococcus epidermidis	Clinical sample	16	yes	yes	AAC_6___Ie_APH_2____Ia.3002597.NC_005024.42504_43944.305	100	58.4	no	no	no	NA	NA	NA	NA	yes	yes	norA.3000391.AY566250.391_1555.268	100	50.2	no			no	no	no	no	no	no	no	no	no	no	no	NA	no	no	no	no	no	no	no	no	no	no	no	no	no
15TB0770_S23	15TB0770	Staphylococcus epidermidis	Clinical sample	16	yes	yes	AAC_6___Ie_APH_2____Ia.3002597.NC_005024.42504_43944.305	100	70.7	no	no	no	NA	NA	NA	NA	yes	yes	norA.3000391.AY566250.391_1555.268	100	65.7	no			no	no	no	no	no	no	no	no	no	no	no	NA	no	no	no	no	no	no	no	no	no	no	no	no	no
15TB0771_S24	15TB0771	Staphylococcus epidermidis	Clinical sample	32	yes	yes	AAC_6___Ie_APH_2____Ia.3002597.NC_005024.42504_43944.305	100	59.8	no	no	no	NA	NA	NA	NA	yes	yes	norA.3000391.AY566250.391_1555.268	100	54.9	no			no	no	no	no	no	no	no	no	no	no	no	NA	no	no	no	no	no	no	no	no	no	no	no	no	no
15TB0772_S25	15TB0772	Staphylococcus epidermidis	Clinical sample	0.25	no	no	NA	NA	NA	NA	no	no	NA	NA	NA	NA	yes	yes	norA.3000391.AY566250.391_1555.268	98.97	72	yes			NA	NA	NA	NA	NA	NA	NA	NA	NA	NA	NA	NA	no	no	no	no	no	yes	no	no	no	no	no	no	no
15TB0778_S154	15TB0778	Staphylococcus epidermidis	Clinical sample	0.25	no	no	NA	NA	NA	NA	no	no	NA	NA	NA	NA	yes	yes	norA.3000391.AY566250.391_1555.268	100	76.2	no			NA	NA	NA	NA	NA	NA	NA	NA	NA	NA	NA	NA	no	no	no	no	no	no	no	no	no	no	no	no	no
15TB0783_S32	15TB0783	Staphylococcus epidermidis	Clinical sample	0.25	no	no	NA	NA	NA	NA	no	no	NA	NA	NA	NA	yes	yes	norA.3000391.AY566250.391_1555.268	100	43.9	no			NA	NA	NA	NA	NA	NA	NA	NA	NA	NA	NA	NA	no	no	no	no	no	no	no	no	no	no	no	no	no
15TB0785_S33	15TB0785	Staphylococcus epidermidis	Clinical sample	32	yes	yes	AAC_6___Ie_APH_2____Ia.3002597.NC_005024.42504_43944.305	100	92.9	no	no	no	NA	NA	NA	NA	yes	yes	norA.3000391.AY566250.391_1555.268	100	62.1	no			no	no	no	no	no	no	no	no	no	no	no	NA	no	no	no	no	no	no	no	no	no	no	no	no	no
15TB0788_S34	15TB0788	Staphylococcus hominis	Clinical sample	0.064	no	no	NA	NA	NA	NA	no	no	NA	NA	NA	NA	no	no	NA	NA	NA	NA			NA	NA	NA	NA	NA	NA	NA	NA	NA	NA	NA	NA	NA	NA	NA	NA	NA	NA	NA	NA	NA	NA	NA	NA	NA
15TB0789_S35	15TB0789	Staphylococcus epidermidis	Clinical sample	0.016	no	no	NA	NA	NA	NA	no	no	NA	NA	NA	NA	yes	yes	norA.3000391.AY566250.391_1555.268	100	61	no			NA	NA	NA	NA	NA	NA	NA	NA	NA	NA	NA	NA	no	no	no	no	no	no	no	no	no	no	no	no	no
15TB0791_S104	15TB0791	Staphylococcus epidermidis	Clinical sample	0.25	no	no	NA	NA	NA	NA	no	no	NA	NA	NA	NA	yes	yes	norA.3000391.AY566250.391_1555.268	100	68.7	no			NA	NA	NA	NA	NA	NA	NA	NA	NA	NA	NA	NA	no	no	no	no	no	no	no	no	no	no	no	no	no
15TB0796_S37	15TB0796	Staphylococcus epidermidis	Healthy sample	0.25	no	no	NA	NA	NA	NA	no	no	NA	NA	NA	NA	yes	yes	norA.3000391.AY566250.391_1555.268	97.59	37.4	yes			NA	NA	NA	NA	NA	NA	NA	NA	NA	NA	NA	NA	no	no	yes	no	no	no	no	no	no	no	no	yes	no
15TB0799_S38	15TB0799	Staphylococcus epidermidis	Healthy sample	0.125	no	no	NA	NA	NA	NA	no	no	NA	NA	NA	NA	yes	yes	norA.3000391.AY566250.391_1555.268	100	127.5	no			NA	NA	NA	NA	NA	NA	NA	NA	NA	NA	NA	NA	no	no	no	no	no	no	no	no	no	no	no	no	no
15TB0801_S39	15TB0801	Staphylococcus hominis	Healthy sample	0.032	no	no	NA	NA	NA	NA	no	no	NA	NA	NA	NA	no	no	NA	NA	NA	NA			NA	NA	NA	NA	NA	NA	NA	NA	NA	NA	NA	NA	NA	NA	NA	NA	NA	NA	NA	NA	NA	NA	NA	NA	NA
15TB0802_S40	15TB0802	Staphylococcus epidermidis	Healthy sample	0.125	no	no	NA	NA	NA	NA	no	no	NA	NA	NA	NA	yes	yes	norA.3000391.AY566250.391_1555.268	100	71.7	no			NA	NA	NA	NA	NA	NA	NA	NA	NA	NA	NA	NA	no	no	no	no	no	no	no	no	no	no	no	no	no
15TB0805_S41	15TB0805	Staphylococcus epidermidis	Healthy sample	0.25	no	no	NA	NA	NA	NA	no	no	NA	NA	NA	NA	yes	yes	norA.3000391.AY566250.391_1555.268	100	92.7	no			NA	NA	NA	NA	NA	NA	NA	NA	NA	NA	NA	NA	no	no	no	no	no	no	no	no	no	no	no	no	no
15TB0807_S39	15TB0807	Staphylococcus haemolyticus	Healthy sample	64	yes	yes	AAC_6___Ie_APH_2____Ia.3002597.NC_005024.42504_43944.305	100	48.5	no	no	no	NA	NA	NA	NA	no	no	NA	NA	NA	NA			no	no	no	no	no	no	no	no	no	no	no	NA	NA	NA	NA	NA	NA	NA	NA	NA	NA	NA	NA	NA	NA
15TB0808_S42	15TB0808	Staphylococcus epidermidis	Healthy sample	0.25	no	no	NA	NA	NA	NA	no	no	NA	NA	NA	NA	yes	yes	norA.3000391.AY566250.391_1555.268	97.59	48.5	yes			NA	NA	NA	NA	NA	NA	NA	NA	NA	NA	NA	NA	no	no	yes	no	no	no	no	no	no	no	no	yes	no
15TB0811_S65	15TB0811	Staphylococcus hominis	Healthy sample	0.032	no	no	NA	NA	NA	NA	no	no	NA	NA	NA	NA	no	no	NA	NA	NA	NA			NA	NA	NA	NA	NA	NA	NA	NA	NA	NA	NA	NA	NA	NA	NA	NA	NA	NA	NA	NA	NA	NA	NA	NA	NA
15TB0812_S43	15TB0812	Staphylococcus epidermidis	Healthy sample	0.125	no	no	NA	NA	NA	NA	no	no	NA	NA	NA	NA	yes	yes	norA.3000391.AY566250.391_1555.268	100	73	no			NA	NA	NA	NA	NA	NA	NA	NA	NA	NA	NA	NA	no	no	no	no	no	no	no	no	no	no	no	no	no
15TB0814_S82	15TB0814	Staphylococcus epidermidis	Healthy sample	0.125	no	no	NA	NA	NA	NA	no	no	NA	NA	NA	NA	yes	yes	norA.3000391.AY566250.391_1555.268	100	21.5	no			NA	NA	NA	NA	NA	NA	NA	NA	NA	NA	NA	NA	no	no	no	no	no	no	no	no	no	no	no	no	no
15TB0815_S99	15TB0815	Staphylococcus hominis	Healthy sample	0.125	no	no	NA	NA	NA	NA	no	no	NA	NA	NA	NA	no	no	NA	NA	NA	NA			NA	NA	NA	NA	NA	NA	NA	NA	NA	NA	NA	NA	NA	NA	NA	NA	NA	NA	NA	NA	NA	NA	NA	NA	NA
15TB0816_S70	15TB0816	Staphylococcus hominis	Healthy sample	0.125	no	no	NA	NA	NA	NA	no	no	NA	NA	NA	NA	no	no	NA	NA	NA	NA			NA	NA	NA	NA	NA	NA	NA	NA	NA	NA	NA	NA	NA	NA	NA	NA	NA	NA	NA	NA	NA	NA	NA	NA	NA
15TB0818_S4	15TB0818	Staphylococcus hominis	Animal sample	0.25	no	no	NA	NA	NA	NA	no	no	NA	NA	NA	NA	no	no	NA	NA	NA	NA			NA	NA	NA	NA	NA	NA	NA	NA	NA	NA	NA	NA	NA	NA	NA	NA	NA	NA	NA	NA	NA	NA	NA	NA	NA
15TB0820_S83	15TB0820	Staphylococcus epidermidis	Animal sample	0.25	no	no	NA	NA	NA	NA	no	no	NA	NA	NA	NA	interrupted	no	norA.3000391.AY566250.391_1555.268	97.48	22.3	yes			NA	NA	NA	NA	NA	NA	NA	NA	NA	NA	NA	NA	no	no	no	no	no	yes	no	no	no	no	no	yes	no
15TB0824_S78	15TB0824	Staphylococcus hominis	Healthy sample	0.125	no	no	NA	NA	NA	NA	no	no	NA	NA	NA	NA	no	no	NA	NA	NA	NA			NA	NA	NA	NA	NA	NA	NA	NA	NA	NA	NA	NA	NA	NA	NA	NA	NA	NA	NA	NA	NA	NA	NA	NA	NA
15TB0825_S85	15TB0825	Staphylococcus epidermidis	Healthy sample	0.125	no	no	NA	NA	NA	NA	no	no	NA	NA	NA	NA	yes	yes	norA.3000391.AY566250.391_1555.268	100	24.8	no			NA	NA	NA	NA	NA	NA	NA	NA	NA	NA	NA	NA	no	no	no	no	no	no	no	no	no	no	no	no	no
15TB0826_S86	15TB0826	Staphylococcus haemolyticus	Healthy sample	0.125	no	no	NA	NA	NA	NA	no	no	NA	NA	NA	NA	no	no	NA	NA	NA	NA			NA	NA	NA	NA	NA	NA	NA	NA	NA	NA	NA	NA	NA	NA	NA	NA	NA	NA	NA	NA	NA	NA	NA	NA	NA
15TB0827_S100	15TB0827	Staphylococcus capitis	Healthy sample	0.064	no	no	NA	NA	NA	NA	no	no	NA	NA	NA	NA	no	no	NA	NA	NA	NA			NA	NA	NA	NA	NA	NA	NA	NA	NA	NA	NA	NA	NA	NA	NA	NA	NA	NA	NA	NA	NA	NA	NA	NA	NA
15TB0830_S10	15TB0830	Staphylococcus epidermidis	Healthy sample	X	no	no	NA	NA	NA	NA	no	no	NA	NA	NA	NA	yes	yes	norA.3000391.AY566250.391_1555.268	97.51	41.5	yes			NA	NA	NA	NA	NA	NA	NA	NA	NA	NA	NA	NA	no	no	no	no	no	yes	no	no	no	no	no	yes	no
15TB0831_S101	15TB0831	Staphylococcus warneri	Healthy sample	0.125	no	no	NA	NA	NA	NA	no	no	NA	NA	NA	NA	no	no	NA	NA	NA	NA			NA	NA	NA	NA	NA	NA	NA	NA	NA	NA	NA	NA	NA	NA	NA	NA	NA	NA	NA	NA	NA	NA	NA	NA	NA
15TB0832_S85	15TB0832	Staphylococcus epidermidis	Healthy sample	0.25	no	no	NA	NA	NA	NA	no	no	NA	NA	NA	NA	yes	yes	norA.3000391.AY566250.391_1555.268	97.59	41.2	yes			NA	NA	NA	NA	NA	NA	NA	NA	NA	NA	NA	NA	no	no	yes	no	no	no	no	no	no	no	no	yes	no
15TB0833_S88	15TB0833	Staphylococcus epidermidis	Animal sample	0.25	no	no	NA	NA	NA	NA	no	no	NA	NA	NA	NA	yes	yes	norA.3000391.AY566250.391_1555.268	99.91	41.5	yes			NA	NA	NA	NA	NA	NA	NA	NA	NA	NA	NA	NA	no	no	no	yes	no	no	no	no	no	no	no	no	no
15TB0834_S91	15TB0834	Staphylococcus haemolyticus	Animal sample	0.25	no	no	NA	NA	NA	NA	no	no	NA	NA	NA	NA	no	no	NA	NA	NA	NA			NA	NA	NA	NA	NA	NA	NA	NA	NA	NA	NA	NA	NA	NA	NA	NA	NA	NA	NA	NA	NA	NA	NA	NA	NA
15TB0835_S77	15TB0835	Staphylococcus hominis	Healthy sample	0.064	no	no	NA	NA	NA	NA	no	no	NA	NA	NA	NA	no	no	NA	NA	NA	NA			NA	NA	NA	NA	NA	NA	NA	NA	NA	NA	NA	NA	NA	NA	NA	NA	NA	NA	NA	NA	NA	NA	NA	NA	NA
15TB0836_S89	15TB0836	Staphylococcus haemolyticus	Healthy sample	0.25	no	no	NA	NA	NA	NA	no	no	NA	NA	NA	NA	no	no	NA	NA	NA	NA			NA	NA	NA	NA	NA	NA	NA	NA	NA	NA	NA	NA	NA	NA	NA	NA	NA	NA	NA	NA	NA	NA	NA	NA	NA
15TB0837_S102	15TB0837	Staphylococcus warneri	Healthy sample	0.25	no	no	NA	NA	NA	NA	no	no	NA	NA	NA	NA	no	no	NA	NA	NA	NA			NA	NA	NA	NA	NA	NA	NA	NA	NA	NA	NA	NA	NA	NA	NA	NA	NA	NA	NA	NA	NA	NA	NA	NA	NA
15TB0838_S103	15TB0838	Staphylococcus epidermidis	Healthy sample	0.125	no	no	NA	NA	NA	NA	no	no	NA	NA	NA	NA	yes	yes	norA.3000391.AY566250.391_1555.268	97.42	76.6	yes			NA	NA	NA	NA	NA	NA	NA	NA	NA	NA	NA	NA	no	no	yes	no	no	no	no	no	no	no	no	no	no
15TB0840_S3	15TB0840	Staphylococcus haemolyticus	Healthy sample	0.125	no	no	NA	NA	NA	NA	no	no	NA	NA	NA	NA	no	no	NA	NA	NA	NA			NA	NA	NA	NA	NA	NA	NA	NA	NA	NA	NA	NA	NA	NA	NA	NA	NA	NA	NA	NA	NA	NA	NA	NA	NA
15TB0841_S104	15TB0841	Staphylococcus saprophyticus	Healthy sample	0.064	no	no	NA	NA	NA	NA	no	no	NA	NA	NA	NA	no	no	NA	NA	NA	NA			NA	NA	NA	NA	NA	NA	NA	NA	NA	NA	NA	NA	NA	NA	NA	NA	NA	NA	NA	NA	NA	NA	NA	NA	NA
15TB0842_S142	15TB0842	Staphylococcus epidermidis	Healthy sample	0.125	no	no	NA	NA	NA	NA	no	no	NA	NA	NA	NA	yes	yes	norA.3000391.AY566250.391_1555.268	100	65.6	no			NA	NA	NA	NA	NA	NA	NA	NA	NA	NA	NA	NA	no	no	no	no	no	no	no	no	no	no	no	no	no
15TB0844_S144	15TB0844	Staphylococcus epidermidis	Healthy sample	0.25	no	no	NA	NA	NA	NA	no	no	NA	NA	NA	NA	yes	yes	norA.3000391.AY566250.391_1555.268	100	141.9	no			NA	NA	NA	NA	NA	NA	NA	NA	NA	NA	NA	NA	no	no	no	no	no	no	no	no	no	no	no	no	no
15TB0845_S145	15TB0845	Staphylococcus epidermidis	Healthy sample	0.25	no	no	NA	NA	NA	NA	no	no	NA	NA	NA	NA	yes	yes	norA.3000391.AY566250.391_1555.268	100	131.4	no			NA	NA	NA	NA	NA	NA	NA	NA	NA	NA	NA	NA	no	no	no	no	no	no	no	no	no	no	no	no	no
15TB0846_S146	15TB0846	Staphylococcus epidermidis	Healthy sample	0.25	no	no	NA	NA	NA	NA	no	no	NA	NA	NA	NA	yes	yes	norA.3000391.AY566250.391_1555.268	99.91	102	no			NA	NA	NA	NA	NA	NA	NA	NA	NA	NA	NA	NA	no	no	no	no	no	no	no	no	no	no	no	no	no
15TB0847_S139	15TB0847	Staphylococcus epidermidis	Healthy sample	0.25	no	no	NA	NA	NA	NA	no	no	NA	NA	NA	NA	yes	yes	norA.3000391.AY566250.391_1555.268	97.42	80.9	yes			NA	NA	NA	NA	NA	NA	NA	NA	NA	NA	NA	NA	no	no	no	no	no	yes	no	no	no	no	no	yes	no
15TB0848_S140	15TB0848	Staphylococcus haemolyticus	Healthy sample	0.25	no	no	NA	NA	NA	NA	no	no	NA	NA	NA	NA	no	no	NA	NA	NA	NA			NA	NA	NA	NA	NA	NA	NA	NA	NA	NA	NA	NA	NA	NA	NA	NA	NA	NA	NA	NA	NA	NA	NA	NA	NA
15TB0849_S72	15TB0849	Staphylococcus haemolyticus	Healthy sample	0.125	no	no	NA	NA	NA	NA	no	no	NA	NA	NA	NA	no	no	NA	NA	NA	NA			NA	NA	NA	NA	NA	NA	NA	NA	NA	NA	NA	NA	NA	NA	NA	NA	NA	NA	NA	NA	NA	NA	NA	NA	NA
15TB0850_S105	15TB0850	Staphylococcus hominis	Healthy sample	0.032	no	no	NA	NA	NA	NA	no	no	NA	NA	NA	NA	no	no	NA	NA	NA	NA			NA	NA	NA	NA	NA	NA	NA	NA	NA	NA	NA	NA	NA	NA	NA	NA	NA	NA	NA	NA	NA	NA	NA	NA	NA
15TB0853_S2	15TB0853	Staphylococcus epidermidis	Healthy sample	0.125	no	no	NA	NA	NA	NA	no	no	NA	NA	NA	NA	yes	yes	norA.3000391.AY566250.391_1555.268	98.97	40.8	yes			NA	NA	NA	NA	NA	NA	NA	NA	NA	NA	NA	NA	no	no	no	no	no	yes	no	no	no	no	no	no	no
15TB0854_S92	15TB0854	Staphylococcus epidermidis	Healthy sample	0.125	no	no	NA	NA	NA	NA	no	no	NA	NA	NA	NA	yes	yes	norA.3000391.AY566250.391_1555.268	100	36.5	no			NA	NA	NA	NA	NA	NA	NA	NA	NA	NA	NA	NA	no	no	no	no	no	no	no	no	no	no	no	no	no
15TB0857_S122	15TB0857	Staphylococcus haemolyticus	Animal sample	0.125	no	no	NA	NA	NA	NA	no	no	NA	NA	NA	NA	no	no	NA	NA	NA	NA			NA	NA	NA	NA	NA	NA	NA	NA	NA	NA	NA	NA	NA	NA	NA	NA	NA	NA	NA	NA	NA	NA	NA	NA	NA
15TB0858_S123	15TB0858	Staphylococcus warneri	Animal sample	0.25	no	no	NA	NA	NA	NA	no	no	NA	NA	NA	NA	no	no	NA	NA	NA	NA			NA	NA	NA	NA	NA	NA	NA	NA	NA	NA	NA	NA	NA	NA	NA	NA	NA	NA	NA	NA	NA	NA	NA	NA	NA
15TB0859_S124	15TB0859	Staphylococcus epidermidis	Healthy sample	0.25	no	no	NA	NA	NA	NA	no	no	NA	NA	NA	NA	yes	yes	norA.3000391.AY566250.391_1555.268	99.05	77.4	yes			NA	NA	NA	NA	NA	NA	NA	NA	NA	NA	NA	NA	no	no	no	no	no	yes	no	no	no	no	no	no	no
15TB0860_S125	15TB0860	Staphylococcus epidermidis	Healthy sample	0.25	no	no	NA	NA	NA	NA	no	no	NA	NA	NA	NA	yes	yes	norA.3000391.AY566250.391_1555.268	100	58.6	no			NA	NA	NA	NA	NA	NA	NA	NA	NA	NA	NA	NA	no	no	no	no	no	no	no	no	no	no	no	no	no
15TB0862_S2	15TB0862	Staphylococcus sp [1]	Healthy sample	0.125	no	no	NA	NA	NA	NA	no	no	NA	NA	NA	NA	partial	no	norA.3000391.AY566250.391_1555.268	100	2.4	no			NA	NA	NA	NA	NA	NA	NA	NA	NA	NA	NA	NA	no	no	no	no	no	no	no	no	no	no	no	no	no
15TB0863_S113	15TB0863	Staphylococcus epidermidis	Healthy sample	0.125	no	no	NA	NA	NA	NA	no	no	NA	NA	NA	NA	yes	yes	norA.3000391.AY566250.391_1555.268	100	67.5	no			NA	NA	NA	NA	NA	NA	NA	NA	NA	NA	NA	NA	no	no	no	no	no	no	no	no	no	no	no	no	no
15TB0865_S26	15TB0865	Staphylococcus haemolyticus	Healthy sample	0.064	no	no	NA	NA	NA	NA	no	no	NA	NA	NA	NA	no	no	NA	NA	NA	NA			NA	NA	NA	NA	NA	NA	NA	NA	NA	NA	NA	NA	NA	NA	NA	NA	NA	NA	NA	NA	NA	NA	NA	NA	NA
15TB0867_S31	15TB0867	Staphylococcus haemolyticus	Healthy sample	0.125	no	no	NA	NA	NA	NA	no	no	NA	NA	NA	NA	no	no	NA	NA	NA	NA			NA	NA	NA	NA	NA	NA	NA	NA	NA	NA	NA	NA	NA	NA	NA	NA	NA	NA	NA	NA	NA	NA	NA	NA	NA
15TB0868_S128	15TB0868	Staphylococcus epidermidis	Healthy sample	0.125	no	no	NA	NA	NA	NA	no	no	NA	NA	NA	NA	yes	yes	norA.3000391.AY566250.391_1555.268	100	101.7	no			NA	NA	NA	NA	NA	NA	NA	NA	NA	NA	NA	NA	no	no	no	no	no	no	no	no	no	no	no	no	no
15TB0869_S129	15TB0869	Staphylococcus haemolyticus	Healthy sample	0.064	no	no	NA	NA	NA	NA	no	no	NA	NA	NA	NA	no	no	NA	NA	NA	NA			NA	NA	NA	NA	NA	NA	NA	NA	NA	NA	NA	NA	NA	NA	NA	NA	NA	NA	NA	NA	NA	NA	NA	NA	NA
15TB0870_S108	15TB0870	Staphylococcus epidermidis	Healthy sample	0.25	no	no	NA	NA	NA	NA	no	no	NA	NA	NA	NA	yes	yes	norA.3000391.AY566250.391_1555.268	98.88	93	yes			NA	NA	NA	NA	NA	NA	NA	NA	NA	NA	NA	NA	no	no	no	no	no	yes	no	no	no	no	no	no	no
15TB0872_S121	15TB0872	Staphylococcus epidermidis	Healthy sample	0.25	no	no	NA	NA	NA	NA	no	no	NA	NA	NA	NA	yes	yes	norA.3000391.AY566250.391_1555.268	100	131.1	no			NA	NA	NA	NA	NA	NA	NA	NA	NA	NA	NA	NA	no	no	no	no	no	no	no	no	no	no	no	no	no
15TB0873_S130	15TB0873	Staphylococcus epidermidis	Healthy sample	0.125	no	no	NA	NA	NA	NA	no	no	NA	NA	NA	NA	yes	yes	norA.3000391.AY566250.391_1555.268	99.91	97.3	no			NA	NA	NA	NA	NA	NA	NA	NA	NA	NA	NA	NA	no	no	no	no	no	no	no	no	no	no	no	no	no
15TB0874_S131	15TB0874	Staphylococcus epidermidis	Healthy sample	0.125	no	no	NA	NA	NA	NA	no	no	NA	NA	NA	NA	yes	yes	norA.3000391.AY566250.391_1555.268	100	60.9	no			NA	NA	NA	NA	NA	NA	NA	NA	NA	NA	NA	NA	no	no	no	no	no	no	no	no	no	no	no	no	no
15TB0875_S36	15TB0875	Staphylococcus haemolyticus	Animal sample	0.064	no	no	NA	NA	NA	NA	no	no	NA	NA	NA	NA	no	no	NA	NA	NA	NA			NA	NA	NA	NA	NA	NA	NA	NA	NA	NA	NA	NA	NA	NA	NA	NA	NA	NA	NA	NA	NA	NA	NA	NA	NA
15TB0876_S133	15TB0876	Staphylococcus haemolyticus	Animal sample	0.125	no	no	NA	NA	NA	NA	no	no	NA	NA	NA	NA	no	no	NA	NA	NA	NA			NA	NA	NA	NA	NA	NA	NA	NA	NA	NA	NA	NA	NA	NA	NA	NA	NA	NA	NA	NA	NA	NA	NA	NA	NA
15TB0877_S134	15TB0877	Staphylococcus epidermidis	Healthy sample	0.125	no	no	NA	NA	NA	NA	no	no	NA	NA	NA	NA	yes	yes	norA.3000391.AY566250.391_1555.268	100	93.4	no			NA	NA	NA	NA	NA	NA	NA	NA	NA	NA	NA	NA	no	no	no	no	no	no	no	no	no	no	no	no	no
15TB0878_S148	15TB0878	Staphylococcus epidermidis	Healthy sample	0.064	no	no	NA	NA	NA	NA	no	no	NA	NA	NA	NA	yes	yes	norA.3000391.AY566250.391_1555.268	100	87.9	no			NA	NA	NA	NA	NA	NA	NA	NA	NA	NA	NA	NA	no	no	no	no	no	no	no	no	no	no	no	no	no
15TB0879_S135	15TB0879	Staphylococcus epidermidis	Healthy sample	0.064	no	no	NA	NA	NA	NA	no	no	NA	NA	NA	NA	yes	yes	norA.3000391.AY566250.391_1555.268	100	32.1	no			NA	NA	NA	NA	NA	NA	NA	NA	NA	NA	NA	NA	no	no	no	no	no	no	no	no	no	no	no	no	no
15TB0880_S109	15TB0880	Staphylococcus epidermidis	Healthy sample	0.064	no	no	NA	NA	NA	NA	no	no	NA	NA	NA	NA	yes	yes	norA.3000391.AY566250.391_1555.268	100	111.2	no			NA	NA	NA	NA	NA	NA	NA	NA	NA	NA	NA	NA	no	no	no	no	no	no	no	no	no	no	no	no	no
15TB0881_S40	15TB0881	Staphylococcus haemolyticus	Healthy sample	0.125	no	no	NA	NA	NA	NA	no	no	NA	NA	NA	NA	no	no	NA	NA	NA	NA			NA	NA	NA	NA	NA	NA	NA	NA	NA	NA	NA	NA	NA	NA	NA	NA	NA	NA	NA	NA	NA	NA	NA	NA	NA
15TB0883_S137	15TB0883	Staphylococcus epidermidis	Healthy sample	0.25	no	no	NA	NA	NA	NA	no	no	NA	NA	NA	NA	yes	yes	norA.3000391.AY566250.391_1555.268	100	110.9	no			NA	NA	NA	NA	NA	NA	NA	NA	NA	NA	NA	NA	no	no	no	no	no	no	no	no	no	no	no	no	no
15TB0884_S1	15TB0884	Staphylococcus hominis	Healthy sample	0.25	no	no	NA	NA	NA	NA	no	no	NA	NA	NA	NA	no	no	NA	NA	NA	NA			NA	NA	NA	NA	NA	NA	NA	NA	NA	NA	NA	NA	NA	NA	NA	NA	NA	NA	NA	NA	NA	NA	NA	NA	NA
15TB0885_S138	15TB0885	Staphylococcus capitis	Healthy sample	0.125	no	no	NA	NA	NA	NA	no	no	NA	NA	NA	NA	no	no	NA	NA	NA	NA			NA	NA	NA	NA	NA	NA	NA	NA	NA	NA	NA	NA	NA	NA	NA	NA	NA	NA	NA	NA	NA	NA	NA	NA	NA
15TB0888_S94	15TB0888	Staphylococcus epidermidis	Healthy sample	0.064	no	no	NA	NA	NA	NA	no	no	NA	NA	NA	NA	yes	yes	norA.3000391.AY566250.391_1555.268	97.42	24.7	yes			NA	NA	NA	NA	NA	NA	NA	NA	NA	NA	NA	NA	no	no	no	no	no	yes	no	no	no	no	no	yes	no
15TB0889_S146	15TB0889	Staphylococcus hominis	Healthy sample	X	no	no	NA	NA	NA	NA	no	no	NA	NA	NA	NA	no	no	NA	NA	NA	NA			NA	NA	NA	NA	NA	NA	NA	NA	NA	NA	NA	NA	NA	NA	NA	NA	NA	NA	NA	NA	NA	NA	NA	NA	NA
15TB0891_S95	15TB0891	Staphylococcus hominis	Healthy sample	0.125	no	no	NA	NA	NA	NA	no	no	NA	NA	NA	NA	no	no	NA	NA	NA	NA			NA	NA	NA	NA	NA	NA	NA	NA	NA	NA	NA	NA	NA	NA	NA	NA	NA	NA	NA	NA	NA	NA	NA	NA	NA
15TB0893_S15	15TB0893	Staphylococcus saprophyticus	Healthy sample	0.032	no	no	NA	NA	NA	NA	no	no	NA	NA	NA	NA	no	no	NA	NA	NA	NA			NA	NA	NA	NA	NA	NA	NA	NA	NA	NA	NA	NA	NA	NA	NA	NA	NA	NA	NA	NA	NA	NA	NA	NA	NA
15TB0894_S145	15TB0894	Staphylococcus capitis	Healthy sample	0.064	no	no	NA	NA	NA	NA	no	no	NA	NA	NA	NA	no	no	NA	NA	NA	NA			NA	NA	NA	NA	NA	NA	NA	NA	NA	NA	NA	NA	NA	NA	NA	NA	NA	NA	NA	NA	NA	NA	NA	NA	NA
15TB0896_S112	15TB0896	Staphylococcus haemolyticus	Healthy sample	0.064	no	no	NA	NA	NA	NA	no	no	NA	NA	NA	NA	no	no	NA	NA	NA	NA			NA	NA	NA	NA	NA	NA	NA	NA	NA	NA	NA	NA	NA	NA	NA	NA	NA	NA	NA	NA	NA	NA	NA	NA	NA
15TB0897_S134	15TB0897	Staphylococcus capitis	Healthy sample	0.032	no	no	NA	NA	NA	NA	no	no	NA	NA	NA	NA	no	no	NA	NA	NA	NA			NA	NA	NA	NA	NA	NA	NA	NA	NA	NA	NA	NA	NA	NA	NA	NA	NA	NA	NA	NA	NA	NA	NA	NA	NA
15TB0898_S16	15TB0898	Staphylococcus capitis	Healthy sample	0.016	no	no	NA	NA	NA	NA	no	no	NA	NA	NA	NA	no	no	NA	NA	NA	NA			NA	NA	NA	NA	NA	NA	NA	NA	NA	NA	NA	NA	NA	NA	NA	NA	NA	NA	NA	NA	NA	NA	NA	NA	NA
15TB0899_S100	15TB0899	Staphylococcus epidermidis	Healthy sample	128	no	no	NA	NA	NA	NA	no	no	NA	NA	NA	NA	yes	yes	norA.3000391.AY566250.391_1555.268	100	48.1	no			NA	NA	NA	NA	NA	NA	NA	NA	NA	NA	NA	NA	no	no	no	no	no	no	no	no	no	no	no	no	no
15TB0901_S119	15TB0901	Staphylococcus hominis	Clinical sample	0.064	no	no	NA	NA	NA	NA	no	no	NA	NA	NA	NA	no	no	NA	NA	NA	NA			NA	NA	NA	NA	NA	NA	NA	NA	NA	NA	NA	NA	NA	NA	NA	NA	NA	NA	NA	NA	NA	NA	NA	NA	NA
15TB0902_S147	15TB0902	Staphylococcus epidermidis	Clinical sample	128	no	no	NA	NA	NA	NA	no	no	NA	NA	NA	NA	yes	yes	norA.3000391.AY566250.391_1555.268	100	24.8	no			NA	NA	NA	NA	NA	NA	NA	NA	NA	NA	NA	NA	no	no	no	no	no	no	no	no	no	no	no	no	no
15TB0904_S30	15TB0904	Staphylococcus epidermidis	Healthy sample	0.032	no	no	NA	NA	NA	NA	no	no	NA	NA	NA	NA	yes	yes	norA.3000391.AY566250.391_1555.268	100	80.2	no			NA	NA	NA	NA	NA	NA	NA	NA	NA	NA	NA	NA	no	no	no	no	no	no	no	no	no	no	no	no	no
15TB0905_S62	15TB0905	Staphylococcus hominis	Healthy sample	0.064	no	no	NA	NA	NA	NA	no	no	NA	NA	NA	NA	no	no	NA	NA	NA	NA			NA	NA	NA	NA	NA	NA	NA	NA	NA	NA	NA	NA	NA	NA	NA	NA	NA	NA	NA	NA	NA	NA	NA	NA	NA
15TB0907_S148	15TB0907	Staphylococcus capitis	Healthy sample	0.032	no	no	NA	NA	NA	NA	no	no	NA	NA	NA	NA	no	no	NA	NA	NA	NA			NA	NA	NA	NA	NA	NA	NA	NA	NA	NA	NA	NA	NA	NA	NA	NA	NA	NA	NA	NA	NA	NA	NA	NA	NA
15TB0910_S114	15TB0910	Staphylococcus epidermidis	Healthy sample	128	no	no	NA	NA	NA	NA	no	no	NA	NA	NA	NA	yes	yes	norA.3000391.AY566250.391_1555.268	100	85.2	no			NA	NA	NA	NA	NA	NA	NA	NA	NA	NA	NA	NA	no	no	no	no	no	no	no	no	no	no	no	no	no
15TB0911_S52	15TB0911	Staphylococcus capitis	Healthy sample	0.125	no	no	NA	NA	NA	NA	no	no	NA	NA	NA	NA	no	no	NA	NA	NA	NA			NA	NA	NA	NA	NA	NA	NA	NA	NA	NA	NA	NA	NA	NA	NA	NA	NA	NA	NA	NA	NA	NA	NA	NA	NA
15TB0912_S82	15TB0912	Staphylococcus epidermidis	Healthy sample	0.064	no	no	NA	NA	NA	NA	no	no	NA	NA	NA	NA	yes	yes	norA.3000391.AY566250.391_1555.268	100	93.5	no			NA	NA	NA	NA	NA	NA	NA	NA	NA	NA	NA	NA	no	no	no	no	no	no	no	no	no	no	no	no	no
15TB0913_S150	15TB0913	Staphylococcus epidermidis	Healthy sample	0.25	no	no	NA	NA	NA	NA	no	no	NA	NA	NA	NA	yes	yes	norA.3000391.AY566250.391_1555.268	99.83	109	yes			NA	NA	NA	NA	NA	NA	NA	NA	NA	NA	NA	NA	no	no	no	no	no	no	no	yes	no	no	no	no	no
[truncated: 250 more rows]
[truncated: 14 more columns]

## Sheet: Tetracycline
name	Biorepository	MALDI	Source	TetMIC	tetM.assembled	tetM.match	tetM.ref_seq	tetM.pct_id	tetM.ctg_cov	tetM.novel_var	tet_K_.assembled	tet_K_.match	tet_K_.ref_seq	tet_K_.pct_id	tet_K_.ctg_cov	tet_K_.novel_var	tet_L_.assembled	tet_L_.match	tet_L_.ref_seq	tet_L_.pct_id	tet_L_.ctg_cov	tet_L_.novel_var	SNPS	tetM.A31T	tetM.A450S	tetM.A59G	tetM.C169F	tetM.C400S	tetM.D567N	tetM.D67N	tetM.F47L	tetM.H161Y	tetM.I153V	tetM.I197A	tetM.I205S	tetM.I413L	tetM.I68T	tetM.K412E	tetM.K415E	tetM.K427N	tetM.K66E	tetM.L191S	tetM.L343H	tetM.M150A	tetM.M167T	tetM.N117R	tetM.N591S	tetM.P172S	tetM.Q356E
[truncated: 381 more rows]
[truncated: 38 more columns]

[truncated: 3 more sheets: Rifampicin, Teicoplanin, Vancomycin]
