# Supplementary material for: Known mechanisms cannot account for a third of reduced susceptibility in non-aureus staphylococci
Source: NPJ Antimicrob Resist. 2023 Nov 13;1:15. doi: 10.1038/s44259-023-00008-1 (PMC11721661; doi:10.1038/s44259-023-00008-1)
Supplement: Supplementary file 6 — Supp Data 4 [file 44259_2023_8_MOESM6_ESM.xlsx]

## Sheet: Table S4
Supplementary Table 4
Comparison of gene presence (using ARIBA) and protein BLAST presence. Data includes all genes identified in the CARD database.
		ARIBA					BLAST Protein			ARIBA complete summary
Isolate	MALDI TOF-ID	mecA.assembled	mecA.ctg_cov	mecA.match	mecA.novel_var	mecA.pct_id	mecA.ref_seq	mecA_protein_identity		AAC_6___Ie_APH_2____Ia.assembled	AAC_6___Ie_APH_2____Ia.match	AAC_6___Ie_APH_2____Ia.ref_seq	AAC_6___Ie_APH_2____Ia.pct_id	AAC_6___Ie_APH_2____Ia.ctg_cov	AAC_6___Ie_APH_2____Ia.novel_var	APH_3___IIIa.match	APH_3___IIIa.ref_seq	APH_3___IIIa.pct_id	APH_3___IIIa.ctg_cov	APH_3___IIIa.novel_var	Enterococcus_faecium_chloramphenicol.assembled	Enterococcus_faecium_chloramphenicol.match	Enterococcus_faecium_chloramphenicol.ref_seq	Enterococcus_faecium_chloramphenicol.pct_id	Enterococcus_faecium_chloramphenicol.ctg_cov	Enterococcus_faecium_chloramphenicol.novel_var	ErmA.assembled	ErmA.match	ErmA.ref_seq	ErmA.pct_id	ErmA.ctg_cov	ErmC.assembled	ErmC.match	ErmC.ref_seq	ErmC.pct_id	ErmC.ctg_cov	ErmC.novel_var	Erm_33_.assembled	Erm_33_.ref_seq	Erm_33_.pct_id	Erm_33_.ctg_cov	Erm_33_.novel_var	Helicobacter_pylori_16S.assembled	Helicobacter_pylori_16S.ref_seq	Helicobacter_pylori_16S.pct_id	Helicobacter_pylori_16S.ctg_cov	Helicobacter_pylori_16S.novel_var	Mycoplasma_hominis_23S.assembled	Mycoplasma_hominis_23S.ref_seq
15TB0702	Staphylococcus epidermidis	yes	29.6	yes	yes	99.9	mecA.3000617.KC243783.0_2007.227	-		no	no	NA	NA	NA	NA	no	NA	NA	NA	NA	no	no	NA	NA	NA	NA	no	no	NA	NA	NA	no	no	NA	NA	NA	NA	no	NA	NA	NA	NA	partial	Helicobacter_pylori_16S.3003510.CP003904.1.1511156_1512657.4114	90.78	9.1	yes	no	NA
15TB0703	Staphylococcus epidermidis	no	NA	no	NA	NA	NA	NA		no	no	NA	NA	NA	NA	no	NA	NA	NA	NA	no	no	NA	NA	NA	NA	no	no	NA	NA	NA	no	no	NA	NA	NA	NA	no	NA	NA	NA	NA	no	NA	NA	NA	NA	no	NA
15TB0704	Staphylococcus epidermidis	interrupted	37.7	no	yes	99.9	mecA.3000617.KC243783.0_2007.227	100		no	no	NA	NA	NA	NA	no	NA	NA	NA	NA	no	no	NA	NA	NA	NA	no	no	NA	NA	NA	no	no	NA	NA	NA	NA	no	NA	NA	NA	NA	no	NA	NA	NA	NA	no	NA
15TB0706	Staphylococcus epidermidis	yes	69.8	yes	yes	99.9	mecA.3000617.KC243783.0_2007.227	100		yes	yes	AAC_6___Ie_APH_2____Ia.3002597.NC_005024.42504_43944.305	100	61.7	no	no	NA	NA	NA	NA	no	no	NA	NA	NA	NA	no	no	NA	NA	NA	no	no	NA	NA	NA	NA	no	NA	NA	NA	NA	no	NA	NA	NA	NA	partial	Mycoplasma_hominis_23S.3004176.CP011538.1.333282_336166.4166
15TB0707	Staphylococcus epidermidis	yes	134.6	yes	yes	99.9	mecA.3000617.KC243783.0_2007.227	100		yes	yes	AAC_6___Ie_APH_2____Ia.3002597.NC_005024.42504_43944.305	99.93	44.5	no	no	NA	NA	NA	NA	no	no	NA	NA	NA	NA	no	no	NA	NA	NA	yes	yes	ErmC.3000250.M12730.779_1514.501	99.86	46.6	yes	partial	Erm_33_.3000599.NC_005076.9897_10629.511	95.74	15.5	yes	partial	Helicobacter_pylori_16S.3003510.CP003904.1.1511156_1512657.4114	90.78	104.4	yes	no	NA
15TB0708	Staphylococcus epidermidis	yes	85.6	yes	yes	99.9	mecA.3000617.KC243783.0_2007.227	100		yes	yes	AAC_6___Ie_APH_2____Ia.3002597.NC_005024.42504_43944.305	99.93	47	no	no	NA	NA	NA	NA	no	no	NA	NA	NA	NA	no	no	NA	NA	NA	yes	yes	ErmC.3000250.M12730.779_1514.501	99.86	32.2	yes	partial	Erm_33_.3000599.NC_005076.9897_10629.511	95.74	15.6	yes	no	NA	NA	NA	NA	no	NA
15TB0709	Staphylococcus epidermidis	yes	163.7	yes	yes	99.9	mecA.3000617.KC243783.0_2007.227	100		yes	yes	AAC_6___Ie_APH_2____Ia.3002597.NC_005024.42504_43944.305	100	125.6	no	no	NA	NA	NA	NA	no	no	NA	NA	NA	NA	yes	yes	ErmA.3000347.NC_009632.49744_50476.554	100	547.3	no	no	NA	NA	NA	NA	no	NA	NA	NA	NA	no	NA	NA	NA	NA	no	NA
15TB0710	Staphylococcus haemolyticus	no	NA	no	NA	NA	NA	-		no	no	NA	NA	NA	NA	no	NA	NA	NA	NA	no	no	NA	NA	NA	NA	no	no	NA	NA	NA	yes	yes	ErmC.3000250.M12730.779_1514.501	99.86	1223.4	yes	partial	Erm_33_.3000599.NC_005076.9897_10629.511	95.74	313.5	yes	partial	Helicobacter_pylori_16S.3003510.CP003904.1.1511156_1512657.4114	90.78	45	yes	no	NA
15TB0711	Staphylococcus epidermidis	interrupted	39.2	no	yes	99.9	mecA.3000617.KC243783.0_2007.227	-		partial	no	AAC_6___Ie_APH_2____Ia.3002597.NC_005024.42504_43944.305	100	3.1	no	no	NA	NA	NA	NA	no	no	NA	NA	NA	NA	no	no	NA	NA	NA	yes	yes	ErmC.3000250.M12730.779_1514.501	99.86	498.3	yes	partial	Erm_33_.3000599.NC_005076.9897_10629.511	95.74	219	yes	no	NA	NA	NA	NA	no	NA
15TB0712	Staphylococcus warneri	no	NA	no	NA	NA	NA	-		no	no	NA	NA	NA	NA	no	NA	NA	NA	NA	no	no	NA	NA	NA	NA	no	no	NA	NA	NA	no	no	NA	NA	NA	NA	no	NA	NA	NA	NA	partial	Helicobacter_pylori_16S.3003510.CP003904.1.1511156_1512657.4114	90.78	10.2	yes	no	NA
15TB0713	Staphylococcus haemolyticus	yes	63.5	yes	yes	99.95	mecA.3000617.KC243783.0_2007.227	100		yes	yes	AAC_6___Ie_APH_2____Ia.3002597.NC_005024.42504_43944.305	100	34.8	no	no	NA	NA	NA	NA	no	no	NA	NA	NA	NA	no	no	NA	NA	NA	no	no	NA	NA	NA	NA	no	NA	NA	NA	NA	no	NA	NA	NA	NA	no	NA
15TB0714	Staphylococcus epidermidis	no	NA	no	NA	NA	NA	-		no	no	NA	NA	NA	NA	no	NA	NA	NA	NA	no	no	NA	NA	NA	NA	no	no	NA	NA	NA	no	no	NA	NA	NA	NA	no	NA	NA	NA	NA	no	NA	NA	NA	NA	no	NA
15TB0715	Staphylococcus simulans	no	NA	no	NA	NA	NA	NA		no	no	NA	NA	NA	NA	no	NA	NA	NA	NA	no	no	NA	NA	NA	NA	no	no	NA	NA	NA	no	no	NA	NA	NA	NA	no	NA	NA	NA	NA	no	NA	NA	NA	NA	no	NA
15TB0716	Staphylococcus epidermidis	no	NA	no	NA	NA	NA	NA		no	no	NA	NA	NA	NA	no	NA	NA	NA	NA	no	no	NA	NA	NA	NA	no	no	NA	NA	NA	no	no	NA	NA	NA	NA	no	NA	NA	NA	NA	no	NA	NA	NA	NA	no	NA
15TB0717	Staphylococcus capitis	no	NA	no	NA	NA	NA	-		no	no	NA	NA	NA	NA	no	NA	NA	NA	NA	no	no	NA	NA	NA	NA	no	no	NA	NA	NA	no	no	NA	NA	NA	NA	no	NA	NA	NA	NA	no	NA	NA	NA	NA	no	NA
15TB0718	Staphylococcus hominis	interrupted	54.6	no	yes	99.9	mecA.3000617.KC243783.0_2007.227	NA		no	no	NA	NA	NA	NA	no	NA	NA	NA	NA	no	no	NA	NA	NA	NA	no	no	NA	NA	NA	no	no	NA	NA	NA	NA	no	NA	NA	NA	NA	no	NA	NA	NA	NA	no	NA
15TB0720	Staphylococcus epidermidis	yes	93.3	yes	yes	99.9	mecA.3000617.KC243783.0_2007.227	100		yes	yes	AAC_6___Ie_APH_2____Ia.3002597.NC_005024.42504_43944.305	100	59.1	no	no	NA	NA	NA	NA	no	no	NA	NA	NA	NA	no	no	NA	NA	NA	yes	yes	ErmC.3000250.M12730.779_1514.501	99.86	62.4	yes	partial	Erm_33_.3000599.NC_005076.9897_10629.511	95.74	27.1	yes	no	NA	NA	NA	NA	no	NA
15TB0721	Staphylococcus epidermidis	no	NA	no	NA	NA	NA	-		no	no	NA	NA	NA	NA	no	NA	NA	NA	NA	no	no	NA	NA	NA	NA	no	no	NA	NA	NA	no	no	NA	NA	NA	NA	no	NA	NA	NA	NA	no	NA	NA	NA	NA	no	NA
15TB0722	Staphylococcus epidermidis	yes	163	yes	yes	99.85	mecA.3000617.KC243783.0_2007.227	NA		yes	yes	AAC_6___Ie_APH_2____Ia.3002597.NC_005024.42504_43944.305	99.93	73.4	no	no	NA	NA	NA	NA	no	no	NA	NA	NA	NA	no	no	NA	NA	NA	yes	yes	ErmC.3000250.M12730.779_1514.501	99.86	67	yes	partial	Erm_33_.3000599.NC_005076.9897_10629.511	95.74	22.1	yes	partial	Helicobacter_pylori_16S.3003510.CP003904.1.1511156_1512657.4114	90.78	129.6	yes	no	NA
15TB0723	Staphylococcus epidermidis	yes	79.3	yes	yes	99.9	mecA.3000617.KC243783.0_2007.227	100		yes	yes	AAC_6___Ie_APH_2____Ia.3002597.NC_005024.42504_43944.305	100	85.7	no	no	NA	NA	NA	NA	yes	yes	Enterococcus_faecium_chloramphenicol.3004456.NC_005000.1.17463_18111.4428	100	18.5	no	no	no	NA	NA	NA	no	no	NA	NA	NA	NA	no	NA	NA	NA	NA	partial	Helicobacter_pylori_16S.3003510.CP003904.1.1511156_1512657.4114	90.78	40.7	yes	no	NA
15TB0724	Staphylococcus epidermidis	no	NA	no	NA	NA	NA	-		no	no	NA	NA	NA	NA	no	NA	NA	NA	NA	no	no	NA	NA	NA	NA	no	no	NA	NA	NA	no	no	NA	NA	NA	NA	no	NA	NA	NA	NA	no	NA	NA	NA	NA	no	NA
15TB0725	Staphylococcus epidermidis	yes	141.6	yes	yes	99.9	mecA.3000617.KC243783.0_2007.227	100		yes	yes	AAC_6___Ie_APH_2____Ia.3002597.NC_005024.42504_43944.305	100	50.5	no	no	NA	NA	NA	NA	no	no	NA	NA	NA	NA	no	no	NA	NA	NA	no	no	NA	NA	NA	NA	no	NA	NA	NA	NA	no	NA	NA	NA	NA	no	NA
15TB0726	Staphylococcus epidermidis	yes	41.8	yes	yes	99.9	mecA.3000617.KC243783.0_2007.227	100		yes	yes	AAC_6___Ie_APH_2____Ia.3002597.NC_005024.42504_43944.305	100	27	no	no	NA	NA	NA	NA	yes	yes	Enterococcus_faecium_chloramphenicol.3004456.NC_005000.1.17463_18111.4428	100	968.8	no	no	no	NA	NA	NA	no	no	NA	NA	NA	NA	no	NA	NA	NA	NA	no	NA	NA	NA	NA	no	NA
15TB0727	Staphylococcus epidermidis	yes	97.1	yes	yes	99.9	mecA.3000617.KC243783.0_2007.227	100		yes	yes	AAC_6___Ie_APH_2____Ia.3002597.NC_005024.42504_43944.305	100	47.3	no	no	NA	NA	NA	NA	yes	yes	Enterococcus_faecium_chloramphenicol.3004456.NC_005000.1.17463_18111.4428	100	390.6	no	no	no	NA	NA	NA	no	no	NA	NA	NA	NA	no	NA	NA	NA	NA	no	NA	NA	NA	NA	no	NA
15TB0728	Staphylococcus epidermidis	yes	100.9	yes	yes	99.85	mecA.3000617.KC243783.0_2007.227	99.9		yes	yes	AAC_6___Ie_APH_2____Ia.3002597.NC_005024.42504_43944.305	100	44.9	no	no	NA	NA	NA	NA	no	no	NA	NA	NA	NA	no	no	NA	NA	NA	yes	yes	ErmC.3000250.M12730.779_1514.501	99.86	622.7	yes	partial	Erm_33_.3000599.NC_005076.9897_10629.511	95.74	150.6	yes	no	NA	NA	NA	NA	no	NA
15TB0729	Staphylococcus epidermidis	yes	62.4	yes	yes	99.9	mecA.3000617.KC243783.0_2007.227	100		no	no	NA	NA	NA	NA	no	NA	NA	NA	NA	no	no	NA	NA	NA	NA	no	no	NA	NA	NA	no	no	NA	NA	NA	NA	no	NA	NA	NA	NA	no	NA	NA	NA	NA	no	NA
15TB0730	Staphylococcus epidermidis	yes	133.3	yes	yes	99.9	mecA.3000617.KC243783.0_2007.227	100		no	no	NA	NA	NA	NA	no	NA	NA	NA	NA	no	no	NA	NA	NA	NA	no	no	NA	NA	NA	no	no	NA	NA	NA	NA	no	NA	NA	NA	NA	no	NA	NA	NA	NA	no	NA
15TB0731	Staphylococcus epidermidis	yes	21.8	yes	yes	99.9	mecA.3000617.KC243783.0_2007.227	100		no	no	NA	NA	NA	NA	no	NA	NA	NA	NA	no	no	NA	NA	NA	NA	no	no	NA	NA	NA	no	no	NA	NA	NA	NA	no	NA	NA	NA	NA	no	NA	NA	NA	NA	no	NA
15TB0733	Staphylococcus epidermidis	yes	141.6	yes	yes	99.9	mecA.3000617.KC243783.0_2007.227	100		no	no	NA	NA	NA	NA	no	NA	NA	NA	NA	no	no	NA	NA	NA	NA	no	no	NA	NA	NA	no	no	NA	NA	NA	NA	no	NA	NA	NA	NA	no	NA	NA	NA	NA	no	NA
15TB0734	Staphylococcus epidermidis	no	NA	no	NA	NA	NA	-		no	no	NA	NA	NA	NA	no	NA	NA	NA	NA	no	no	NA	NA	NA	NA	no	no	NA	NA	NA	no	no	NA	NA	NA	NA	no	NA	NA	NA	NA	no	NA	NA	NA	NA	no	NA
15TB0735	Staphylococcus capitis	partial	4.1	no	no	100	mecA.3000617.KC243783.0_2007.227	-		no	no	NA	NA	NA	NA	no	NA	NA	NA	NA	no	no	NA	NA	NA	NA	no	no	NA	NA	NA	no	no	NA	NA	NA	NA	no	NA	NA	NA	NA	partial	Helicobacter_pylori_16S.3003510.CP003904.1.1511156_1512657.4114	90.78	28.3	yes	no	NA
15TB0736	Staphylococcus epidermidis	yes	96.3	yes	yes	99.9	mecA.3000617.KC243783.0_2007.227	100		partial	no	AAC_6___Ie_APH_2____Ia.3002597.NC_005024.42504_43944.305	100	9	yes	no	NA	NA	NA	NA	no	no	NA	NA	NA	NA	no	no	NA	NA	NA	partial	no	ErmC.3000250.M12730.779_1514.501	100	5.8	no	no	NA	NA	NA	NA	no	NA	NA	NA	NA	no	NA
15TB0737	Staphylococcus haemolyticus	yes_nonunique	54.7	yes	yes	99.8	mecA.3000617.KC243783.0_2007.227	99.8		yes	yes	AAC_6___Ie_APH_2____Ia.3002597.NC_005024.42504_43944.305	100	35.5	no	yes	APH_3___IIIa.3002647.CP004067.52914_53709.233	100	46.5	no	no	no	NA	NA	NA	NA	no	no	NA	NA	NA	yes	yes	ErmC.3000250.M12730.779_1514.501	99.86	533.8	yes	partial	Erm_33_.3000599.NC_005076.9897_10629.511	95.74	249.8	yes	partial	Helicobacter_pylori_16S.3003510.CP003904.1.1511156_1512657.4114	90.78	28	yes	partial	Mycoplasma_hominis_23S.3004176.CP011538.1.333282_336166.4166
15TB0738	Staphylococcus epidermidis	yes	54.9	yes	yes	99.9	mecA.3000617.KC243783.0_2007.227	100		yes	yes	AAC_6___Ie_APH_2____Ia.3002597.NC_005024.42504_43944.305	99.93	12.8	no	no	NA	NA	NA	NA	no	no	NA	NA	NA	NA	no	no	NA	NA	NA	yes	yes	ErmC.3000250.M12730.779_1514.501	99.86	14.6	yes	no	NA	NA	NA	NA	no	NA	NA	NA	NA	no	NA
15TB0739	Staphylococcus epidermidis	yes	83.6	yes	yes	99.9	mecA.3000617.KC243783.0_2007.227	100		yes	yes	AAC_6___Ie_APH_2____Ia.3002597.NC_005024.42504_43944.305	99.93	42.2	no	no	NA	NA	NA	NA	no	no	NA	NA	NA	NA	no	no	NA	NA	NA	yes	yes	ErmC.3000250.M12730.779_1514.501	99.86	30.7	yes	partial	Erm_33_.3000599.NC_005076.9897_10629.511	95.74	11.4	yes	partial	Helicobacter_pylori_16S.3003510.CP003904.1.1511156_1512657.4114	90.78	34.3	yes	no	NA
15TB0740	Staphylococcus haemolyticus	interrupted	45.3	no	yes	99.9	mecA.3000617.KC243783.0_2007.227	-		no	no	NA	NA	NA	NA	no	NA	NA	NA	NA	no	no	NA	NA	NA	NA	no	no	NA	NA	NA	no	no	NA	NA	NA	NA	no	NA	NA	NA	NA	no	NA	NA	NA	NA	no	NA
15TB0741	Staphylococcus epidermidis	no	NA	no	NA	NA	NA	-		no	no	NA	NA	NA	NA	no	NA	NA	NA	NA	no	no	NA	NA	NA	NA	yes	yes	ErmA.3000347.NC_009632.49744_50476.554	100	29.3	no	no	NA	NA	NA	NA	no	NA	NA	NA	NA	partial	Helicobacter_pylori_16S.3003510.CP003904.1.1511156_1512657.4114	90.78	20.1	yes	partial	Mycoplasma_hominis_23S.3004176.CP011538.1.333282_336166.4166
15TB0743	Staphylococcus epidermidis	yes	82.3	yes	yes	99.9	mecA.3000617.KC243783.0_2007.227	100		no	no	NA	NA	NA	NA	no	NA	NA	NA	NA	no	no	NA	NA	NA	NA	no	no	NA	NA	NA	yes	yes	ErmC.3000250.M12730.779_1514.501	99.46	1596.6	yes	partial	Erm_33_.3000599.NC_005076.9897_10629.511	95.14	255.2	yes	partial	Helicobacter_pylori_16S.3003510.CP003904.1.1511156_1512657.4114	90.78	47	yes	no	NA
15TB0745	Staphylococcus simulans	interrupted	123.6	no	yes	99.9	mecA.3000617.KC243783.0_2007.227	100		no	no	NA	NA	NA	NA	no	NA	NA	NA	NA	no	no	NA	NA	NA	NA	no	no	NA	NA	NA	yes	yes	ErmC.3000250.M12730.779_1514.501	95.92	20.9	yes	partial	Erm_33_.3000599.NC_005076.9897_10629.511	98.77	34.4	yes	no	NA	NA	NA	NA	no	NA
15TB0748	Staphylococcus haemolyticus	no	NA	no	NA	NA	NA	-		yes	yes	AAC_6___Ie_APH_2____Ia.3002597.NC_005024.42504_43944.305	100	48	no	no	NA	NA	NA	NA	no	no	NA	NA	NA	NA	no	no	NA	NA	NA	no	no	NA	NA	NA	NA	no	NA	NA	NA	NA	no	NA	NA	NA	NA	no	NA
15TB0749	Staphylococcus warneri	no	NA	no	NA	NA	NA	-		no	no	NA	NA	NA	NA	no	NA	NA	NA	NA	no	no	NA	NA	NA	NA	no	no	NA	NA	NA	no	no	NA	NA	NA	NA	no	NA	NA	NA	NA	partial	Helicobacter_pylori_16S.3003510.CP003904.1.1511156_1512657.4114	90.78	40.2	yes	no	NA
15TB0750	Staphylococcus epidermidis	yes	71.3	yes	yes	99.9	mecA.3000617.KC243783.0_2007.227	100		yes	yes	AAC_6___Ie_APH_2____Ia.3002597.NC_005024.42504_43944.305	100	41.3	no	no	NA	NA	NA	NA	no	no	NA	NA	NA	NA	no	no	NA	NA	NA	yes	yes	ErmC.3000250.M12730.779_1514.501	99.86	162.2	yes	partial	Erm_33_.3000599.NC_005076.9897_10629.511	95.74	45.4	yes	partial	Helicobacter_pylori_16S.3003510.CP003904.1.1511156_1512657.4114	90.78	3.7	yes	partial	Mycoplasma_hominis_23S.3004176.CP011538.1.333282_336166.4166
15TB0752	Staphylococcus epidermidis	no	NA	no	NA	NA	NA	-		no	no	NA	NA	NA	NA	no	NA	NA	NA	NA	no	no	NA	NA	NA	NA	no	no	NA	NA	NA	no	no	NA	NA	NA	NA	no	NA	NA	NA	NA	no	NA	NA	NA	NA	partial	Mycoplasma_hominis_23S.3004176.CP011538.1.333282_336166.4166
15TB0753	Staphylococcus epidermidis	yes	63.4	yes	yes	99.9	mecA.3000617.KC243783.0_2007.227	100		yes	yes	AAC_6___Ie_APH_2____Ia.3002597.NC_005024.42504_43944.305	100	79	no	no	NA	NA	NA	NA	no	no	NA	NA	NA	NA	no	no	NA	NA	NA	no	no	NA	NA	NA	NA	no	NA	NA	NA	NA	no	NA	NA	NA	NA	no	NA
15TB0754	Staphylococcus epidermidis	yes	27.6	yes	yes	99.9	mecA.3000617.KC243783.0_2007.227	-		yes	yes	AAC_6___Ie_APH_2____Ia.3002597.NC_005024.42504_43944.305	100	30.6	no	no	NA	NA	NA	NA	yes	yes	Enterococcus_faecium_chloramphenicol.3004456.NC_005000.1.17463_18111.4428	100	588.1	no	no	no	NA	NA	NA	no	no	NA	NA	NA	NA	no	NA	NA	NA	NA	partial	Helicobacter_pylori_16S.3003510.CP003904.1.1511156_1512657.4114	90.78	45	yes	partial	Mycoplasma_hominis_23S.3004176.CP011538.1.333282_336166.4166
15TB0756	Staphylococcus epidermidis	yes	119.4	yes	yes	99.9	mecA.3000617.KC243783.0_2007.227	100		yes	yes	AAC_6___Ie_APH_2____Ia.3002597.NC_005024.42504_43944.305	100	86.9	no	no	NA	NA	NA	NA	no	no	NA	NA	NA	NA	no	no	NA	NA	NA	no	no	NA	NA	NA	NA	no	NA	NA	NA	NA	partial	Helicobacter_pylori_16S.3003510.CP003904.1.1511156_1512657.4114	90.78	62.7	yes	no	NA
15TB0757	Staphylococcus epidermidis	partial	55.9	no	yes	99.89	mecA.3000617.KC243783.0_2007.227	NA		partial	no	AAC_6___Ie_APH_2____Ia.3002597.NC_005024.42504_43944.305	100	51	no	no	NA	NA	NA	NA	no	no	NA	NA	NA	NA	no	no	NA	NA	NA	no	no	NA	NA	NA	NA	no	NA	NA	NA	NA	no	NA	NA	NA	NA	no	NA
15TB0760	Staphylococcus hominis	no	NA	no	NA	NA	NA	NA		no	no	NA	NA	NA	NA	no	NA	NA	NA	NA	no	no	NA	NA	NA	NA	no	no	NA	NA	NA	no	no	NA	NA	NA	NA	no	NA	NA	NA	NA	no	NA	NA	NA	NA	no	NA
15TB0761	Staphylococcus hominis	no	NA	no	NA	NA	NA	NA		no	no	NA	NA	NA	NA	no	NA	NA	NA	NA	no	no	NA	NA	NA	NA	no	no	NA	NA	NA	no	no	NA	NA	NA	NA	no	NA	NA	NA	NA	partial	Helicobacter_pylori_16S.3003510.CP003904.1.1511156_1512657.4114	90.78	17.2	yes	no	NA
15TB0762	Staphylococcus haemolyticus	no	NA	no	NA	NA	NA	NA		no	no	NA	NA	NA	NA	no	NA	NA	NA	NA	no	no	NA	NA	NA	NA	no	no	NA	NA	NA	no	no	NA	NA	NA	NA	no	NA	NA	NA	NA	partial	Helicobacter_pylori_16S.3003510.CP003904.1.1511156_1512657.4114	90.78	77.1	yes	no	NA
15TB0763	Staphylococcus epidermidis	yes	126.4	yes	yes	99.9	mecA.3000617.KC243783.0_2007.227	NA		yes	yes	AAC_6___Ie_APH_2____Ia.3002597.NC_005024.42504_43944.305	99.93	51.9	no	no	NA	NA	NA	NA	no	no	NA	NA	NA	NA	no	no	NA	NA	NA	yes	yes	ErmC.3000250.M12730.779_1514.501	99.86	41.7	yes	partial	Erm_33_.3000599.NC_005076.9897_10629.511	95.74	19.9	yes	no	NA	NA	NA	NA	no	NA
15TB0765	Staphylococcus pasteuri	no	NA	no	NA	NA	NA	-		no	no	NA	NA	NA	NA	no	NA	NA	NA	NA	no	no	NA	NA	NA	NA	no	no	NA	NA	NA	no	no	NA	NA	NA	NA	no	NA	NA	NA	NA	partial	Helicobacter_pylori_16S.3003510.CP003904.1.1511156_1512657.4114	90.07	32.3	yes	partial	Mycoplasma_hominis_23S.3004176.CP011538.1.333282_336166.4166
15TB0766	Staphylococcus pasteuri	partial	1.3	no	yes	98.44	mecA.3000617.KC243783.0_2007.227	-		no	no	NA	NA	NA	NA	no	NA	NA	NA	NA	no	no	NA	NA	NA	NA	no	no	NA	NA	NA	no	no	NA	NA	NA	NA	no	NA	NA	NA	NA	no	NA	NA	NA	NA	no	NA
15TB0768	Staphylococcus epidermidis	yes	108.9	yes	yes	99.9	mecA.3000617.KC243783.0_2007.227	100		yes	yes	AAC_6___Ie_APH_2____Ia.3002597.NC_005024.42504_43944.305	100	35.1	no	no	NA	NA	NA	NA	no	no	NA	NA	NA	NA	no	no	NA	NA	NA	yes	yes	ErmC.3000250.M12730.779_1514.501	99.86	31.4	yes	partial	Erm_33_.3000599.NC_005076.9897_10629.511	95.74	14.8	yes	no	NA	NA	NA	NA	no	NA
15TB0769	Staphylococcus epidermidis	yes	69.8	yes	yes	99.9	mecA.3000617.KC243783.0_2007.227	100		yes	yes	AAC_6___Ie_APH_2____Ia.3002597.NC_005024.42504_43944.305	100	58.4	no	no	NA	NA	NA	NA	no	no	NA	NA	NA	NA	no	no	NA	NA	NA	yes	yes	ErmC.3000250.M12730.779_1514.501	99.86	41.8	yes	partial	Erm_33_.3000599.NC_005076.9897_10629.511	95.44	14.7	yes	no	NA	NA	NA	NA	no	NA
15TB0770	Staphylococcus epidermidis	yes	93.3	yes	yes	99.9	mecA.3000617.KC243783.0_2007.227	100		yes	yes	AAC_6___Ie_APH_2____Ia.3002597.NC_005024.42504_43944.305	100	70.7	no	no	NA	NA	NA	NA	no	no	NA	NA	NA	NA	no	no	NA	NA	NA	no	no	NA	NA	NA	NA	no	NA	NA	NA	NA	no	NA	NA	NA	NA	no	NA
15TB0771	Staphylococcus epidermidis	yes	90.2	yes	yes	99.9	mecA.3000617.KC243783.0_2007.227	100		yes	yes	AAC_6___Ie_APH_2____Ia.3002597.NC_005024.42504_43944.305	100	59.8	no	no	NA	NA	NA	NA	no	no	NA	NA	NA	NA	no	no	NA	NA	NA	no	no	NA	NA	NA	NA	no	NA	NA	NA	NA	no	NA	NA	NA	NA	no	NA
15TB0772	Staphylococcus epidermidis	yes	98.9	yes	yes	99.9	mecA.3000617.KC243783.0_2007.227	100		no	no	NA	NA	NA	NA	no	NA	NA	NA	NA	no	no	NA	NA	NA	NA	no	no	NA	NA	NA	no	no	NA	NA	NA	NA	no	NA	NA	NA	NA	no	NA	NA	NA	NA	partial	Mycoplasma_hominis_23S.3004176.CP011538.1.333282_336166.4166
15TB0773	Staphylococcus warneri	no	NA	no	NA	NA	NA	NA		no	no	NA	NA	NA	NA	no	NA	NA	NA	NA	no	no	NA	NA	NA	NA	no	no	NA	NA	NA	no	no	NA	NA	NA	NA	no	NA	NA	NA	NA	no	NA	NA	NA	NA	no	NA
15TB0774	Staphylococcus epidermidis	yes	42.9	yes	yes	99.85	mecA.3000617.KC243783.0_2007.227	-		partial	no	AAC_6___Ie_APH_2____Ia.3002597.NC_005024.42504_43944.305	100	29.7	no	yes	APH_3___IIIa.3002647.CP004067.52914_53709.233	100	22.7	no	no	no	NA	NA	NA	NA	no	no	NA	NA	NA	partial	no	ErmC.3000250.M12730.779_1514.501	99.79	287.8	yes	no	NA	NA	NA	NA	no	NA	NA	NA	NA	no	NA
15TB0775	Staphylococcus haemolyticus	no	NA	no	NA	NA	NA	NA		no	no	NA	NA	NA	NA	no	NA	NA	NA	NA	no	no	NA	NA	NA	NA	no	no	NA	NA	NA	no	no	NA	NA	NA	NA	no	NA	NA	NA	NA	partial	Helicobacter_pylori_16S.3003510.CP003904.1.1511156_1512657.4114	90.78	6	yes	no	NA
15TB0778	Staphylococcus epidermidis	yes	83.9	yes	yes	99.9	mecA.3000617.KC243783.0_2007.227	100		no	no	NA	NA	NA	NA	no	NA	NA	NA	NA	no	no	NA	NA	NA	NA	no	no	NA	NA	NA	no	no	NA	NA	NA	NA	no	NA	NA	NA	NA	partial	Helicobacter_pylori_16S.3003510.CP003904.1.1511156_1512657.4114	90.78	37.1	yes	no	NA
15TB0779	Staphylococcus haemolyticus	yes	38.2	yes	yes	99.9	mecA.3000617.KC243783.0_2007.227	NA		interrupted	no	AAC_6___Ie_APH_2____Ia.3002597.NC_005024.42504_43944.305	100	17	no	no	NA	NA	NA	NA	no	no	NA	NA	NA	NA	no	no	NA	NA	NA	yes	yes	ErmC.3000250.M12730.779_1514.501	99.86	18.8	yes	partial	Erm_33_.3000599.NC_005076.9897_10629.511	95.74	9.2	yes	no	NA	NA	NA	NA	no	NA
15TB0780	Staphylococcus haemolyticus	yes	86.5	yes	yes	99.85	mecA.3000617.KC243783.0_2007.227	100		yes	yes	AAC_6___Ie_APH_2____Ia.3002597.NC_005024.42504_43944.305	100	64.2	no	yes	APH_3___IIIa.3002647.CP004067.52914_53709.233	100	77.3	no	no	no	NA	NA	NA	NA	no	no	NA	NA	NA	interrupted	no	ErmC.3000250.M12730.779_1514.501	99.85	5.9	yes	no	NA	NA	NA	NA	no	NA	NA	NA	NA	no	NA
15TB0782	Staphylococcus epidermidis	no	NA	no	NA	NA	NA	NA		no	no	NA	NA	NA	NA	no	NA	NA	NA	NA	no	no	NA	NA	NA	NA	no	no	NA	NA	NA	yes	yes	ErmC.3000250.M12730.779_1514.501	99.86	137.3	yes	partial	Erm_33_.3000599.NC_005076.9897_10629.511	96.2	74.9	yes	no	NA	NA	NA	NA	no	NA
15TB0783	Staphylococcus epidermidis	no	NA	no	NA	NA	NA	-		no	no	NA	NA	NA	NA	no	NA	NA	NA	NA	no	no	NA	NA	NA	NA	no	no	NA	NA	NA	no	no	NA	NA	NA	NA	no	NA	NA	NA	NA	no	NA	NA	NA	NA	no	NA
15TB0785	Staphylococcus epidermidis	yes	94.9	yes	yes	99.9	mecA.3000617.KC243783.0_2007.227	100		yes	yes	AAC_6___Ie_APH_2____Ia.3002597.NC_005024.42504_43944.305	100	92.9	no	no	NA	NA	NA	NA	no	no	NA	NA	NA	NA	no	no	NA	NA	NA	no	no	NA	NA	NA	NA	no	NA	NA	NA	NA	no	NA	NA	NA	NA	no	NA
15TB0788	Staphylococcus hominis	yes	109	yes	yes	99.9	mecA.3000617.KC243783.0_2007.227	100		no	no	NA	NA	NA	NA	no	NA	NA	NA	NA	no	no	NA	NA	NA	NA	no	no	NA	NA	NA	no	no	NA	NA	NA	NA	no	NA	NA	NA	NA	no	NA	NA	NA	NA	no	NA
15TB0791	Staphylococcus epidermidis	yes	91	yes	yes	99.9	mecA.3000617.KC243783.0_2007.227	100		no	no	NA	NA	NA	NA	no	NA	NA	NA	NA	no	no	NA	NA	NA	NA	no	no	NA	NA	NA	no	no	NA	NA	NA	NA	no	NA	NA	NA	NA	no	NA	NA	NA	NA	no	NA
15TB0793	Staphylococcus hominis	no	NA	no	NA	NA	NA	NA		no	no	NA	NA	NA	NA	no	NA	NA	NA	NA	no	no	NA	NA	NA	NA	no	no	NA	NA	NA	no	no	NA	NA	NA	NA	no	NA	NA	NA	NA	no	NA	NA	NA	NA	no	NA
15TB0794	Staphylococcus epidermidis	no	NA	no	NA	NA	NA	NA		no	no	NA	NA	NA	NA	no	NA	NA	NA	NA	no	no	NA	NA	NA	NA	no	no	NA	NA	NA	no	no	NA	NA	NA	NA	no	NA	NA	NA	NA	no	NA	NA	NA	NA	partial	Mycoplasma_hominis_23S.3004176.CP011538.1.333282_336166.4166
15TB0795	Staphylococcus hominis	no	NA	no	NA	NA	NA	NA		no	no	NA	NA	NA	NA	no	NA	NA	NA	NA	no	no	NA	NA	NA	NA	no	no	NA	NA	NA	no	no	NA	NA	NA	NA	no	NA	NA	NA	NA	partial	Helicobacter_pylori_16S.3003510.CP003904.1.1511156_1512657.4114	90.78	32	yes	no	NA
15TB0796	Staphylococcus epidermidis	no	NA	no	NA	NA	NA	-		no	no	NA	NA	NA	NA	no	NA	NA	NA	NA	no	no	NA	NA	NA	NA	no	no	NA	NA	NA	yes	yes	ErmC.3000250.M12730.779_1514.501	99.73	1094.2	yes	partial	Erm_33_.3000599.NC_005076.9897_10629.511	95.74	239.5	yes	partial	Helicobacter_pylori_16S.3003510.CP003904.1.1511156_1512657.4114	90.78	22	yes	no	NA
15TB0797	Staphylococcus epidermidis	no	NA	no	NA	NA	NA	-		no	no	NA	NA	NA	NA	no	NA	NA	NA	NA	no	no	NA	NA	NA	NA	no	no	NA	NA	NA	no	no	NA	NA	NA	NA	no	NA	NA	NA	NA	partial	Helicobacter_pylori_16S.3003510.CP003904.1.1511156_1512657.4114	90.78	52.6	yes	no	NA
15TB0798	Staphylococcus haemolyticus	no	NA	no	NA	NA	NA	-		no	no	NA	NA	NA	NA	no	NA	NA	NA	NA	no	no	NA	NA	NA	NA	no	no	NA	NA	NA	yes	yes	ErmC.3000250.M12730.779_1514.501	99.86	4.2	yes	no	NA	NA	NA	NA	no	NA	NA	NA	NA	no	NA
15TB0799	Staphylococcus epidermidis	no	NA	no	NA	NA	NA	-		no	no	NA	NA	NA	NA	no	NA	NA	NA	NA	no	no	NA	NA	NA	NA	no	no	NA	NA	NA	no	no	NA	NA	NA	NA	no	NA	NA	NA	NA	no	NA	NA	NA	NA	partial	Mycoplasma_hominis_23S.3004176.CP011538.1.333282_336166.4166
15TB0800	Staphylococcus capitis	no	NA	no	NA	NA	NA	NA		no	no	NA	NA	NA	NA	no	NA	NA	NA	NA	no	no	NA	NA	NA	NA	no	no	NA	NA	NA	no	no	NA	NA	NA	NA	no	NA	NA	NA	NA	no	NA	NA	NA	NA	no	NA
15TB0801	Staphylococcus hominis	no	NA	no	NA	NA	NA	-		no	no	NA	NA	NA	NA	no	NA	NA	NA	NA	no	no	NA	NA	NA	NA	no	no	NA	NA	NA	no	no	NA	NA	NA	NA	no	NA	NA	NA	NA	partial	Helicobacter_pylori_16S.3003510.CP003904.1.1511156_1512657.4114	90.78	70.7	yes	no	NA
15TB0802	Staphylococcus epidermidis	no	NA	no	NA	NA	NA	-		no	no	NA	NA	NA	NA	no	NA	NA	NA	NA	no	no	NA	NA	NA	NA	no	no	NA	NA	NA	no	no	NA	NA	NA	NA	no	NA	NA	NA	NA	partial	Helicobacter_pylori_16S.3003510.CP003904.1.1511156_1512657.4114	90.78	39.4	yes	no	NA
15TB0803	Staphylococcus hominis	no	NA	no	NA	NA	NA	NA		no	no	NA	NA	NA	NA	no	NA	NA	NA	NA	no	no	NA	NA	NA	NA	no	no	NA	NA	NA	yes_nonunique	yes	ErmC.3000250.M12730.779_1514.501	95.65	238.8	yes	partial	Erm_33_.3000599.NC_005076.9897_10629.511	98.48	282.2	yes	partial	Helicobacter_pylori_16S.3003510.CP003904.1.1511156_1512657.4114	90.78	17.6	yes	no	NA
15TB0804	Staphylococcus warneri	no	NA	no	NA	NA	NA	-		no	no	NA	NA	NA	NA	no	NA	NA	NA	NA	no	no	NA	NA	NA	NA	no	no	NA	NA	NA	yes	yes	ErmC.3000250.M12730.779_1514.501	99.86	383.3	yes	no	NA	NA	NA	NA	no	NA	NA	NA	NA	no	NA
15TB0805	Staphylococcus epidermidis	no	NA	no	NA	NA	NA	-		no	no	NA	NA	NA	NA	no	NA	NA	NA	NA	no	no	NA	NA	NA	NA	no	no	NA	NA	NA	no	no	NA	NA	NA	NA	no	NA	NA	NA	NA	no	NA	NA	NA	NA	no	NA
15TB0806	Staphylococcus epidermidis	no	NA	no	NA	NA	NA	-		no	no	NA	NA	NA	NA	no	NA	NA	NA	NA	no	no	NA	NA	NA	NA	no	no	NA	NA	NA	no	no	NA	NA	NA	NA	no	NA	NA	NA	NA	no	NA	NA	NA	NA	no	NA
15TB0807	Staphylococcus haemolyticus	no	NA	no	NA	NA	NA	NA		yes	yes	AAC_6___Ie_APH_2____Ia.3002597.NC_005024.42504_43944.305	100	48.5	no	no	NA	NA	NA	NA	no	no	NA	NA	NA	NA	no	no	NA	NA	NA	no	no	NA	NA	NA	NA	no	NA	NA	NA	NA	no	NA	NA	NA	NA	partial	Mycoplasma_hominis_23S.3004176.CP011538.1.333282_336166.4166
15TB0808	Staphylococcus epidermidis	no	NA	no	NA	NA	NA	-		no	no	NA	NA	NA	NA	no	NA	NA	NA	NA	no	no	NA	NA	NA	NA	no	no	NA	NA	NA	yes	yes	ErmC.3000250.M12730.779_1514.501	99.73	1353.8	yes	partial	Erm_33_.3000599.NC_005076.9897_10629.511	95.74	342	yes	no	NA	NA	NA	NA	no	NA
15TB0811	Staphylococcus hominis	no	NA	no	NA	NA	NA	-		no	no	NA	NA	NA	NA	no	NA	NA	NA	NA	no	no	NA	NA	NA	NA	no	no	NA	NA	NA	yes	yes	ErmC.3000250.M12730.779_1514.501	99.86	654	yes	partial	Erm_33_.3000599.NC_005076.9897_10629.511	95.74	155.4	yes	partial	Helicobacter_pylori_16S.3003510.CP003904.1.1511156_1512657.4114	90.78	47.7	yes	no	NA
15TB0812	Staphylococcus epidermidis	no	NA	no	NA	NA	NA	-		no	no	NA	NA	NA	NA	no	NA	NA	NA	NA	no	no	NA	NA	NA	NA	no	no	NA	NA	NA	no	no	NA	NA	NA	NA	no	NA	NA	NA	NA	no	NA	NA	NA	NA	no	NA
15TB0814	Staphylococcus epidermidis	no	NA	no	NA	NA	NA	-		no	no	NA	NA	NA	NA	no	NA	NA	NA	NA	no	no	NA	NA	NA	NA	no	no	NA	NA	NA	no	no	NA	NA	NA	NA	no	NA	NA	NA	NA	partial	Helicobacter_pylori_16S.3003510.CP003904.1.1511156_1512657.4114	90.07	10.7	yes	no	NA
15TB0815	Staphylococcus hominis	no	NA	no	NA	NA	NA	-		no	no	NA	NA	NA	NA	no	NA	NA	NA	NA	no	no	NA	NA	NA	NA	no	no	NA	NA	NA	no	no	NA	NA	NA	NA	no	NA	NA	NA	NA	no	NA	NA	NA	NA	partial	Mycoplasma_hominis_23S.3004176.CP011538.1.333282_336166.4166
15TB0816	Staphylococcus hominis	no	NA	no	NA	NA	NA	-		no	no	NA	NA	NA	NA	no	NA	NA	NA	NA	no	no	NA	NA	NA	NA	no	no	NA	NA	NA	no	no	NA	NA	NA	NA	no	NA	NA	NA	NA	no	NA	NA	NA	NA	partial	Mycoplasma_hominis_23S.3004176.CP011538.1.333282_336166.4166
15TB0818	Staphylococcus hominis	no	NA	no	NA	NA	NA	-		no	no	NA	NA	NA	NA	no	NA	NA	NA	NA	no	no	NA	NA	NA	NA	no	no	NA	NA	NA	no	no	NA	NA	NA	NA	no	NA	NA	NA	NA	partial	Helicobacter_pylori_16S.3003510.CP003904.1.1511156_1512657.4114	90.78	56.6	yes	partial	Mycoplasma_hominis_23S.3004176.CP011538.1.333282_336166.4166
15TB0820	Staphylococcus epidermidis	no	NA	no	NA	NA	NA	-		no	no	NA	NA	NA	NA	no	NA	NA	NA	NA	no	no	NA	NA	NA	NA	no	no	NA	NA	NA	no	no	NA	NA	NA	NA	no	NA	NA	NA	NA	no	NA	NA	NA	NA	no	NA
15TB0823	Staphylococcus warneri	no	NA	no	NA	NA	NA	NA		no	no	NA	NA	NA	NA	no	NA	NA	NA	NA	no	no	NA	NA	NA	NA	no	no	NA	NA	NA	no	no	NA	NA	NA	NA	no	NA	NA	NA	NA	no	NA	NA	NA	NA	no	NA
15TB0824	Staphylococcus hominis	no	NA	no	NA	NA	NA	-		no	no	NA	NA	NA	NA	no	NA	NA	NA	NA	no	no	NA	NA	NA	NA	no	no	NA	NA	NA	no	no	NA	NA	NA	NA	no	NA	NA	NA	NA	partial	Helicobacter_pylori_16S.3003510.CP003904.1.1511156_1512657.4114	90.78	44.7	yes	no	NA
15TB0825	Staphylococcus epidermidis	no	NA	no	NA	NA	NA	-		no	no	NA	NA	NA	NA	no	NA	NA	NA	NA	no	no	NA	NA	NA	NA	no	no	NA	NA	NA	no	no	NA	NA	NA	NA	no	NA	NA	NA	NA	partial	Helicobacter_pylori_16S.3003510.CP003904.1.1511156_1512657.4114	90.78	13.9	yes	no	NA
15TB0826	Staphylococcus haemolyticus	no	NA	no	NA	NA	NA	-		no	no	NA	NA	NA	NA	no	NA	NA	NA	NA	no	no	NA	NA	NA	NA	no	no	NA	NA	NA	no	no	NA	NA	NA	NA	no	NA	NA	NA	NA	no	NA	NA	NA	NA	partial	Mycoplasma_hominis_23S.3004176.CP011538.1.333282_336166.4166
15TB0828	Staphylococcus epidermidis	no	NA	no	NA	NA	NA	-		no	no	NA	NA	NA	NA	no	NA	NA	NA	NA	no	no	NA	NA	NA	NA	no	no	NA	NA	NA	no	no	NA	NA	NA	NA	no	NA	NA	NA	NA	no	NA	NA	NA	NA	no	NA
15TB0829	Staphylococcus saprophyticus	no	NA	no	NA	NA	NA	NA		no	no	NA	NA	NA	NA	no	NA	NA	NA	NA	no	no	NA	NA	NA	NA	no	no	NA	NA	NA	no	no	NA	NA	NA	NA	no	NA	NA	NA	NA	no	NA	NA	NA	NA	no	NA
15TB0830	Staphylococcus epidermidis	no	NA	no	NA	NA	NA	-		no	no	NA	NA	NA	NA	no	NA	NA	NA	NA	no	no	NA	NA	NA	NA	no	no	NA	NA	NA	no	no	NA	NA	NA	NA	no	NA	NA	NA	NA	no	NA	NA	NA	NA	no	NA
15TB0831	Staphylococcus warneri	no	NA	no	NA	NA	NA	-		no	no	NA	NA	NA	NA	no	NA	NA	NA	NA	no	no	NA	NA	NA	NA	no	no	NA	NA	NA	no	no	NA	NA	NA	NA	no	NA	NA	NA	NA	no	NA	NA	NA	NA	no	NA
15TB0832	Staphylococcus epidermidis	yes	80.8	yes	yes	99.85	mecA.3000617.KC243783.0_2007.227	100		no	no	NA	NA	NA	NA	no	NA	NA	NA	NA	no	no	NA	NA	NA	NA	no	no	NA	NA	NA	yes	yes	ErmC.3000250.M12730.779_1514.501	99.73	1230.1	yes	partial	Erm_33_.3000599.NC_005076.9897_10629.511	95.74	295.9	yes	no	NA	NA	NA	NA	no	NA
15TB0833	Staphylococcus epidermidis	no	NA	no	NA	NA	NA	-		no	no	NA	NA	NA	NA	no	NA	NA	NA	NA	no	no	NA	NA	NA	NA	no	no	NA	NA	NA	no	no	NA	NA	NA	NA	no	NA	NA	NA	NA	no	NA	NA	NA	NA	partial	Mycoplasma_hominis_23S.3004176.CP011538.1.333282_336166.4166
15TB0834	Staphylococcus haemolyticus	no	NA	no	NA	NA	NA	-		no	no	NA	NA	NA	NA	no	NA	NA	NA	NA	no	no	NA	NA	NA	NA	no	no	NA	NA	NA	no	no	NA	NA	NA	NA	no	NA	NA	NA	NA	no	NA	NA	NA	NA	no	NA
15TB0835	Staphylococcus hominis	no	NA	no	NA	NA	NA	-		no	no	NA	NA	NA	NA	no	NA	NA	NA	NA	no	no	NA	NA	NA	NA	no	no	NA	NA	NA	no	no	NA	NA	NA	NA	no	NA	NA	NA	NA	no	NA	NA	NA	NA	partial	Mycoplasma_hominis_23S.3004176.CP011538.1.333282_336166.4166
15TB0836	Staphylococcus haemolyticus	no	NA	no	NA	NA	NA	-		no	no	NA	NA	NA	NA	no	NA	NA	NA	NA	no	no	NA	NA	NA	NA	no	no	NA	NA	NA	no	no	NA	NA	NA	NA	no	NA	NA	NA	NA	no	NA	NA	NA	NA	no	NA
15TB0837	Staphylococcus warneri	no	NA	no	NA	NA	NA	-		no	no	NA	NA	NA	NA	no	NA	NA	NA	NA	no	no	NA	NA	NA	NA	no	no	NA	NA	NA	no	no	NA	NA	NA	NA	no	NA	NA	NA	NA	no	NA	NA	NA	NA	no	NA
15TB0838	Staphylococcus epidermidis	no	NA	no	NA	NA	NA	-		no	no	NA	NA	NA	NA	no	NA	NA	NA	NA	no	no	NA	NA	NA	NA	no	no	NA	NA	NA	no	no	NA	NA	NA	NA	no	NA	NA	NA	NA	no	NA	NA	NA	NA	no	NA
15TB0839	Staphylococcus epidermidis	no	NA	no	NA	NA	NA	NA		no	no	NA	NA	NA	NA	no	NA	NA	NA	NA	no	no	NA	NA	NA	NA	no	no	NA	NA	NA	no	no	NA	NA	NA	NA	no	NA	NA	NA	NA	no	NA	NA	NA	NA	no	NA
15TB0840	Staphylococcus haemolyticus	no	NA	no	NA	NA	NA	-		no	no	NA	NA	NA	NA	no	NA	NA	NA	NA	no	no	NA	NA	NA	NA	no	no	NA	NA	NA	no	no	NA	NA	NA	NA	no	NA	NA	NA	NA	no	NA	NA	NA	NA	no	NA
15TB0841	Staphylococcus saprophyticus	no	NA	no	NA	NA	NA	-		no	no	NA	NA	NA	NA	no	NA	NA	NA	NA	no	no	NA	NA	NA	NA	no	no	NA	NA	NA	no	no	NA	NA	NA	NA	no	NA	NA	NA	NA	no	NA	NA	NA	NA	no	NA
15TB0842	Staphylococcus epidermidis	no	NA	no	NA	NA	NA	-		no	no	NA	NA	NA	NA	no	NA	NA	NA	NA	no	no	NA	NA	NA	NA	no	no	NA	NA	NA	no	no	NA	NA	NA	NA	no	NA	NA	NA	NA	partial	Helicobacter_pylori_16S.3003510.CP003904.1.1511156_1512657.4114	90.78	35.9	yes	no	NA
15TB0843	Staphylococcus haemolyticus	no	NA	no	NA	NA	NA	NA		no	no	NA	NA	NA	NA	no	NA	NA	NA	NA	no	no	NA	NA	NA	NA	no	no	NA	NA	NA	no	no	NA	NA	NA	NA	no	NA	NA	NA	NA	no	NA	NA	NA	NA	no	NA
15TB0844	Staphylococcus epidermidis	no	NA	no	NA	NA	NA	-		no	no	NA	NA	NA	NA	no	NA	NA	NA	NA	no	no	NA	NA	NA	NA	no	no	NA	NA	NA	no	no	NA	NA	NA	NA	no	NA	NA	NA	NA	partial	Helicobacter_pylori_16S.3003510.CP003904.1.1511156_1512657.4114	90.78	142.8	yes	no	NA
15TB0845	Staphylococcus epidermidis	no	NA	no	NA	NA	NA	-		no	no	NA	NA	NA	NA	no	NA	NA	NA	NA	no	no	NA	NA	NA	NA	no	no	NA	NA	NA	no	no	NA	NA	NA	NA	no	NA	NA	NA	NA	no	NA	NA	NA	NA	no	NA
15TB0846	Staphylococcus epidermidis	no	NA	no	NA	NA	NA	-		no	no	NA	NA	NA	NA	no	NA	NA	NA	NA	no	no	NA	NA	NA	NA	no	no	NA	NA	NA	no	no	NA	NA	NA	NA	no	NA	NA	NA	NA	no	NA	NA	NA	NA	no	NA
15TB0847	Staphylococcus epidermidis	no	NA	no	NA	NA	NA	-		no	no	NA	NA	NA	NA	no	NA	NA	NA	NA	no	no	NA	NA	NA	NA	no	no	NA	NA	NA	no	no	NA	NA	NA	NA	no	NA	NA	NA	NA	no	NA	NA	NA	NA	no	NA
15TB0848	Staphylococcus haemolyticus	no	NA	no	NA	NA	NA	-		no	no	NA	NA	NA	NA	no	NA	NA	NA	NA	no	no	NA	NA	NA	NA	no	no	NA	NA	NA	no	no	NA	NA	NA	NA	no	NA	NA	NA	NA	partial	Helicobacter_pylori_16S.3003510.CP003904.1.1511156_1512657.4114	90.78	65.3	yes	no	NA
15TB0849	Staphylococcus haemolyticus	no	NA	no	NA	NA	NA	-		no	no	NA	NA	NA	NA	no	NA	NA	NA	NA	no	no	NA	NA	NA	NA	no	no	NA	NA	NA	no	no	NA	NA	NA	NA	no	NA	NA	NA	NA	partial	Helicobacter_pylori_16S.3003510.CP003904.1.1511156_1512657.4114	90.78	74	yes	no	NA
15TB0850	Staphylococcus hominis	no	NA	no	NA	NA	NA	-		no	no	NA	NA	NA	NA	no	NA	NA	NA	NA	no	no	NA	NA	NA	NA	no	no	NA	NA	NA	yes	yes	ErmC.3000250.M12730.779_1514.501	99.73	1045.2	yes	partial	Erm_33_.3000599.NC_005076.9897_10629.511	95.74	402.5	yes	no	NA	NA	NA	NA	no	NA
15TB0851	Staphylococcus epidermidis	no	NA	no	NA	NA	NA	NA		no	no	NA	NA	NA	NA	no	NA	NA	NA	NA	no	no	NA	NA	NA	NA	no	no	NA	NA	NA	no	no	NA	NA	NA	NA	no	NA	NA	NA	NA	no	NA	NA	NA	NA	no	NA
15TB0852	Staphylococcus epidermidis	no	NA	no	NA	NA	NA	-		no	no	NA	NA	NA	NA	no	NA	NA	NA	NA	no	no	NA	NA	NA	NA	no	no	NA	NA	NA	no	no	NA	NA	NA	NA	no	NA	NA	NA	NA	partial	Helicobacter_pylori_16S.3003510.CP003904.1.1511156_1512657.4114	90.78	13.4	yes	no	NA
15TB0853	Staphylococcus epidermidis	no	NA	no	NA	NA	NA	-		no	no	NA	NA	NA	NA	no	NA	NA	NA	NA	no	no	NA	NA	NA	NA	no	no	NA	NA	NA	no	no	NA	NA	NA	NA	no	NA	NA	NA	NA	no	NA	NA	NA	NA	no	NA
15TB0854	Staphylococcus epidermidis	no	NA	no	NA	NA	NA	-		no	no	NA	NA	NA	NA	no	NA	NA	NA	NA	no	no	NA	NA	NA	NA	no	no	NA	NA	NA	no	no	NA	NA	NA	NA	no	NA	NA	NA	NA	partial	Helicobacter_pylori_16S.3003510.CP003904.1.1511156_1512657.4114	90.78	26.3	yes	no	NA
15TB0857	Staphylococcus haemolyticus	no	NA	no	NA	NA	NA	-		no	no	NA	NA	NA	NA	no	NA	NA	NA	NA	no	no	NA	NA	NA	NA	no	no	NA	NA	NA	no	no	NA	NA	NA	NA	no	NA	NA	NA	NA	no	NA	NA	NA	NA	partial	Mycoplasma_hominis_23S.3004176.CP011538.1.333282_336166.4166
15TB0858	Staphylococcus warneri	no	NA	no	NA	NA	NA	-		no	no	NA	NA	NA	NA	no	NA	NA	NA	NA	no	no	NA	NA	NA	NA	no	no	NA	NA	NA	no	no	NA	NA	NA	NA	no	NA	NA	NA	NA	no	NA	NA	NA	NA	no	NA
15TB0859	Staphylococcus epidermidis	no	NA	no	NA	NA	NA	-		no	no	NA	NA	NA	NA	no	NA	NA	NA	NA	no	no	NA	NA	NA	NA	no	no	NA	NA	NA	no	no	NA	NA	NA	NA	no	NA	NA	NA	NA	no	NA	NA	NA	NA	no	NA
15TB0860	Staphylococcus epidermidis	no	NA	no	NA	NA	NA	-		no	no	NA	NA	NA	NA	no	NA	NA	NA	NA	no	no	NA	NA	NA	NA	no	no	NA	NA	NA	no	no	NA	NA	NA	NA	no	NA	NA	NA	NA	no	NA	NA	NA	NA	no	NA
15TB0861	Staphylococcus lugdunensis	no	NA	no	NA	NA	NA	NA		no	no	NA	NA	NA	NA	no	NA	NA	NA	NA	no	no	NA	NA	NA	NA	no	no	NA	NA	NA	yes	yes	ErmC.3000250.M12730.779_1514.501	99.73	214.7	yes	partial	Erm_33_.3000599.NC_005076.9897_10629.511	95.74	123.3	yes	no	NA	NA	NA	NA	no	NA
15TB0863	Staphylococcus epidermidis	no	NA	no	NA	NA	NA	-		no	no	NA	NA	NA	NA	no	NA	NA	NA	NA	no	no	NA	NA	NA	NA	no	no	NA	NA	NA	no	no	NA	NA	NA	NA	no	NA	NA	NA	NA	no	NA	NA	NA	NA	partial	Mycoplasma_hominis_23S.3004176.CP011538.1.333282_336166.4166
15TB0864	Staphylococcus haemolyticus	no	NA	no	NA	NA	NA	NA		no	no	NA	NA	NA	NA	no	NA	NA	NA	NA	no	no	NA	NA	NA	NA	no	no	NA	NA	NA	no	no	NA	NA	NA	NA	no	NA	NA	NA	NA	no	NA	NA	NA	NA	no	NA
15TB0865	Staphylococcus haemolyticus	no	NA	no	NA	NA	NA	-		no	no	NA	NA	NA	NA	no	NA	NA	NA	NA	no	no	NA	NA	NA	NA	no	no	NA	NA	NA	no	no	NA	NA	NA	NA	no	NA	NA	NA	NA	no	NA	NA	NA	NA	no	NA
15TB0867	Staphylococcus haemolyticus	no	NA	no	NA	NA	NA	-		no	no	NA	NA	NA	NA	no	NA	NA	NA	NA	no	no	NA	NA	NA	NA	no	no	NA	NA	NA	no	no	NA	NA	NA	NA	no	NA	NA	NA	NA	no	NA	NA	NA	NA	no	NA
15TB0868	Staphylococcus epidermidis	no	NA	no	NA	NA	NA	-		no	no	NA	NA	NA	NA	no	NA	NA	NA	NA	no	no	NA	NA	NA	NA	no	no	NA	NA	NA	no	no	NA	NA	NA	NA	no	NA	NA	NA	NA	no	NA	NA	NA	NA	no	NA
15TB0869	Staphylococcus haemolyticus	no	NA	no	NA	NA	NA	-		no	no	NA	NA	NA	NA	no	NA	NA	NA	NA	no	no	NA	NA	NA	NA	no	no	NA	NA	NA	yes	yes	ErmC.3000250.M12730.779_1514.501	99.86	7.8	yes	partial	Erm_33_.3000599.NC_005076.9897_10629.511	95.73	3.5	yes	no	NA	NA	NA	NA	no	NA
15TB0870	Staphylococcus epidermidis	no	NA	no	NA	NA	NA	-		no	no	NA	NA	NA	NA	no	NA	NA	NA	NA	no	no	NA	NA	NA	NA	no	no	NA	NA	NA	no	no	NA	NA	NA	NA	no	NA	NA	NA	NA	no	NA	NA	NA	NA	no	NA
15TB0871	Staphylococcus epidermidis	no	NA	no	NA	NA	NA	NA		no	no	NA	NA	NA	NA	no	NA	NA	NA	NA	no	no	NA	NA	NA	NA	no	no	NA	NA	NA	no	no	NA	NA	NA	NA	no	NA	NA	NA	NA	no	NA	NA	NA	NA	partial	Mycoplasma_hominis_23S.3004176.CP011538.1.333282_336166.4166
15TB0872	Staphylococcus epidermidis	no	NA	no	NA	NA	NA	-		no	no	NA	NA	NA	NA	no	NA	NA	NA	NA	no	no	NA	NA	NA	NA	no	no	NA	NA	NA	no	no	NA	NA	NA	NA	no	NA	NA	NA	NA	partial	Helicobacter_pylori_16S.3003510.CP003904.1.1511156_1512657.4114	90.78	89	yes	no	NA
15TB0873	Staphylococcus epidermidis	yes	146.6	yes	yes	99.9	mecA.3000617.KC243783.0_2007.227	100		no	no	NA	NA	NA	NA	no	NA	NA	NA	NA	no	no	NA	NA	NA	NA	no	no	NA	NA	NA	yes	yes	ErmC.3000250.M12730.779_1514.501	99.73	1320.4	yes	partial	Erm_33_.3000599.NC_005076.9897_10629.511	95.74	306.6	yes	no	NA	NA	NA	NA	no	NA
15TB0874	Staphylococcus epidermidis	no	NA	no	NA	NA	NA	-		no	no	NA	NA	NA	NA	no	NA	NA	NA	NA	no	no	NA	NA	NA	NA	no	no	NA	NA	NA	no	no	NA	NA	NA	NA	no	NA	NA	NA	NA	no	NA	NA	NA	NA	no	NA
15TB0875	Staphylococcus haemolyticus	no	NA	no	NA	NA	NA	-		no	no	NA	NA	NA	NA	no	NA	NA	NA	NA	no	no	NA	NA	NA	NA	no	no	NA	NA	NA	no	no	NA	NA	NA	NA	no	NA	NA	NA	NA	partial	Helicobacter_pylori_16S.3003510.CP003904.1.1511156_1512657.4114	90.78	8.7	yes	no	NA
15TB0876	Staphylococcus haemolyticus	no	NA	no	NA	NA	NA	-		no	no	NA	NA	NA	NA	no	NA	NA	NA	NA	no	no	NA	NA	NA	NA	no	no	NA	NA	NA	no	no	NA	NA	NA	NA	no	NA	NA	NA	NA	no	NA	NA	NA	NA	no	NA
15TB0877	Staphylococcus epidermidis	no	NA	no	NA	NA	NA	-		no	no	NA	NA	NA	NA	no	NA	NA	NA	NA	no	no	NA	NA	NA	NA	no	no	NA	NA	NA	no	no	NA	NA	NA	NA	no	NA	NA	NA	NA	no	NA	NA	NA	NA	no	NA
15TB0878	Staphylococcus epidermidis	no	NA	no	NA	NA	NA	-		no	no	NA	NA	NA	NA	no	NA	NA	NA	NA	no	no	NA	NA	NA	NA	no	no	NA	NA	NA	no	no	NA	NA	NA	NA	no	NA	NA	NA	NA	no	NA	NA	NA	NA	no	NA
15TB0879	Staphylococcus epidermidis	no	NA	no	NA	NA	NA	-		no	no	NA	NA	NA	NA	no	NA	NA	NA	NA	no	no	NA	NA	NA	NA	no	no	NA	NA	NA	no	no	NA	NA	NA	NA	no	NA	NA	NA	NA	no	NA	NA	NA	NA	no	NA
15TB0880	Staphylococcus epidermidis	no	NA	no	NA	NA	NA	-		no	no	NA	NA	NA	NA	no	NA	NA	NA	NA	no	no	NA	NA	NA	NA	no	no	NA	NA	NA	no	no	NA	NA	NA	NA	no	NA	NA	NA	NA	no	NA	NA	NA	NA	no	NA
15TB0881	Staphylococcus haemolyticus	no	NA	no	NA	NA	NA	-		no	no	NA	NA	NA	NA	no	NA	NA	NA	NA	no	no	NA	NA	NA	NA	no	no	NA	NA	NA	no	no	NA	NA	NA	NA	no	NA	NA	NA	NA	no	NA	NA	NA	NA	no	NA
15TB0883	Staphylococcus epidermidis	no	NA	no	NA	NA	NA	-		no	no	NA	NA	NA	NA	no	NA	NA	NA	NA	no	no	NA	NA	NA	NA	no	no	NA	NA	NA	no	no	NA	NA	NA	NA	no	NA	NA	NA	NA	no	NA	NA	NA	NA	partial	Mycoplasma_hominis_23S.3004176.CP011538.1.333282_336166.4166
15TB0884	Staphylococcus hominis	no	NA	no	NA	NA	NA	-		no	no	NA	NA	NA	NA	no	NA	NA	NA	NA	no	no	NA	NA	NA	NA	no	no	NA	NA	NA	partial	no	ErmC.3000250.M12730.779_1514.501	99.15	2.2	yes	no	NA	NA	NA	NA	no	NA	NA	NA	NA	no	NA
15TB0885	Staphylococcus capitis	no	NA	no	NA	NA	NA	-		no	no	NA	NA	NA	NA	no	NA	NA	NA	NA	no	no	NA	NA	NA	NA	no	no	NA	NA	NA	no	no	NA	NA	NA	NA	no	NA	NA	NA	NA	partial	Helicobacter_pylori_16S.3003510.CP003904.1.1511156_1512657.4114	90.78	76.5	yes	no	NA
15TB0886	Staphylococcus auricularis	no	NA	no	NA	NA	NA	NA		no	no	NA	NA	NA	NA	no	NA	NA	NA	NA	no	no	NA	NA	NA	NA	no	no	NA	NA	NA	no	no	NA	NA	NA	NA	no	NA	NA	NA	NA	no	NA	NA	NA	NA	no	NA
15TB0888	Staphylococcus epidermidis	no	NA	no	NA	NA	NA	-		no	no	NA	NA	NA	NA	no	NA	NA	NA	NA	no	no	NA	NA	NA	NA	no	no	NA	NA	NA	no	no	NA	NA	NA	NA	no	NA	NA	NA	NA	partial	Helicobacter_pylori_16S.3003510.CP003904.1.1511156_1512657.4114	90.78	18.2	yes	no	NA
15TB0889	Staphylococcus hominis	no	NA	no	NA	NA	NA	-		no	no	NA	NA	NA	NA	no	NA	NA	NA	NA	no	no	NA	NA	NA	NA	no	no	NA	NA	NA	yes	yes	ErmC.3000250.M12730.779_1514.501	99.73	389.8	yes	partial	Erm_33_.3000599.NC_005076.9897_10629.511	95.74	74.8	yes	no	NA	NA	NA	NA	no	NA
15TB0891	Staphylococcus hominis	no	NA	no	NA	NA	NA	NA		no	no	NA	NA	NA	NA	no	NA	NA	NA	NA	no	no	NA	NA	NA	NA	no	no	NA	NA	NA	no	no	NA	NA	NA	NA	no	NA	NA	NA	NA	no	NA	NA	NA	NA	partial	Mycoplasma_hominis_23S.3004176.CP011538.1.333282_336166.4166
15TB0892	Staphylococcus lugdunensis	no	NA	no	NA	NA	NA	NA		no	no	NA	NA	NA	NA	no	NA	NA	NA	NA	no	no	NA	NA	NA	NA	no	no	NA	NA	NA	no	no	NA	NA	NA	NA	no	NA	NA	NA	NA	no	NA	NA	NA	NA	no	NA
15TB0893	Staphylococcus saprophyticus	no	NA	no	NA	NA	NA	NA		no	no	NA	NA	NA	NA	no	NA	NA	NA	NA	no	no	NA	NA	NA	NA	no	no	NA	NA	NA	no	no	NA	NA	NA	NA	no	NA	NA	NA	NA	partial	Helicobacter_pylori_16S.3003510.CP003904.1.1511156_1512657.4114	90.78	18.7	yes	no	NA
15TB0894	Staphylococcus capitis	no	NA	no	NA	NA	NA	-		no	no	NA	NA	NA	NA	no	NA	NA	NA	NA	no	no	NA	NA	NA	NA	no	no	NA	NA	NA	no	no	NA	NA	NA	NA	no	NA	NA	NA	NA	no	NA	NA	NA	NA	no	NA
15TB0895	Staphylococcus haemolyticus	no	NA	no	NA	NA	NA	NA		no	no	NA	NA	NA	NA	yes	APH_3___IIIa.3002647.CP004067.52914_53709.233	100	47.2	no	no	no	NA	NA	NA	NA	no	no	NA	NA	NA	no	no	NA	NA	NA	NA	no	NA	NA	NA	NA	no	NA	NA	NA	NA	no	NA
15TB0897	Staphylococcus capitis	no	NA	no	NA	NA	NA	-		no	no	NA	NA	NA	NA	no	NA	NA	NA	NA	no	no	NA	NA	NA	NA	no	no	NA	NA	NA	no	no	NA	NA	NA	NA	no	NA	NA	NA	NA	no	NA	NA	NA	NA	no	NA
15TB0898	Staphylococcus capitis	no	NA	no	NA	NA	NA	-		no	no	NA	NA	NA	NA	no	NA	NA	NA	NA	no	no	NA	NA	NA	NA	no	no	NA	NA	NA	no	no	NA	NA	NA	NA	no	NA	NA	NA	NA	partial	Helicobacter_pylori_16S.3003510.CP003904.1.1511156_1512657.4114	90.78	14.9	yes	no	NA
15TB0899	Staphylococcus epidermidis	no	NA	no	NA	NA	NA	-		no	no	NA	NA	NA	NA	no	NA	NA	NA	NA	no	no	NA	NA	NA	NA	no	no	NA	NA	NA	yes	yes	ErmC.3000250.M12730.779_1514.501	95.78	17.5	yes	partial	Erm_33_.3000599.NC_005076.9897_10629.511	98.18	12.6	yes	no	NA	NA	NA	NA	no	NA
15TB0901	Staphylococcus hominis	yes	83	yes	yes	99.9	mecA.3000617.KC243783.0_2007.227	100		no	no	NA	NA	NA	NA	no	NA	NA	NA	NA	no	no	NA	NA	NA	NA	no	no	NA	NA	NA	no	no	NA	NA	NA	NA	no	NA	NA	NA	NA	no	NA	NA	NA	NA	no	NA
15TB0902	Staphylococcus epidermidis	yes	30.7	yes	yes	99.9	mecA.3000617.KC243783.0_2007.227	100		no	no	NA	NA	NA	NA	no	NA	NA	NA	NA	no	no	NA	NA	NA	NA	no	no	NA	NA	NA	no	no	NA	NA	NA	NA	no	NA	NA	NA	NA	partial	Helicobacter_pylori_16S.3003510.CP003904.1.1511156_1512657.4114	90.78	7.6	yes	no	NA
15TB0904	Staphylococcus epidermidis	no	NA	no	NA	NA	NA	-		no	no	NA	NA	NA	NA	no	NA	NA	NA	NA	no	no	NA	NA	NA	NA	no	no	NA	NA	NA	no	no	NA	NA	NA	NA	no	NA	NA	NA	NA	no	NA	NA	NA	NA	no	NA
15TB0905	Staphylococcus hominis	no	NA	no	NA	NA	NA	-		no	no	NA	NA	NA	NA	no	NA	NA	NA	NA	no	no	NA	NA	NA	NA	no	no	NA	NA	NA	no	no	NA	NA	NA	NA	no	NA	NA	NA	NA	no	NA	NA	NA	NA	no	NA
15TB0907	Staphylococcus capitis	no	NA	no	NA	NA	NA	-		no	no	NA	NA	NA	NA	no	NA	NA	NA	NA	no	no	NA	NA	NA	NA	no	no	NA	NA	NA	no	no	NA	NA	NA	NA	no	NA	NA	NA	NA	no	NA	NA	NA	NA	partial	Mycoplasma_hominis_23S.3004176.CP011538.1.333282_336166.4166
15TB0908	Staphylococcus hominis	no	NA	no	NA	NA	NA	NA		no	no	NA	NA	NA	NA	no	NA	NA	NA	NA	no	no	NA	NA	NA	NA	no	no	NA	NA	NA	partial	no	ErmC.3000250.M12730.779_1514.501	99.62	2236.2	yes	partial	Erm_33_.3000599.NC_005076.9897_10629.511	96.48	650.5	yes	partial	Helicobacter_pylori_16S.3003510.CP003904.1.1511156_1512657.4114	90.78	26.9	yes	no	NA
15TB0909	Staphylococcus epidermidis	no	NA	no	NA	NA	NA	NA		no	no	NA	NA	NA	NA	no	NA	NA	NA	NA	no	no	NA	NA	NA	NA	no	no	NA	NA	NA	no	no	NA	NA	NA	NA	no	NA	NA	NA	NA	partial	Helicobacter_pylori_16S.3003510.CP003904.1.1511156_1512657.4114	90.78	10.3	yes	no	NA
15TB0910	Staphylococcus epidermidis	no	NA	no	NA	NA	NA	-		no	no	NA	NA	NA	NA	no	NA	NA	NA	NA	no	no	NA	NA	NA	NA	no	no	NA	NA	NA	no	no	NA	NA	NA	NA	no	NA	NA	NA	NA	partial	Helicobacter_pylori_16S.3003510.CP003904.1.1511156_1512657.4114	90.78	52.8	yes	no	NA
15TB0911	Staphylococcus capitis	no	NA	no	NA	NA	NA	-		no	no	NA	NA	NA	NA	no	NA	NA	NA	NA	no	no	NA	NA	NA	NA	no	no	NA	NA	NA	no	no	NA	NA	NA	NA	no	NA	NA	NA	NA	no	NA	NA	NA	NA	no	NA
15TB0912	Staphylococcus epidermidis	no	NA	no	NA	NA	NA	-		no	no	NA	NA	NA	NA	no	NA	NA	NA	NA	no	no	NA	NA	NA	NA	no	no	NA	NA	NA	no	no	NA	NA	NA	NA	no	NA	NA	NA	NA	partial	Helicobacter_pylori_16S.3003510.CP003904.1.1511156_1512657.4114	90.78	94.5	yes	no	NA
15TB0913	Staphylococcus epidermidis	no	NA	no	NA	NA	NA	-		no	no	NA	NA	NA	NA	no	NA	NA	NA	NA	no	no	NA	NA	NA	NA	no	no	NA	NA	NA	no	no	NA	NA	NA	NA	no	NA	NA	NA	NA	no	NA	NA	NA	NA	no	NA
15TB0914	Staphylococcus epidermidis	no	NA	no	NA	NA	NA	-		no	no	NA	NA	NA	NA	no	NA	NA	NA	NA	no	no	NA	NA	NA	NA	no	no	NA	NA	NA	yes	yes	ErmC.3000250.M12730.779_1514.501	99.73	2565.1	yes	partial	Erm_33_.3000599.NC_005076.9897_10629.511	95.74	970.7	yes	no	NA	NA	NA	NA	no	NA
15TB0915	Staphylococcus hominis	no	NA	no	NA	NA	NA	-		no	no	NA	NA	NA	NA	no	NA	NA	NA	NA	no	no	NA	NA	NA	NA	no	no	NA	NA	NA	no	no	NA	NA	NA	NA	no	NA	NA	NA	NA	no	NA	NA	NA	NA	no	NA
15TB0916	Staphylococcus epidermidis	yes	123.2	yes	yes	99.9	mecA.3000617.KC243783.0_2007.227	100		yes	yes	AAC_6___Ie_APH_2____Ia.3002597.NC_005024.42504_43944.305	99.93	100.2	no	no	NA	NA	NA	NA	no	no	NA	NA	NA	NA	no	no	NA	NA	NA	yes	yes	ErmC.3000250.M12730.779_1514.501	99.86	73.4	yes	partial	Erm_33_.3000599.NC_005076.9897_10629.511	95.74	20.6	yes	no	NA	NA	NA	NA	no	NA
15TB0917	Staphylococcus epidermidis	no	NA	no	NA	NA	NA	NA		no	no	NA	NA	NA	NA	no	NA	NA	NA	NA	no	no	NA	NA	NA	NA	no	no	NA	NA	NA	no	no	NA	NA	NA	NA	no	NA	NA	NA	NA	no	NA	NA	NA	NA	partial	Mycoplasma_hominis_23S.3004176.CP011538.1.333282_336166.4166
15TB0918	Staphylococcus haemolyticus	no	NA	no	NA	NA	NA	-		no	no	NA	NA	NA	NA	no	NA	NA	NA	NA	no	no	NA	NA	NA	NA	no	no	NA	NA	NA	no	no	NA	NA	NA	NA	no	NA	NA	NA	NA	no	NA	NA	NA	NA	no	NA
15TB0921	Staphylococcus haemolyticus	yes	20.5	yes	yes	99.85	mecA.3000617.KC243783.0_2007.227	99.7		partial	no	AAC_6___Ie_APH_2____Ia.3002597.NC_005024.42504_43944.305	99.72	7.5	yes	yes	APH_3___IIIa.3002647.CP004067.52914_53709.233	100	24.6	no	no	no	NA	NA	NA	NA	no	no	NA	NA	NA	yes	yes	ErmC.3000250.M12730.779_1514.501	99.86	149.2	yes	partial	Erm_33_.3000599.NC_005076.9897_10629.511	96.73	40.8	yes	no	NA	NA	NA	NA	no	NA
15TB0922	Staphylococcus haemolyticus	no	NA	no	NA	NA	NA	-		no	no	NA	NA	NA	NA	no	NA	NA	NA	NA	no	no	NA	NA	NA	NA	no	no	NA	NA	NA	no	no	NA	NA	NA	NA	no	NA	NA	NA	NA	partial	Helicobacter_pylori_16S.3003510.CP003904.1.1511156_1512657.4114	90.78	19.3	yes	no	NA
15TB0923	Staphylococcus hominis	no	NA	no	NA	NA	NA	-		no	no	NA	NA	NA	NA	no	NA	NA	NA	NA	no	no	NA	NA	NA	NA	no	no	NA	NA	NA	yes	yes	ErmC.3000250.M12730.779_1514.501	99.73	824.2	yes	partial	Erm_33_.3000599.NC_005076.9897_10629.511	95.74	198	yes	no	NA	NA	NA	NA	no	NA
15TB0924	Staphylococcus haemolyticus	no	NA	no	NA	NA	NA	-		no	no	NA	NA	NA	NA	yes	APH_3___IIIa.3002647.CP004067.52914_53709.233	100	35.3	no	no	no	NA	NA	NA	NA	no	no	NA	NA	NA	no	no	NA	NA	NA	NA	no	NA	NA	NA	NA	partial	Helicobacter_pylori_16S.3003510.CP003904.1.1511156_1512657.4114	90.78	8.4	yes	no	NA
15TB0925	Staphylococcus epidermidis	yes	188.9	yes	yes	99.9	mecA.3000617.KC243783.0_2007.227	100		no	no	NA	NA	NA	NA	no	NA	NA	NA	NA	no	no	NA	NA	NA	NA	no	no	NA	NA	NA	no	no	NA	NA	NA	NA	no	NA	NA	NA	NA	no	NA	NA	NA	NA	no	NA
15TB0926	Staphylococcus epidermidis	yes	115.8	yes	yes	99.9	mecA.3000617.KC243783.0_2007.227	100		no	no	NA	NA	NA	NA	no	NA	NA	NA	NA	no	no	NA	NA	NA	NA	no	no	NA	NA	NA	no	no	NA	NA	NA	NA	no	NA	NA	NA	NA	no	NA	NA	NA	NA	no	NA
15TB0927	Staphylococcus epidermidis	yes	183.1	yes	yes	99.9	mecA.3000617.KC243783.0_2007.227	100		yes	yes	AAC_6___Ie_APH_2____Ia.3002597.NC_005024.42504_43944.305	100	128.2	no	no	NA	NA	NA	NA	no	no	NA	NA	NA	NA	no	no	NA	NA	NA	no	no	NA	NA	NA	NA	no	NA	NA	NA	NA	no	NA	NA	NA	NA	partial	Mycoplasma_hominis_23S.3004176.CP011538.1.333282_336166.4166
15TB0928	Staphylococcus warneri	yes	89.4	yes	yes	99.9	mecA.3000617.KC243783.0_2007.227	NA		yes	yes	AAC_6___Ie_APH_2____Ia.3002597.NC_005024.42504_43944.305	99.93	37.1	no	no	NA	NA	NA	NA	no	no	NA	NA	NA	NA	no	no	NA	NA	NA	yes	yes	ErmC.3000250.M12730.779_1514.501	99.86	37.9	yes	partial	Erm_33_.3000599.NC_005076.9897_10629.511	95.74	17.5	yes	no	NA	NA	NA	NA	partial	Mycoplasma_hominis_23S.3004176.CP011538.1.333282_336166.4166
15TB0929	Staphylococcus haemolyticus	no	NA	no	NA	NA	NA	-		no	no	NA	NA	NA	NA	no	NA	NA	NA	NA	no	no	NA	NA	NA	NA	no	no	NA	NA	NA	no	no	NA	NA	NA	NA	no	NA	NA	NA	NA	no	NA	NA	NA	NA	partial	Mycoplasma_hominis_23S.3004176.CP011538.1.333282_336166.4166
15TB0930	Staphylococcus epidermidis	yes	54	yes	yes	99.9	mecA.3000617.KC243783.0_2007.227	100		no	no	NA	NA	NA	NA	no	NA	NA	NA	NA	no	no	NA	NA	NA	NA	no	no	NA	NA	NA	no	no	NA	NA	NA	NA	no	NA	NA	NA	NA	partial	Helicobacter_pylori_16S.3003510.CP003904.1.1511156_1512657.4114	90.78	18.3	yes	no	NA
15TB0931	Staphylococcus epidermidis	yes	64.3	yes	yes	99.85	mecA.3000617.KC243783.0_2007.227	100		no	no	NA	NA	NA	NA	no	NA	NA	NA	NA	no	no	NA	NA	NA	NA	no	no	NA	NA	NA	yes	yes	ErmC.3000250.M12730.779_1514.501	99.86	583.6	yes	partial	Erm_33_.3000599.NC_005076.9897_10629.511	95.74	188.7	yes	no	NA	NA	NA	NA	no	NA
15TB0932	Staphylococcus epidermidis	no	NA	no	NA	NA	NA	-		no	no	NA	NA	NA	NA	no	NA	NA	NA	NA	no	no	NA	NA	NA	NA	no	no	NA	NA	NA	no	no	NA	NA	NA	NA	no	NA	NA	NA	NA	no	NA	NA	NA	NA	no	NA
15TB0933	Staphylococcus capitis	no	NA	no	NA	NA	NA	-		no	no	NA	NA	NA	NA	no	NA	NA	NA	NA	no	no	NA	NA	NA	NA	no	no	NA	NA	NA	yes	yes	ErmC.3000250.M12730.779_1514.501	99.86	20.2	yes	partial	Erm_33_.3000599.NC_005076.9897_10629.511	96.42	7.3	yes	partial	Helicobacter_pylori_16S.3003510.CP003904.1.1511156_1512657.4114	90.78	32.1	yes	no	NA
15TB0934	Staphylococcus hominis	no	NA	no	NA	NA	NA	-		no	no	NA	NA	NA	NA	no	NA	NA	NA	NA	no	no	NA	NA	NA	NA	no	no	NA	NA	NA	no	no	NA	NA	NA	NA	no	NA	NA	NA	NA	no	NA	NA	NA	NA	no	NA
15TB0935	Staphylococcus capitis	no	NA	no	NA	NA	NA	-		no	no	NA	NA	NA	NA	no	NA	NA	NA	NA	no	no	NA	NA	NA	NA	no	no	NA	NA	NA	no	no	NA	NA	NA	NA	no	NA	NA	NA	NA	no	NA	NA	NA	NA	no	NA
15TB0936	Staphylococcus epidermidis	yes	87.8	yes	yes	99.9	mecA.3000617.KC243783.0_2007.227	100		yes	yes	AAC_6___Ie_APH_2____Ia.3002597.NC_005024.42504_43944.305	100	39.4	no	no	NA	NA	NA	NA	no	no	NA	NA	NA	NA	no	no	NA	NA	NA	yes	yes	ErmC.3000250.M12730.779_1514.501	99.86	35.2	yes	partial	Erm_33_.3000599.NC_005076.9897_10629.511	96.2	18.5	yes	no	NA	NA	NA	NA	no	NA
15TB0937	Staphylococcus hominis	yes	122	yes	yes	99.9	mecA.3000617.KC243783.0_2007.227	100		yes	yes	AAC_6___Ie_APH_2____Ia.3002597.NC_005024.42504_43944.305	100	64.5	no	no	NA	NA	NA	NA	no	no	NA	NA	NA	NA	no	no	NA	NA	NA	yes	yes	ErmC.3000250.M12730.779_1514.501	99.86	1207.3	yes	partial	Erm_33_.3000599.NC_005076.9897_10629.511	95.74	338.9	yes	no	NA	NA	NA	NA	no	NA
15TB0938	Staphylococcus lugdunensis	no	NA	no	NA	NA	NA	NA		no	no	NA	NA	NA	NA	no	NA	NA	NA	NA	no	no	NA	NA	NA	NA	no	no	NA	NA	NA	no	no	NA	NA	NA	NA	no	NA	NA	NA	NA	no	NA	NA	NA	NA	no	NA
15TB0939	Staphylococcus hominis	yes	118.3	yes	yes	99.9	mecA.3000617.KC243783.0_2007.227	100		no	no	NA	NA	NA	NA	no	NA	NA	NA	NA	no	no	NA	NA	NA	NA	no	no	NA	NA	NA	yes	yes	ErmC.3000250.M12730.779_1514.501	99.86	720.5	yes	partial	Erm_33_.3000599.NC_005076.9897_10629.511	95.74	207.2	yes	no	NA	NA	NA	NA	no	NA
15TB0940	Staphylococcus lugdunensis	no	NA	no	NA	NA	NA	-		no	no	NA	NA	NA	NA	no	NA	NA	NA	NA	no	no	NA	NA	NA	NA	no	no	NA	NA	NA	no	no	NA	NA	NA	NA	no	NA	NA	NA	NA	partial	Helicobacter_pylori_16S.3003510.CP003904.1.1511156_1512657.4114	90.78	34.3	yes	partial	Mycoplasma_hominis_23S.3004176.CP011538.1.333282_336166.4166
15TB0941	Staphylococcus capitis	no	NA	no	NA	NA	NA	-		no	no	NA	NA	NA	NA	no	NA	NA	NA	NA	no	no	NA	NA	NA	NA	no	no	NA	NA	NA	no	no	NA	NA	NA	NA	no	NA	NA	NA	NA	no	NA	NA	NA	NA	no	NA
15TB0942	Staphylococcus epidermidis	yes	250.8	yes	yes	99.9	mecA.3000617.KC243783.0_2007.227	100		no	no	NA	NA	NA	NA	no	NA	NA	NA	NA	no	no	NA	NA	NA	NA	no	no	NA	NA	NA	no	no	NA	NA	NA	NA	no	NA	NA	NA	NA	partial	Helicobacter_pylori_16S.3003510.CP003904.1.1511156_1512657.4114	90.78	0.8	yes	no	NA
15TB0943	Staphylococcus capitis	no	NA	no	NA	NA	NA	100		no	no	NA	NA	NA	NA	no	NA	NA	NA	NA	no	no	NA	NA	NA	NA	no	no	NA	NA	NA	no	no	NA	NA	NA	NA	no	NA	NA	NA	NA	no	NA	NA	NA	NA	no	NA
15TB0945	Staphylococcus epidermidis	no	NA	no	NA	NA	NA	-		no	no	NA	NA	NA	NA	no	NA	NA	NA	NA	no	no	NA	NA	NA	NA	no	no	NA	NA	NA	no	no	NA	NA	NA	NA	no	NA	NA	NA	NA	no	NA	NA	NA	NA	partial	Mycoplasma_hominis_23S.3004176.CP011538.1.333282_336166.4166
15TB0946	Staphylococcus epidermidis	no	NA	no	NA	NA	NA	NA		no	no	NA	NA	NA	NA	no	NA	NA	NA	NA	no	no	NA	NA	NA	NA	no	no	NA	NA	NA	no	no	NA	NA	NA	NA	no	NA	NA	NA	NA	partial	Helicobacter_pylori_16S.3003510.CP003904.1.1511156_1512657.4114	90.78	8.3	yes	no	NA
15TB0947	Staphylococcus hominis	yes	106.7	yes	yes	99.9	mecA.3000617.KC243783.0_2007.227	100		no	no	NA	NA	NA	NA	no	NA	NA	NA	NA	no	no	NA	NA	NA	NA	no	no	NA	NA	NA	yes	yes	ErmC.3000250.M12730.779_1514.501	99.86	1038	yes	partial	Erm_33_.3000599.NC_005076.9897_10629.511	95.74	286.5	yes	partial	Helicobacter_pylori_16S.3003510.CP003904.1.1511156_1512657.4114	90.78	54.9	yes	no	NA
15TB0948	Staphylococcus haemolyticus	no	NA	no	NA	NA	NA	-		no	no	NA	NA	NA	NA	no	NA	NA	NA	NA	no	no	NA	NA	NA	NA	no	no	NA	NA	NA	no	no	NA	NA	NA	NA	no	NA	NA	NA	NA	no	NA	NA	NA	NA	no	NA
15TB0949	Staphylococcus epidermidis	yes	36.2	yes	yes	99.9	mecA.3000617.KC243783.0_2007.227	NA		interrupted	no	AAC_6___Ie_APH_2____Ia.3002597.NC_005024.42504_43944.305	100	27.7	no	no	NA	NA	NA	NA	no	no	NA	NA	NA	NA	no	no	NA	NA	NA	no	no	NA	NA	NA	NA	no	NA	NA	NA	NA	no	NA	NA	NA	NA	no	NA
15TB0950	Staphylococcus epidermidis	interrupted	47.2	no	yes	99.95	mecA.3000617.KC243783.0_2007.227	NA		no	no	NA	NA	NA	NA	no	NA	NA	NA	NA	no	no	NA	NA	NA	NA	no	no	NA	NA	NA	yes	yes	ErmC.3000250.M12730.779_1514.501	99.86	1090	yes	partial	Erm_33_.3000599.NC_005076.9897_10629.511	95.74	552.6	yes	no	NA	NA	NA	NA	partial	Mycoplasma_hominis_23S.3004176.CP011538.1.333282_336166.4166
15TB0951	Staphylococcus epidermidis	yes	79.4	yes	yes	99.9	mecA.3000617.KC243783.0_2007.227	100		yes	yes	AAC_6___Ie_APH_2____Ia.3002597.NC_005024.42504_43944.305	100	77	no	no	NA	NA	NA	NA	no	no	NA	NA	NA	NA	yes	yes	ErmA.3000347.NC_009632.49744_50476.554	100	150.2	no	no	NA	NA	NA	NA	no	NA	NA	NA	NA	no	NA	NA	NA	NA	no	NA
15TB0953	Staphylococcus hominis	partial	7.8	no	yes	99.82	mecA.3000617.KC243783.0_2007.227	-		partial	no	AAC_6___Ie_APH_2____Ia.3002597.NC_005024.42504_43944.305	100	2.8	yes	no	NA	NA	NA	NA	no	no	NA	NA	NA	NA	no	no	NA	NA	NA	no	no	NA	NA	NA	NA	no	NA	NA	NA	NA	partial	Helicobacter_pylori_16S.3003510.CP003904.1.1511156_1512657.4114	90.78	130.9	yes	no	NA
15TB0955	Staphylococcus epidermidis	no	NA	no	NA	NA	NA	-		no	no	NA	NA	NA	NA	no	NA	NA	NA	NA	no	no	NA	NA	NA	NA	no	no	NA	NA	NA	no	no	NA	NA	NA	NA	no	NA	NA	NA	NA	no	NA	NA	NA	NA	no	NA
15TB0956	Staphylococcus pasteuri	no	NA	no	NA	NA	NA	NA		no	no	NA	NA	NA	NA	no	NA	NA	NA	NA	no	no	NA	NA	NA	NA	no	no	NA	NA	NA	no	no	NA	NA	NA	NA	no	NA	NA	NA	NA	no	NA	NA	NA	NA	no	NA
15TB0957	Staphylococcus epidermidis	yes	120.6	yes	yes	99.9	mecA.3000617.KC243783.0_2007.227	100		yes	yes	AAC_6___Ie_APH_2____Ia.3002597.NC_005024.42504_43944.305	100	75.4	no	no	NA	NA	NA	NA	no	no	NA	NA	NA	NA	no	no	NA	NA	NA	yes	yes	ErmC.3000250.M12730.779_1514.501	99.86	59.8	yes	partial	Erm_33_.3000599.NC_005076.9897_10629.511	95.74	17.8	yes	partial	Helicobacter_pylori_16S.3003510.CP003904.1.1511156_1512657.4114	90.78	38.9	yes	no	NA
15TB0958	Staphylococcus epidermidis	yes	83	yes	yes	99.9	mecA.3000617.KC243783.0_2007.227	100		yes	yes	AAC_6___Ie_APH_2____Ia.3002597.NC_005024.42504_43944.305	100	40.7	no	no	NA	NA	NA	NA	no	no	NA	NA	NA	NA	no	no	NA	NA	NA	no	no	NA	NA	NA	NA	no	NA	NA	NA	NA	no	NA	NA	NA	NA	partial	Mycoplasma_hominis_23S.3004176.CP011538.1.333282_336166.4166
15TB0959	Staphylococcus hominis	yes	148.3	yes	yes	99.9	mecA.3000617.KC243783.0_2007.227	100		yes	yes	AAC_6___Ie_APH_2____Ia.3002597.NC_005024.42504_43944.305	100	123.8	no	no	NA	NA	NA	NA	no	no	NA	NA	NA	NA	no	no	NA	NA	NA	yes	yes	ErmC.3000250.M12730.779_1514.501	99.46	837.6	yes	partial	Erm_33_.3000599.NC_005076.9897_10629.511	95.14	222	yes	no	NA	NA	NA	NA	no	NA
15TB0960	Staphylococcus hominis	yes	133.9	yes	yes	99.9	mecA.3000617.KC243783.0_2007.227	100		no	no	NA	NA	NA	NA	no	NA	NA	NA	NA	no	no	NA	NA	NA	NA	no	no	NA	NA	NA	yes	yes	ErmC.3000250.M12730.779_1514.501	99.46	1221.2	yes	partial	Erm_33_.3000599.NC_005076.9897_10629.511	95.14	302.4	yes	no	NA	NA	NA	NA	no	NA
15TB0961	Staphylococcus capitis	no	NA	no	NA	NA	NA	NA		no	no	NA	NA	NA	NA	no	NA	NA	NA	NA	no	no	NA	NA	NA	NA	no	no	NA	NA	NA	no	no	NA	NA	NA	NA	no	NA	NA	NA	NA	no	NA	NA	NA	NA	no	NA
15TB0962	Staphylococcus warneri	no	NA	no	NA	NA	NA	NA		no	no	NA	NA	NA	NA	no	NA	NA	NA	NA	no	no	NA	NA	NA	NA	no	no	NA	NA	NA	no	no	NA	NA	NA	NA	no	NA	NA	NA	NA	no	NA	NA	NA	NA	no	NA
15TB0963	Staphylococcus lugdunensis	no	NA	no	NA	NA	NA	NA		no	no	NA	NA	NA	NA	no	NA	NA	NA	NA	no	no	NA	NA	NA	NA	no	no	NA	NA	NA	no	no	NA	NA	NA	NA	no	NA	NA	NA	NA	partial	Helicobacter_pylori_16S.3003510.CP003904.1.1511156_1512657.4114	90.78	7.1	yes	no	NA
15TB0968	Staphylococcus warneri	yes	89	yes	yes	99.9	mecA.3000617.KC243783.0_2007.227	100		yes	yes	AAC_6___Ie_APH_2____Ia.3002597.NC_005024.42504_43944.305	100	56.3	no	no	NA	NA	NA	NA	no	no	NA	NA	NA	NA	no	no	NA	NA	NA	no	no	NA	NA	NA	NA	no	NA	NA	NA	NA	partial	Helicobacter_pylori_16S.3003510.CP003904.1.1511156_1512657.4114	90.78	29.2	yes	no	NA
15TB0969	Staphylococcus epidermidis	no	NA	no	NA	NA	NA	-		no	no	NA	NA	NA	NA	no	NA	NA	NA	NA	no	no	NA	NA	NA	NA	no	no	NA	NA	NA	no	no	NA	NA	NA	NA	no	NA	NA	NA	NA	no	NA	NA	NA	NA	no	NA
15TB0970	Staphylococcus lugdunensis	no	NA	no	NA	NA	NA	-		no	no	NA	NA	NA	NA	no	NA	NA	NA	NA	no	no	NA	NA	NA	NA	no	no	NA	NA	NA	no	no	NA	NA	NA	NA	no	NA	NA	NA	NA	partial	Helicobacter_pylori_16S.3003510.CP003904.1.1511156_1512657.4114	90.78	14.8	yes	no	NA
15TB0971	Staphylococcus epidermidis	no	NA	no	NA	NA	NA	-		no	no	NA	NA	NA	NA	no	NA	NA	NA	NA	no	no	NA	NA	NA	NA	no	no	NA	NA	NA	no	no	NA	NA	NA	NA	no	NA	NA	NA	NA	no	NA	NA	NA	NA	no	NA
15TB0972	Staphylococcus epidermidis	yes	35.8	yes	yes	99.85	mecA.3000617.KC243783.0_2007.227	100		yes	yes	AAC_6___Ie_APH_2____Ia.3002597.NC_005024.42504_43944.305	100	18.6	no	no	NA	NA	NA	NA	no	no	NA	NA	NA	NA	no	no	NA	NA	NA	yes	yes	ErmC.3000250.M12730.779_1514.501	99.86	400.4	yes	partial	Erm_33_.3000599.NC_005076.9897_10629.511	95.74	132.5	yes	partial	Helicobacter_pylori_16S.3003510.CP003904.1.1511156_1512657.4114	90.78	8.1	yes	no	NA
15TB0973	Staphylococcus warneri	no	NA	no	NA	NA	NA	-		no	no	NA	NA	NA	NA	no	NA	NA	NA	NA	no	no	NA	NA	NA	NA	no	no	NA	NA	NA	no	no	NA	NA	NA	NA	no	NA	NA	NA	NA	partial	Helicobacter_pylori_16S.3003510.CP003904.1.1511156_1512657.4114	90.78	95.3	yes	partial	Mycoplasma_hominis_23S.3004176.CP011538.1.333282_336166.4166
15TB0974	Staphylococcus warneri	no	NA	no	NA	NA	NA	-		no	no	NA	NA	NA	NA	no	NA	NA	NA	NA	no	no	NA	NA	NA	NA	no	no	NA	NA	NA	no	no	NA	NA	NA	NA	no	NA	NA	NA	NA	no	NA	NA	NA	NA	no	NA
15TB0975	Staphylococcus warneri	no	NA	no	NA	NA	NA	-		no	no	NA	NA	NA	NA	no	NA	NA	NA	NA	no	no	NA	NA	NA	NA	no	no	NA	NA	NA	no	no	NA	NA	NA	NA	no	NA	NA	NA	NA	no	NA	NA	NA	NA	no	NA
15TB0977	Staphylococcus haemolyticus	no	NA	no	NA	NA	NA	-		no	no	NA	NA	NA	NA	no	NA	NA	NA	NA	no	no	NA	NA	NA	NA	no	no	NA	NA	NA	no	no	NA	NA	NA	NA	no	NA	NA	NA	NA	no	NA	NA	NA	NA	no	NA
15TB0979	Staphylococcus epidermidis	no	NA	no	NA	NA	NA	-		no	no	NA	NA	NA	NA	no	NA	NA	NA	NA	no	no	NA	NA	NA	NA	no	no	NA	NA	NA	no	no	NA	NA	NA	NA	no	NA	NA	NA	NA	no	NA	NA	NA	NA	no	NA
15TB0980	Staphylococcus hominis	yes	56.3	yes	yes	99.9	mecA.3000617.KC243783.0_2007.227	100		no	no	NA	NA	NA	NA	no	NA	NA	NA	NA	no	no	NA	NA	NA	NA	no	no	NA	NA	NA	no	no	NA	NA	NA	NA	no	NA	NA	NA	NA	no	NA	NA	NA	NA	no	NA
15TB0981	Staphylococcus hominis	yes	187.9	yes	yes	99.9	mecA.3000617.KC243783.0_2007.227	100		no	no	NA	NA	NA	NA	no	NA	NA	NA	NA	no	no	NA	NA	NA	NA	no	no	NA	NA	NA	no	no	NA	NA	NA	NA	no	NA	NA	NA	NA	no	NA	NA	NA	NA	no	NA
15TB0982	Staphylococcus epidermidis	yes	43.1	yes	yes	99.9	mecA.3000617.KC243783.0_2007.227	NA		yes	yes	AAC_6___Ie_APH_2____Ia.3002597.NC_005024.42504_43944.305	100	27.2	no	no	NA	NA	NA	NA	no	no	NA	NA	NA	NA	no	no	NA	NA	NA	no	no	NA	NA	NA	NA	no	NA	NA	NA	NA	no	NA	NA	NA	NA	no	NA
15TB0984	Staphylococcus haemolyticus	no	NA	no	NA	NA	NA	-		no	no	NA	NA	NA	NA	no	NA	NA	NA	NA	no	no	NA	NA	NA	NA	no	no	NA	NA	NA	no	no	NA	NA	NA	NA	no	NA	NA	NA	NA	no	NA	NA	NA	NA	partial	Mycoplasma_hominis_23S.3004176.CP011538.1.333282_336166.4166
15TB0986	Staphylococcus epidermidis	no	NA	no	NA	NA	NA	-		no	no	NA	NA	NA	NA	no	NA	NA	NA	NA	no	no	NA	NA	NA	NA	no	no	NA	NA	NA	no	no	NA	NA	NA	NA	no	NA	NA	NA	NA	no	NA	NA	NA	NA	no	NA
15TB0987	Staphylococcus epidermidis	no	NA	no	NA	NA	NA	-		no	no	NA	NA	NA	NA	no	NA	NA	NA	NA	no	no	NA	NA	NA	NA	no	no	NA	NA	NA	no	no	NA	NA	NA	NA	no	NA	NA	NA	NA	no	NA	NA	NA	NA	no	NA
15TB0988	Staphylococcus epidermidis	yes	137.6	yes	yes	99.9	mecA.3000617.KC243783.0_2007.227	100		no	no	NA	NA	NA	NA	no	NA	NA	NA	NA	no	no	NA	NA	NA	NA	no	no	NA	NA	NA	yes	yes	ErmC.3000250.M12730.779_1514.501	99.46	3221.5	yes	partial	Erm_33_.3000599.NC_005076.9897_10629.511	95.14	1157.6	yes	partial	Helicobacter_pylori_16S.3003510.CP003904.1.1511156_1512657.4114	90.78	96.9	yes	no	NA
15TB0989	Staphylococcus capitis	no	NA	no	NA	NA	NA	-		no	no	NA	NA	NA	NA	no	NA	NA	NA	NA	no	no	NA	NA	NA	NA	no	no	NA	NA	NA	yes	yes	ErmC.3000250.M12730.779_1514.501	99.86	4427.3	yes	partial	Erm_33_.3000599.NC_005076.9897_10629.511	95.74	1110.2	yes	partial	Helicobacter_pylori_16S.3003510.CP003904.1.1511156_1512657.4114	90.78	47.6	yes	no	NA
15TB0990	Staphylococcus hominis	yes	97.4	yes	yes	99.85	mecA.3000617.KC243783.0_2007.227	100		yes	yes	AAC_6___Ie_APH_2____Ia.3002597.NC_005024.42504_43944.305	99.93	54.6	yes	yes	APH_3___IIIa.3002647.CP004067.52914_53709.233	100	79.8	no	no	no	NA	NA	NA	NA	no	no	NA	NA	NA	no	no	NA	NA	NA	NA	no	NA	NA	NA	NA	no	NA	NA	NA	NA	no	NA
15TB0991	Staphylococcus hominis	no	NA	no	NA	NA	NA	-		no	no	NA	NA	NA	NA	no	NA	NA	NA	NA	no	no	NA	NA	NA	NA	no	no	NA	NA	NA	no	no	NA	NA	NA	NA	no	NA	NA	NA	NA	no	NA	NA	NA	NA	no	NA
15TB0992	Staphylococcus hominis	yes	117.7	yes	yes	99.9	mecA.3000617.KC243783.0_2007.227	100		yes	yes	AAC_6___Ie_APH_2____Ia.3002597.NC_005024.42504_43944.305	100	100.8	no	no	NA	NA	NA	NA	no	no	NA	NA	NA	NA	no	no	NA	NA	NA	yes	yes	ErmC.3000250.M12730.779_1514.501	99.86	841	yes	partial	Erm_33_.3000599.NC_005076.9897_10629.511	95.74	237.2	yes	partial	Helicobacter_pylori_16S.3003510.CP003904.1.1511156_1512657.4114	90.78	58.1	yes	partial	Mycoplasma_hominis_23S.3004176.CP011538.1.333282_336166.4166
15TB0993	Staphylococcus cohnii	yes	97	yes	yes	99.9	mecA.3000617.KC243783.0_2007.227	100		yes	yes	AAC_6___Ie_APH_2____Ia.3002597.NC_005024.42504_43944.305	100	69.7	no	no	NA	NA	NA	NA	no	no	NA	NA	NA	NA	no	no	NA	NA	NA	no	no	NA	NA	NA	NA	no	NA	NA	NA	NA	partial	Helicobacter_pylori_16S.3003510.CP003904.1.1511156_1512657.4114	90.78	33.8	yes	partial	Mycoplasma_hominis_23S.3004176.CP011538.1.333282_336166.4166
15TB0994	Staphylococcus epidermidis	yes	60.7	yes	yes	99.9	mecA.3000617.KC243783.0_2007.227	100		yes	yes	AAC_6___Ie_APH_2____Ia.3002597.NC_005024.42504_43944.305	100	33.7	no	no	NA	NA	NA	NA	no	no	NA	NA	NA	NA	no	no	NA	NA	NA	no	no	NA	NA	NA	NA	no	NA	NA	NA	NA	no	NA	NA	NA	NA	no	NA
15TB0995	Staphylococcus epidermidis	yes	78.8	yes	yes	99.9	mecA.3000617.KC243783.0_2007.227	100		yes	yes	AAC_6___Ie_APH_2____Ia.3002597.NC_005024.42504_43944.305	100	29.6	no	no	NA	NA	NA	NA	no	no	NA	NA	NA	NA	no	no	NA	NA	NA	yes	yes	ErmC.3000250.M12730.779_1514.501	99.86	604.1	yes	partial	Erm_33_.3000599.NC_005076.9897_10629.511	95.74	219.4	yes	no	NA	NA	NA	NA	partial	Mycoplasma_hominis_23S.3004176.CP011538.1.333282_336166.4166
15TB0997	Staphylococcus capitis	no	NA	no	NA	NA	NA	-		no	no	NA	NA	NA	NA	no	NA	NA	NA	NA	no	no	NA	NA	NA	NA	no	no	NA	NA	NA	no	no	NA	NA	NA	NA	no	NA	NA	NA	NA	no	NA	NA	NA	NA	partial	Mycoplasma_hominis_23S.3004176.CP011538.1.333282_336166.4166
15TB0998	Staphylococcus epidermidis	no	NA	no	NA	NA	NA	-		no	no	NA	NA	NA	NA	no	NA	NA	NA	NA	no	no	NA	NA	NA	NA	no	no	NA	NA	NA	no	no	NA	NA	NA	NA	no	NA	NA	NA	NA	no	NA	NA	NA	NA	no	NA
15TB0999	Staphylococcus epidermidis	no	NA	no	NA	NA	NA	-		no	no	NA	NA	NA	NA	no	NA	NA	NA	NA	no	no	NA	NA	NA	NA	no	no	NA	NA	NA	no	no	NA	NA	NA	NA	no	NA	NA	NA	NA	no	NA	NA	NA	NA	partial	Mycoplasma_hominis_23S.3004176.CP011538.1.333282_336166.4166
15TB1000	Staphylococcus haemolyticus	no	NA	no	NA	NA	NA	-		no	no	NA	NA	NA	NA	no	NA	NA	NA	NA	no	no	NA	NA	NA	NA	no	no	NA	NA	NA	no	no	NA	NA	NA	NA	no	NA	NA	NA	NA	partial	Helicobacter_pylori_16S.3003510.CP003904.1.1511156_1512657.4114	90.78	49.2	yes	no	NA
16TB0523	Staphylococcus vitulinus	no	NA	no	NA	NA	NA	NA		no	no	NA	NA	NA	NA	no	NA	NA	NA	NA	no	no	NA	NA	NA	NA	no	no	NA	NA	NA	no	no	NA	NA	NA	NA	no	NA	NA	NA	NA	no	NA	NA	NA	NA	no	NA
16TB0524	Staphylococcus sciuri	no	NA	no	NA	NA	NA	-		no	no	NA	NA	NA	NA	no	NA	NA	NA	NA	no	no	NA	NA	NA	NA	no	no	NA	NA	NA	no	no	NA	NA	NA	NA	no	NA	NA	NA	NA	no	NA	NA	NA	NA	partial	Mycoplasma_hominis_23S.3004176.CP011538.1.333282_336166.4166
16TB0526	Staphylococcus succinus	no	NA	no	NA	NA	NA	-		no	no	NA	NA	NA	NA	no	NA	NA	NA	NA	no	no	NA	NA	NA	NA	no	no	NA	NA	NA	no	no	NA	NA	NA	NA	no	NA	NA	NA	NA	no	NA	NA	NA	NA	no	NA
16TB0527	Staphylococcus epidermidis	yes	136.3	yes	yes	99.85	mecA.3000617.KC243783.0_2007.227	100		no	no	NA	NA	NA	NA	no	NA	NA	NA	NA	no	no	NA	NA	NA	NA	no	no	NA	NA	NA	no	no	NA	NA	NA	NA	no	NA	NA	NA	NA	no	NA	NA	NA	NA	no	NA
16TB0528	Staphylococcus epidermidis	yes	49.4	yes	yes	99.85	mecA.3000617.KC243783.0_2007.227	100		no	no	NA	NA	NA	NA	no	NA	NA	NA	NA	no	no	NA	NA	NA	NA	no	no	NA	NA	NA	no	no	NA	NA	NA	NA	no	NA	NA	NA	NA	no	NA	NA	NA	NA	no	NA
16TB0529	Staphylococcus epidermidis	yes	100	yes	yes	99.9	mecA.3000617.KC243783.0_2007.227	100		yes	yes	AAC_6___Ie_APH_2____Ia.3002597.NC_005024.42504_43944.305	100	51.6	no	no	NA	NA	NA	NA	no	no	NA	NA	NA	NA	no	no	NA	NA	NA	yes	yes	ErmC.3000250.M12730.779_1514.501	99.86	1446.4	yes	partial	Erm_33_.3000599.NC_005076.9897_10629.511	95.74	386.7	yes	no	NA	NA	NA	NA	partial	Mycoplasma_hominis_23S.3004176.CP011538.1.333282_336166.4166
16TB0530	Staphylococcus epidermidis	yes	107.7	yes	yes	99.9	mecA.3000617.KC243783.0_2007.227	100		no	no	NA	NA	NA	NA	no	NA	NA	NA	NA	no	no	NA	NA	NA	NA	no	no	NA	NA	NA	yes	yes	ErmC.3000250.M12730.779_1514.501	99.46	824	yes	partial	Erm_33_.3000599.NC_005076.9897_10629.511	95.14	196.5	yes	no	NA	NA	NA	NA	no	NA
16TB0531	Staphylococcus epidermidis	partial	59	no	yes	99.89	mecA.3000617.KC243783.0_2007.227	NA		partial	no	AAC_6___Ie_APH_2____Ia.3002597.NC_005024.42504_43944.305	100	18.2	no	no	NA	NA	NA	NA	no	no	NA	NA	NA	NA	no	no	NA	NA	NA	yes	yes	ErmC.3000250.M12730.779_1514.501	99.86	1236.9	yes	partial	Erm_33_.3000599.NC_005076.9897_10629.511	95.74	686.9	yes	partial	Helicobacter_pylori_16S.3003510.CP003904.1.1511156_1512657.4114	90.78	6.5	yes	no	NA
16TB0532	Staphylococcus epidermidis	no	NA	no	NA	NA	NA	-		no	no	NA	NA	NA	NA	no	NA	NA	NA	NA	no	no	NA	NA	NA	NA	no	no	NA	NA	NA	no	no	NA	NA	NA	NA	no	NA	NA	NA	NA	partial	Helicobacter_pylori_16S.3003510.CP003904.1.1511156_1512657.4114	90.78	26.2	yes	partial	Mycoplasma_hominis_23S.3004176.CP011538.1.333282_336166.4166
16TB0533	Staphylococcus epidermidis	no	NA	no	NA	NA	NA	-		no	no	NA	NA	NA	NA	no	NA	NA	NA	NA	no	no	NA	NA	NA	NA	no	no	NA	NA	NA	no	no	NA	NA	NA	NA	no	NA	NA	NA	NA	no	NA	NA	NA	NA	no	NA
16TB0535	Staphylococcus hominis	yes	156.4	yes	yes	99.9	mecA.3000617.KC243783.0_2007.227	100		no	no	NA	NA	NA	NA	no	NA	NA	NA	NA	no	no	NA	NA	NA	NA	no	no	NA	NA	NA	no	no	NA	NA	NA	NA	no	NA	NA	NA	NA	no	NA	NA	NA	NA	no	NA
16TB0536	Staphylococcus simulans	no	NA	no	NA	NA	NA	-		no	no	NA	NA	NA	NA	no	NA	NA	NA	NA	no	no	NA	NA	NA	NA	no	no	NA	NA	NA	no	no	NA	NA	NA	NA	no	NA	NA	NA	NA	no	NA	NA	NA	NA	partial	Mycoplasma_hominis_23S.3004176.CP011538.1.333282_336166.4166
16TB0537	Staphylococcus saprophyticus	no	NA	no	NA	NA	NA	-		no	no	NA	NA	NA	NA	no	NA	NA	NA	NA	no	no	NA	NA	NA	NA	no	no	NA	NA	NA	no	no	NA	NA	NA	NA	no	NA	NA	NA	NA	partial	Helicobacter_pylori_16S.3003510.CP003904.1.1511156_1512657.4114	90.78	39	yes	no	NA
16TB0538	Staphylococcus saprophyticus	no	NA	no	NA	NA	NA	-		no	no	NA	NA	NA	NA	no	NA	NA	NA	NA	no	no	NA	NA	NA	NA	no	no	NA	NA	NA	no	no	NA	NA	NA	NA	no	NA	NA	NA	NA	partial	Helicobacter_pylori_16S.3003510.CP003904.1.1511156_1512657.4114	90.78	46.9	yes	no	NA
16TB0539	Staphylococcus sciuri	no	NA	no	NA	NA	NA	-		no	no	NA	NA	NA	NA	no	NA	NA	NA	NA	no	no	NA	NA	NA	NA	no	no	NA	NA	NA	no	no	NA	NA	NA	NA	no	NA	NA	NA	NA	no	NA	NA	NA	NA	no	NA
16TB0541	Staphylococcus chromogenes	no	NA	no	NA	NA	NA	NA		no	no	NA	NA	NA	NA	no	NA	NA	NA	NA	no	no	NA	NA	NA	NA	no	no	NA	NA	NA	no	no	NA	NA	NA	NA	no	NA	NA	NA	NA	partial	Helicobacter_pylori_16S.3003510.CP003904.1.1511156_1512657.4114	91.6	26.5	yes	no	NA
16TB0542	Staphylococcus chromogenes	no	NA	no	NA	NA	NA	-		no	no	NA	NA	NA	NA	no	NA	NA	NA	NA	no	no	NA	NA	NA	NA	no	no	NA	NA	NA	no	no	NA	NA	NA	NA	no	NA	NA	NA	NA	partial	Helicobacter_pylori_16S.3003510.CP003904.1.1511156_1512657.4114	92.44	77.5	yes	no	NA
16TB0544	Staphylococcus simulans	no	NA	no	NA	NA	NA	-		no	no	NA	NA	NA	NA	no	NA	NA	NA	NA	no	no	NA	NA	NA	NA	no	no	NA	NA	NA	no	no	NA	NA	NA	NA	no	NA	NA	NA	NA	no	NA	NA	NA	NA	no	NA
16TB0545	Staphylococcus simulans	no	NA	no	NA	NA	NA	-		no	no	NA	NA	NA	NA	no	NA	NA	NA	NA	no	no	NA	NA	NA	NA	no	no	NA	NA	NA	no	no	NA	NA	NA	NA	no	NA	NA	NA	NA	no	NA	NA	NA	NA	no	NA
16TB0546	Staphylococcus equorum	no	NA	no	NA	NA	NA	NA		no	no	NA	NA	NA	NA	no	APH_3___IIIa.3002647.CP004067.52914_53709.233	99.72	1.6	yes	no	no	NA	NA	NA	NA	no	no	NA	NA	NA	no	no	NA	NA	NA	NA	no	NA	NA	NA	NA	partial	Helicobacter_pylori_16S.3003510.CP003904.1.1511156_1512657.4114	90.78	13.4	yes	no	NA
16TB0547	Staphylococcus sciuri	no	NA	no	NA	NA	NA	-		no	no	NA	NA	NA	NA	no	NA	NA	NA	NA	no	no	NA	NA	NA	NA	no	no	NA	NA	NA	no	no	NA	NA	NA	NA	no	NA	NA	NA	NA	partial	Helicobacter_pylori_16S.3003510.CP003904.1.1511156_1512657.4114	90.78	71.7	yes	no	NA
16TB0549	Staphylococcus simulans	no	NA	no	NA	NA	NA	-		no	no	NA	NA	NA	NA	yes	APH_3___IIIa.3002647.CP004067.52914_53709.233	100	70.5	no	no	no	NA	NA	NA	NA	yes	yes	ErmA.3000347.NC_009632.49744_50476.554	100	43.7	no	no	NA	NA	NA	NA	no	NA	NA	NA	NA	no	NA	NA	NA	NA	no	NA
16TB0550	Staphylococcus simulans	no	NA	no	NA	NA	NA	-		no	no	NA	NA	NA	NA	yes	APH_3___IIIa.3002647.CP004067.52914_53709.233	100	95.1	no	no	no	NA	NA	NA	NA	yes	yes	ErmA.3000347.NC_009632.49744_50476.554	100	55.3	no	no	NA	NA	NA	NA	no	NA	NA	NA	NA	no	NA	NA	NA	NA	partial	Mycoplasma_hominis_23S.3004176.CP011538.1.333282_336166.4166
16TB0551	Staphylococcus vitulinus	no	NA	no	NA	NA	NA	-		no	no	NA	NA	NA	NA	no	NA	NA	NA	NA	no	no	NA	NA	NA	NA	no	no	NA	NA	NA	no	no	NA	NA	NA	NA	no	NA	NA	NA	NA	no	NA	NA	NA	NA	no	NA
16TB0552	Staphylococcus simulans	no	NA	no	NA	NA	NA	-		no	no	NA	NA	NA	NA	no	NA	NA	NA	NA	no	no	NA	NA	NA	NA	no	no	NA	NA	NA	no	no	NA	NA	NA	NA	no	NA	NA	NA	NA	no	NA	NA	NA	NA	no	NA
16TB0553	Staphylococcus sciuri	yes	111.8	yes	yes	99.9	mecA.3000617.KC243783.0_2007.227	100		no	no	NA	NA	NA	NA	no	NA	NA	NA	NA	no	no	NA	NA	NA	NA	no	no	NA	NA	NA	no	no	NA	NA	NA	NA	no	NA	NA	NA	NA	partial	Helicobacter_pylori_16S.3003510.CP003904.1.1511156_1512657.4114	90.78	60.3	yes	no	NA
16TB0554	Staphylococcus vitulinus	partial	1.8	no	yes	99.2	mecA.3000617.KC243783.0_2007.227	-		no	no	NA	NA	NA	NA	no	NA	NA	NA	NA	no	no	NA	NA	NA	NA	no	no	NA	NA	NA	no	no	NA	NA	NA	NA	no	NA	NA	NA	NA	no	NA	NA	NA	NA	partial	Mycoplasma_hominis_23S.3004176.CP011538.1.333282_336166.4166
16TB0555	Staphylococcus epidermidis	no	NA	no	NA	NA	NA	-		no	no	NA	NA	NA	NA	no	NA	NA	NA	NA	no	no	NA	NA	NA	NA	no	no	NA	NA	NA	no	no	NA	NA	NA	NA	no	NA	NA	NA	NA	no	NA	NA	NA	NA	no	NA
16TB0559	Staphylococcus epidermidis	no	NA	no	NA	NA	NA	-		no	no	NA	NA	NA	NA	no	NA	NA	NA	NA	no	no	NA	NA	NA	NA	no	no	NA	NA	NA	no	no	NA	NA	NA	NA	no	NA	NA	NA	NA	partial	Helicobacter_pylori_16S.3003510.CP003904.1.1511156_1512657.4114	90.78	74.2	yes	no	NA
16TB0560	Staphylococcus epidermidis	no	NA	no	NA	NA	NA	-		no	no	NA	NA	NA	NA	no	NA	NA	NA	NA	no	no	NA	NA	NA	NA	no	no	NA	NA	NA	no	no	NA	NA	NA	NA	no	NA	NA	NA	NA	no	NA	NA	NA	NA	no	NA
16TB0561	Staphylococcus haemolyticus	no	NA	no	NA	NA	NA	NA		no	no	NA	NA	NA	NA	no	NA	NA	NA	NA	no	no	NA	NA	NA	NA	no	no	NA	NA	NA	no	no	NA	NA	NA	NA	no	NA	NA	NA	NA	partial	Helicobacter_pylori_16S.3003510.CP003904.1.1511156_1512657.4114	90.78	16.5	yes	partial	Mycoplasma_hominis_23S.3004176.CP011538.1.333282_336166.4166
16TB0562	Staphylococcus hominis	yes	160.6	yes	yes	99.9	mecA.3000617.KC243783.0_2007.227	100		no	no	NA	NA	NA	NA	no	NA	NA	NA	NA	no	no	NA	NA	NA	NA	no	no	NA	NA	NA	no	no	NA	NA	NA	NA	no	NA	NA	NA	NA	no	NA	NA	NA	NA	no	NA
16TB0563	Staphylococcus haemolyticus	no	NA	no	NA	NA	NA	-		no	no	NA	NA	NA	NA	no	NA	NA	NA	NA	no	no	NA	NA	NA	NA	no	no	NA	NA	NA	no	no	NA	NA	NA	NA	no	NA	NA	NA	NA	no	NA	NA	NA	NA	no	NA
16TB0564	Staphylococcus haemolyticus	no	NA	no	NA	NA	NA	NA		no	no	NA	NA	NA	NA	no	NA	NA	NA	NA	no	no	NA	NA	NA	NA	no	no	NA	NA	NA	no	no	NA	NA	NA	NA	no	NA	NA	NA	NA	no	NA	NA	NA	NA	no	NA
16TB0565	Staphylococcus hominis	partial	2.7	no	yes	99.2	mecA.3000617.KC243783.0_2007.227	-		no	no	NA	NA	NA	NA	no	NA	NA	NA	NA	no	no	NA	NA	NA	NA	no	no	NA	NA	NA	no	no	NA	NA	NA	NA	no	NA	NA	NA	NA	partial	Helicobacter_pylori_16S.3003510.CP003904.1.1511156_1512657.4114	90.78	79.6	yes	no	NA
16TB0566	Staphylococcus hominis	no	NA	no	NA	NA	NA	NA		no	no	NA	NA	NA	NA	no	NA	NA	NA	NA	no	no	NA	NA	NA	NA	no	no	NA	NA	NA	no	no	NA	NA	NA	NA	no	NA	NA	NA	NA	no	NA	NA	NA	NA	no	NA
16TB0567	Staphylococcus epidermidis	yes	122.8	yes	yes	99.9	mecA.3000617.KC243783.0_2007.227	NA		no	no	NA	NA	NA	NA	no	NA	NA	NA	NA	no	no	NA	NA	NA	NA	no	no	NA	NA	NA	no	no	NA	NA	NA	NA	no	NA	NA	NA	NA	no	NA	NA	NA	NA	no	NA
16TB0568	Staphylococcus epidermidis	yes	81.9	yes	yes	99.9	mecA.3000617.KC243783.0_2007.227	100		no	no	NA	NA	NA	NA	no	NA	NA	NA	NA	no	no	NA	NA	NA	NA	no	no	NA	NA	NA	no	no	NA	NA	NA	NA	no	NA	NA	NA	NA	no	NA	NA	NA	NA	no	NA
16TB0569	Staphylococcus epidermidis	no	NA	no	NA	NA	NA	-		no	no	NA	NA	NA	NA	no	NA	NA	NA	NA	no	no	NA	NA	NA	NA	no	no	NA	NA	NA	no	no	NA	NA	NA	NA	no	NA	NA	NA	NA	no	NA	NA	NA	NA	partial	Mycoplasma_hominis_23S.3004176.CP011538.1.333282_336166.4166
16TB0570	Staphylococcus hominis	no	NA	no	NA	NA	NA	-		no	no	NA	NA	NA	NA	no	NA	NA	NA	NA	no	no	NA	NA	NA	NA	no	no	NA	NA	NA	no	no	NA	NA	NA	NA	no	NA	NA	NA	NA	no	NA	NA	NA	NA	no	NA
16TB0571	Staphylococcus epidermidis	no	NA	no	NA	NA	NA	-		no	no	NA	NA	NA	NA	no	NA	NA	NA	NA	no	no	NA	NA	NA	NA	no	no	NA	NA	NA	no	no	NA	NA	NA	NA	no	NA	NA	NA	NA	partial	Helicobacter_pylori_16S.3003510.CP003904.1.1511156_1512657.4114	90.07	4.3	yes	no	NA
16TB0572	Staphylococcus pasteuri	no	NA	no	NA	NA	NA	-		no	no	NA	NA	NA	NA	no	NA	NA	NA	NA	no	no	NA	NA	NA	NA	no	no	NA	NA	NA	no	no	NA	NA	NA	NA	no	NA	NA	NA	NA	no	NA	NA	NA	NA	no	NA
16TB0573	Staphylococcus epidermidis	yes	178.4	yes	yes	99.9	mecA.3000617.KC243783.0_2007.227	100		no	no	NA	NA	NA	NA	no	NA	NA	NA	NA	no	no	NA	NA	NA	NA	no	no	NA	NA	NA	yes	yes	ErmC.3000250.M12730.779_1514.501	99.46	4092.7	yes	partial	Erm_33_.3000599.NC_005076.9897_10629.511	95.14	1369.3	yes	no	NA	NA	NA	NA	no	NA
16TB0574	Staphylococcus epidermidis	no	NA	no	NA	NA	NA	NA		yes	yes	AAC_6___Ie_APH_2____Ia.3002597.NC_005024.42504_43944.305	100	27.6	no	yes	APH_3___IIIa.3002647.CP004067.52914_53709.233	100	48.7	no	no	no	NA	NA	NA	NA	no	no	NA	NA	NA	no	no	NA	NA	NA	NA	no	NA	NA	NA	NA	no	NA	NA	NA	NA	no	NA
16TB0575	Staphylococcus epidermidis	no	NA	no	NA	NA	NA	-		no	no	NA	NA	NA	NA	no	NA	NA	NA	NA	no	no	NA	NA	NA	NA	no	no	NA	NA	NA	no	no	NA	NA	NA	NA	no	NA	NA	NA	NA	no	NA	NA	NA	NA	no	NA
16TB0576	Staphylococcus hominis	yes	141.5	yes	yes	99.9	mecA.3000617.KC243783.0_2007.227	100		yes	yes	AAC_6___Ie_APH_2____Ia.3002597.NC_005024.42504_43944.305	99.93	83.6	no	no	NA	NA	NA	NA	no	no	NA	NA	NA	NA	no	no	NA	NA	NA	yes	yes	ErmC.3000250.M12730.779_1514.501	99.86	55.7	yes	partial	Erm_33_.3000599.NC_005076.9897_10629.511	95.74	24.1	yes	no	NA	NA	NA	NA	no	NA
16TB0577	Staphylococcus epidermidis	no	NA	no	NA	NA	NA	-		no	no	NA	NA	NA	NA	no	NA	NA	NA	NA	no	no	NA	NA	NA	NA	no	no	NA	NA	NA	no	no	NA	NA	NA	NA	no	NA	NA	NA	NA	partial	Helicobacter_pylori_16S.3003510.CP003904.1.1511156_1512657.4114	90.78	37	yes	no	NA
16TB0578	Staphylococcus epidermidis	no	NA	no	NA	NA	NA	-		no	no	NA	NA	NA	NA	no	NA	NA	NA	NA	no	no	NA	NA	NA	NA	no	no	NA	NA	NA	no	no	NA	NA	NA	NA	no	NA	NA	NA	NA	no	NA	NA	NA	NA	no	NA
16TB0579	Staphylococcus epidermidis	no	NA	no	NA	NA	NA	-		no	no	NA	NA	NA	NA	no	NA	NA	NA	NA	no	no	NA	NA	NA	NA	no	no	NA	NA	NA	no	no	NA	NA	NA	NA	no	NA	NA	NA	NA	no	NA	NA	NA	NA	no	NA
16TB0580	Staphylococcus epidermidis	no	NA	no	NA	NA	NA	-		no	no	NA	NA	NA	NA	no	NA	NA	NA	NA	no	no	NA	NA	NA	NA	no	no	NA	NA	NA	no	no	NA	NA	NA	NA	no	NA	NA	NA	NA	partial	Helicobacter_pylori_16S.3003510.CP003904.1.1511156_1512657.4114	90.78	13.2	yes	no	NA
16TB0581	Staphylococcus epidermidis	no	NA	no	NA	NA	NA	-		no	no	NA	NA	NA	NA	no	NA	NA	NA	NA	no	no	NA	NA	NA	NA	no	no	NA	NA	NA	no	no	NA	NA	NA	NA	no	NA	NA	NA	NA	no	NA	NA	NA	NA	no	NA
16TB0582	Staphylococcus simulans	no	NA	no	NA	NA	NA	-		no	no	NA	NA	NA	NA	no	NA	NA	NA	NA	no	no	NA	NA	NA	NA	no	no	NA	NA	NA	no	no	NA	NA	NA	NA	no	NA	NA	NA	NA	partial	Helicobacter_pylori_16S.3003510.CP003904.1.1511156_1512657.4114	90.07	11.1	yes	no	NA
16TB0583	Staphylococcus simulans	no	NA	no	NA	NA	NA	-		no	no	NA	NA	NA	NA	no	NA	NA	NA	NA	no	no	NA	NA	NA	NA	no	no	NA	NA	NA	yes	yes	ErmC.3000250.M12730.779_1514.501	99.86	10.4	yes	partial	Erm_33_.3000599.NC_005076.9897_10629.511	95.74	4.7	yes	no	NA	NA	NA	NA	no	NA
16TB0584	Staphylococcus xylosus	no	NA	no	NA	NA	NA	-		no	no	NA	NA	NA	NA	no	NA	NA	NA	NA	no	no	NA	NA	NA	NA	no	no	NA	NA	NA	no	no	NA	NA	NA	NA	no	NA	NA	NA	NA	no	NA	NA	NA	NA	no	NA
16TB0585	Staphylococcus warneri	no	NA	no	NA	NA	NA	-		no	no	NA	NA	NA	NA	no	NA	NA	NA	NA	no	no	NA	NA	NA	NA	no	no	NA	NA	NA	no	no	NA	NA	NA	NA	no	NA	NA	NA	NA	no	NA	NA	NA	NA	no	NA
16TB0586	Staphylococcus caprae	no	NA	no	NA	NA	NA	-		no	no	NA	NA	NA	NA	no	NA	NA	NA	NA	no	no	NA	NA	NA	NA	no	no	NA	NA	NA	no	no	NA	NA	NA	NA	no	NA	NA	NA	NA	partial	Helicobacter_pylori_16S.3003510.CP003904.1.1511156_1512657.4114	90.78	64.6	yes	no	NA
16TB0587	Staphylococcus haemolyticus	yes	41.6	yes	yes	99.85	mecA.3000617.KC243783.0_2007.227	NA		no	no	NA	NA	NA	NA	yes	APH_3___IIIa.3002647.CP004067.52914_53709.233	100	32	no	no	no	NA	NA	NA	NA	no	no	NA	NA	NA	no	no	NA	NA	NA	NA	no	NA	NA	NA	NA	no	NA	NA	NA	NA	no	NA
16TB0588	NA	partial	24.6	no	yes	99.83	mecA.3000617.KC243783.0_2007.227	NA		no	no	NA	NA	NA	NA	no	NA	NA	NA	NA	no	no	NA	NA	NA	NA	no	no	NA	NA	NA	no	no	NA	NA	NA	NA	no	NA	NA	NA	NA	no	NA	NA	NA	NA	no	NA
16TB0589	Staphylococcus saprophyticus	no	NA	no	NA	NA	NA	NA		no	no	NA	NA	NA	NA	no	NA	NA	NA	NA	no	no	NA	NA	NA	NA	no	no	NA	NA	NA	no	no	NA	NA	NA	NA	no	NA	NA	NA	NA	partial	Helicobacter_pylori_16S.3003510.CP003904.1.1511156_1512657.4114	90.78	13.2	yes	no	NA
16TB0590	Staphylococcus epidermidis	no	NA	no	NA	NA	NA	NA		no	no	NA	NA	NA	NA	no	NA	NA	NA	NA	no	no	NA	NA	NA	NA	no	no	NA	NA	NA	no	no	NA	NA	NA	NA	no	NA	NA	NA	NA	no	NA	NA	NA	NA	no	NA
16TB0591	Staphylococcus warneri	no	NA	no	NA	NA	NA	-		no	no	NA	NA	NA	NA	no	NA	NA	NA	NA	no	no	NA	NA	NA	NA	no	no	NA	NA	NA	no	no	NA	NA	NA	NA	no	NA	NA	NA	NA	no	NA	NA	NA	NA	no	NA
16TB0592	Staphylococcus saprophyticus	no	NA	no	NA	NA	NA	-		no	no	NA	NA	NA	NA	no	NA	NA	NA	NA	no	no	NA	NA	NA	NA	no	no	NA	NA	NA	no	no	NA	NA	NA	NA	no	NA	NA	NA	NA	no	NA	NA	NA	NA	no	NA
16TB0593	Staphylococcus saprophyticus	yes	133.3	yes	yes	99.9	mecA.3000617.KC243783.0_2007.227	100		yes	yes	AAC_6___Ie_APH_2____Ia.3002597.NC_005024.42504_43944.305	99.93	60.5	no	no	NA	NA	NA	NA	no	no	NA	NA	NA	NA	no	no	NA	NA	NA	yes	yes	ErmC.3000250.M12730.779_1514.501	99.86	45.9	yes	partial	Erm_33_.3000599.NC_005076.9897_10629.511	95.74	23.1	yes	partial	Helicobacter_pylori_16S.3003510.CP003904.1.1511156_1512657.4114	90.78	0.8	yes	no	NA
16TB0594	Staphylococcus epidermidis	yes	88.6	yes	yes	99.9	mecA.3000617.KC243783.0_2007.227	100		yes	yes	AAC_6___Ie_APH_2____Ia.3002597.NC_005024.42504_43944.305	100	122	no	no	NA	NA	NA	NA	no	no	NA	NA	NA	NA	yes	yes	ErmA.3000347.NC_009632.49744_50476.554	100	207.2	no	no	NA	NA	NA	NA	no	NA	NA	NA	NA	partial	Helicobacter_pylori_16S.3003510.CP003904.1.1511156_1512657.4114	90.78	45.6	yes	no	NA
16TB0595	Staphylococcus epidermidis	no	NA	no	NA	NA	NA	-		no	no	NA	NA	NA	NA	no	NA	NA	NA	NA	no	no	NA	NA	NA	NA	no	no	NA	NA	NA	no	no	NA	NA	NA	NA	no	NA	NA	NA	NA	no	NA	NA	NA	NA	partial	Mycoplasma_hominis_23S.3004176.CP011538.1.333282_336166.4166
16TB0596	Staphylococcus saprophyticus	no	NA	no	NA	NA	NA	-		no	no	NA	NA	NA	NA	no	NA	NA	NA	NA	no	no	NA	NA	NA	NA	no	no	NA	NA	NA	no	no	NA	NA	NA	NA	no	NA	NA	NA	NA	partial	Helicobacter_pylori_16S.3003510.CP003904.1.1511156_1512657.4114	90.78	31.6	yes	no	NA
16TB0597	Staphylococcus epidermidis	no	NA	no	NA	NA	NA	-		no	no	NA	NA	NA	NA	no	NA	NA	NA	NA	no	no	NA	NA	NA	NA	no	no	NA	NA	NA	no	no	NA	NA	NA	NA	no	NA	NA	NA	NA	no	NA	NA	NA	NA	no	NA
16TB0598	Staphylococcus epidermidis	no	NA	no	NA	NA	NA	-		no	no	NA	NA	NA	NA	no	NA	NA	NA	NA	no	no	NA	NA	NA	NA	no	no	NA	NA	NA	no	no	NA	NA	NA	NA	no	NA	NA	NA	NA	no	NA	NA	NA	NA	no	NA
16TB0599	Staphylococcus epidermidis	yes	70.2	yes	yes	99.9	mecA.3000617.KC243783.0_2007.227	100		yes	yes	AAC_6___Ie_APH_2____Ia.3002597.NC_005024.42504_43944.305	99.93	33.6	no	no	NA	NA	NA	NA	no	no	NA	NA	NA	NA	no	no	NA	NA	NA	yes	yes	ErmC.3000250.M12730.779_1514.501	99.86	32.3	yes	partial	Erm_33_.3000599.NC_005076.9897_10629.511	95.74	7.4	yes	no	NA	NA	NA	NA	no	NA
16TB0600	Staphylococcus epidermidis	no	NA	no	NA	NA	NA	-		no	no	NA	NA	NA	NA	no	NA	NA	NA	NA	no	no	NA	NA	NA	NA	no	no	NA	NA	NA	no	no	NA	NA	NA	NA	no	NA	NA	NA	NA	no	NA	NA	NA	NA	partial	Mycoplasma_hominis_23S.3004176.CP011538.1.333282_336166.4166
16TB0601	Staphylococcus warneri	no	NA	no	NA	NA	NA	-		no	no	NA	NA	NA	NA	no	NA	NA	NA	NA	no	no	NA	NA	NA	NA	no	no	NA	NA	NA	no	no	NA	NA	NA	NA	no	NA	NA	NA	NA	partial	Helicobacter_pylori_16S.3003510.CP003904.1.1511156_1512657.4114	90.78	57.5	yes	no	NA
16TB0604	Staphylococcus epidermidis	yes	139.6	yes	yes	99.85	mecA.3000617.KC243783.0_2007.227	100		no	no	NA	NA	NA	NA	no	NA	NA	NA	NA	no	no	NA	NA	NA	NA	no	no	NA	NA	NA	no	no	NA	NA	NA	NA	no	NA	NA	NA	NA	no	NA	NA	NA	NA	no	NA
16TB0605	Staphylococcus epidermidis	yes	71.2	yes	yes	99.9	mecA.3000617.KC243783.0_2007.227	100		yes	yes	AAC_6___Ie_APH_2____Ia.3002597.NC_005024.42504_43944.305	99.93	44.8	no	no	NA	NA	NA	NA	no	no	NA	NA	NA	NA	no	no	NA	NA	NA	yes	yes	ErmC.3000250.M12730.779_1514.501	99.86	30.9	yes	partial	Erm_33_.3000599.NC_005076.9897_10629.511	96.3	17.8	yes	partial	Helicobacter_pylori_16S.3003510.CP003904.1.1511156_1512657.4114	90.78	31.1	yes	no	NA
16TB0606	Staphylococcus epidermidis	yes	121.2	yes	yes	99.9	mecA.3000617.KC243783.0_2007.227	100		yes	yes	AAC_6___Ie_APH_2____Ia.3002597.NC_005024.42504_43944.305	100	116.9	no	no	NA	NA	NA	NA	no	no	NA	NA	NA	NA	no	no	NA	NA	NA	yes	yes	ErmC.3000250.M12730.779_1514.501	99.86	1847.4	yes	partial	Erm_33_.3000599.NC_005076.9897_10629.511	95.74	371.4	yes	no	NA	NA	NA	NA	no	NA
16TB0607	Staphylococcus epidermidis	no	NA	no	NA	NA	NA	NA		no	no	NA	NA	NA	NA	no	NA	NA	NA	NA	no	no	NA	NA	NA	NA	no	no	NA	NA	NA	no	no	NA	NA	NA	NA	no	NA	NA	NA	NA	no	NA	NA	NA	NA	no	NA
16TB0608	Staphylococcus epidermidis	yes	41.5	yes	yes	99.9	mecA.3000617.KC243783.0_2007.227	NA		no	no	NA	NA	NA	NA	no	NA	NA	NA	NA	no	no	NA	NA	NA	NA	no	no	NA	NA	NA	yes	yes	ErmC.3000250.M12730.779_1514.501	99.86	1807.3	yes	partial	Erm_33_.3000599.NC_005076.9897_10629.511	95.74	815.7	yes	no	NA	NA	NA	NA	no	NA
16TB0609	Staphylococcus epidermidis	no	NA	no	NA	NA	NA	-		no	no	NA	NA	NA	NA	no	NA	NA	NA	NA	no	no	NA	NA	NA	NA	no	no	NA	NA	NA	no	no	NA	NA	NA	NA	no	NA	NA	NA	NA	no	NA	NA	NA	NA	no	NA
16TB0610	Staphylococcus epidermidis	no	NA	no	NA	NA	NA	-		no	no	NA	NA	NA	NA	no	NA	NA	NA	NA	no	no	NA	NA	NA	NA	no	no	NA	NA	NA	no	no	NA	NA	NA	NA	no	NA	NA	NA	NA	no	NA	NA	NA	NA	no	NA
16TB0611	Staphylococcus warneri	no	NA	no	NA	NA	NA	-		no	no	NA	NA	NA	NA	no	NA	NA	NA	NA	no	no	NA	NA	NA	NA	no	no	NA	NA	NA	no	no	NA	NA	NA	NA	no	NA	NA	NA	NA	partial	Helicobacter_pylori_16S.3003510.CP003904.1.1511156_1512657.4114	90.78	27.8	yes	partial	Mycoplasma_hominis_23S.3004176.CP011538.1.333282_336166.4166
16TB0612	Staphylococcus epidermidis	no	NA	no	NA	NA	NA	-		no	no	NA	NA	NA	NA	no	NA	NA	NA	NA	no	no	NA	NA	NA	NA	no	no	NA	NA	NA	no	no	NA	NA	NA	NA	no	NA	NA	NA	NA	no	NA	NA	NA	NA	no	NA
16TB0613	Staphylococcus epidermidis	no	NA	no	NA	NA	NA	-		no	no	NA	NA	NA	NA	no	NA	NA	NA	NA	no	no	NA	NA	NA	NA	no	no	NA	NA	NA	no	no	NA	NA	NA	NA	no	NA	NA	NA	NA	no	NA	NA	NA	NA	no	NA
16TB0614	Staphylococcus epidermidis	no	NA	no	NA	NA	NA	NA		no	no	NA	NA	NA	NA	no	NA	NA	NA	NA	no	no	NA	NA	NA	NA	no	no	NA	NA	NA	no	no	NA	NA	NA	NA	no	NA	NA	NA	NA	partial	Helicobacter_pylori_16S.3003510.CP003904.1.1511156_1512657.4114	90.78	27	yes	partial	Mycoplasma_hominis_23S.3004176.CP011538.1.333282_336166.4166
16TB0615	Staphylococcus capitis	no	NA	no	NA	NA	NA	-		no	no	NA	NA	NA	NA	no	NA	NA	NA	NA	no	no	NA	NA	NA	NA	no	no	NA	NA	NA	no	no	NA	NA	NA	NA	no	NA	NA	NA	NA	no	NA	NA	NA	NA	no	NA
16TB0616	Staphylococcus epidermidis	no	NA	no	NA	NA	NA	-		no	no	NA	NA	NA	NA	no	NA	NA	NA	NA	no	no	NA	NA	NA	NA	no	no	NA	NA	NA	no	no	NA	NA	NA	NA	no	NA	NA	NA	NA	no	NA	NA	NA	NA	no	NA
16TB0617	Staphylococcus epidermidis	no	NA	no	NA	NA	NA	NA		no	no	NA	NA	NA	NA	no	NA	NA	NA	NA	no	no	NA	NA	NA	NA	no	no	NA	NA	NA	no	no	NA	NA	NA	NA	no	NA	NA	NA	NA	partial	Helicobacter_pylori_16S.3003510.CP003904.1.1511156_1512657.4114	90.78	43	yes	no	NA
16TB0618	Staphylococcus epidermidis	no	NA	no	NA	NA	NA	-		no	no	NA	NA	NA	NA	no	NA	NA	NA	NA	no	no	NA	NA	NA	NA	no	no	NA	NA	NA	no	no	NA	NA	NA	NA	no	NA	NA	NA	NA	no	NA	NA	NA	NA	no	NA
16TB0619	Staphylococcus epidermidis	yes	84.6	yes	yes	99.9	mecA.3000617.KC243783.0_2007.227	100		no	no	NA	NA	NA	NA	no	NA	NA	NA	NA	no	no	NA	NA	NA	NA	no	no	NA	NA	NA	no	no	NA	NA	NA	NA	no	NA	NA	NA	NA	no	NA	NA	NA	NA	no	NA
16TB0620	Staphylococcus hominis	no	NA	no	NA	NA	NA	-		no	no	NA	NA	NA	NA	no	NA	NA	NA	NA	no	no	NA	NA	NA	NA	no	no	NA	NA	NA	no	no	NA	NA	NA	NA	no	NA	NA	NA	NA	partial	Helicobacter_pylori_16S.3003510.CP003904.1.1511156_1512657.4114	90.78	38.1	yes	no	NA
16TB0621	Staphylococcus epidermidis	no	NA	no	NA	NA	NA	-		no	no	NA	NA	NA	NA	no	NA	NA	NA	NA	no	no	NA	NA	NA	NA	no	no	NA	NA	NA	no	no	NA	NA	NA	NA	no	NA	NA	NA	NA	partial	Helicobacter_pylori_16S.3003510.CP003904.1.1511156_1512657.4114	90.78	60.3	yes	no	NA
16TB0622	Staphylococcus epidermidis	yes	66.8	yes	yes	99.85	mecA.3000617.KC243783.0_2007.227	NA		yes	yes	AAC_6___Ie_APH_2____Ia.3002597.NC_005024.42504_43944.305	100	35	no	no	NA	NA	NA	NA	no	no	NA	NA	NA	NA	no	no	NA	NA	NA	no	no	NA	NA	NA	NA	no	NA	NA	NA	NA	partial	Helicobacter_pylori_16S.3003510.CP003904.1.1511156_1512657.4114	90.78	38	yes	no	NA
16TB0623	Staphylococcus caprae	no	NA	no	NA	NA	NA	-		no	no	NA	NA	NA	NA	no	NA	NA	NA	NA	no	no	NA	NA	NA	NA	no	no	NA	NA	NA	no	no	NA	NA	NA	NA	no	NA	NA	NA	NA	no	NA	NA	NA	NA	no	NA
16TB0624	Staphylococcus saprophyticus	no	NA	no	NA	NA	NA	-		no	no	NA	NA	NA	NA	no	NA	NA	NA	NA	no	no	NA	NA	NA	NA	no	no	NA	NA	NA	no	no	NA	NA	NA	NA	no	NA	NA	NA	NA	no	NA	NA	NA	NA	no	NA
16TB0625	Staphylococcus epidermidis	no	NA	no	NA	NA	NA	NA		no	no	NA	NA	NA	NA	no	NA	NA	NA	NA	no	no	NA	NA	NA	NA	no	no	NA	NA	NA	no	no	NA	NA	NA	NA	no	NA	NA	NA	NA	no	NA	NA	NA	NA	no	NA
16TB0626	Staphylococcus epidermidis	no	NA	no	NA	NA	NA	NA		no	no	NA	NA	NA	NA	no	NA	NA	NA	NA	no	no	NA	NA	NA	NA	no	no	NA	NA	NA	no	no	NA	NA	NA	NA	no	NA	NA	NA	NA	no	NA	NA	NA	NA	no	NA
16TB0627	Staphylococcus epidermidis	no	NA	no	NA	NA	NA	-		no	no	NA	NA	NA	NA	no	NA	NA	NA	NA	no	no	NA	NA	NA	NA	no	no	NA	NA	NA	no	no	NA	NA	NA	NA	no	NA	NA	NA	NA	no	NA	NA	NA	NA	no	NA
16TB0628	Staphylococcus saprophyticus	no	NA	no	NA	NA	NA	NA		no	no	NA	NA	NA	NA	no	NA	NA	NA	NA	no	no	NA	NA	NA	NA	no	no	NA	NA	NA	no	no	NA	NA	NA	NA	no	NA	NA	NA	NA	no	NA	NA	NA	NA	no	NA
16TB0629	Staphylococcus saprophyticus	no	NA	no	NA	NA	NA	-		no	no	NA	NA	NA	NA	no	NA	NA	NA	NA	yes	yes	Enterococcus_faecium_chloramphenicol.3004456.NC_005000.1.17463_18111.4428	93.67	146.7	yes	no	no	NA	NA	NA	no	no	NA	NA	NA	NA	no	NA	NA	NA	NA	partial	Helicobacter_pylori_16S.3003510.CP003904.1.1511156_1512657.4114	90.07	1.3	yes	no	NA
16TB0631	Staphylococcus saprophyticus	no	NA	no	NA	NA	NA	-		no	no	NA	NA	NA	NA	no	NA	NA	NA	NA	no	no	NA	NA	NA	NA	no	no	NA	NA	NA	no	no	NA	NA	NA	NA	no	NA	NA	NA	NA	no	NA	NA	NA	NA	partial	Mycoplasma_hominis_23S.3004176.CP011538.1.333282_336166.4166
16TB0632	Staphylococcus saprophyticus	no	NA	no	NA	NA	NA	-		no	no	NA	NA	NA	NA	no	NA	NA	NA	NA	no	no	NA	NA	NA	NA	no	no	NA	NA	NA	no	no	NA	NA	NA	NA	no	NA	NA	NA	NA	no	NA	NA	NA	NA	partial	Mycoplasma_hominis_23S.3004176.CP011538.1.333282_336166.4166
16TB0633	Staphylococcus epidermidis	interrupted	113.6	no	yes	99.9	mecA.3000617.KC243783.0_2007.227	-		interrupted	no	AAC_6___Ie_APH_2____Ia.3002597.NC_005024.42504_43944.305	100	75.8	no	no	NA	NA	NA	NA	no	no	NA	NA	NA	NA	yes	yes	ErmA.3000347.NC_009632.49744_50476.554	100	61.3	no	no	NA	NA	NA	NA	no	NA	NA	NA	NA	partial	Helicobacter_pylori_16S.3003510.CP003904.1.1511156_1512657.4114	90.78	29.3	yes	no	NA
16TB0634	Staphylococcus epidermidis	no	NA	no	NA	NA	NA	-		no	no	NA	NA	NA	NA	no	NA	NA	NA	NA	no	no	NA	NA	NA	NA	no	no	NA	NA	NA	no	no	NA	NA	NA	NA	no	NA	NA	NA	NA	no	NA	NA	NA	NA	no	NA
16TB0636	Staphylococcus saprophyticus	no	NA	no	NA	NA	NA	-		no	no	NA	NA	NA	NA	no	NA	NA	NA	NA	no	no	NA	NA	NA	NA	no	no	NA	NA	NA	yes	yes	ErmC.3000250.M12730.779_1514.501	95.65	347.3	yes	partial	Erm_33_.3000599.NC_005076.9897_10629.511	98.48	342.4	yes	no	NA	NA	NA	NA	no	NA
16TB0638	Staphylococcus epidermidis	no	NA	no	NA	NA	NA	-		no	no	NA	NA	NA	NA	no	NA	NA	NA	NA	no	no	NA	NA	NA	NA	no	no	NA	NA	NA	no	no	NA	NA	NA	NA	no	NA	NA	NA	NA	partial	Helicobacter_pylori_16S.3003510.CP003904.1.1511156_1512657.4114	90.78	37.3	yes	no	NA
16TB0639	Staphylococcus epidermidis	no	NA	no	NA	NA	NA	-		no	no	NA	NA	NA	NA	no	NA	NA	NA	NA	no	no	NA	NA	NA	NA	no	no	NA	NA	NA	no	no	NA	NA	NA	NA	no	NA	NA	NA	NA	no	NA	NA	NA	NA	no	NA
16TB0640	Staphylococcus epidermidis	no	NA	no	NA	NA	NA	-		no	no	NA	NA	NA	NA	no	NA	NA	NA	NA	no	no	NA	NA	NA	NA	no	no	NA	NA	NA	no	no	NA	NA	NA	NA	no	NA	NA	NA	NA	no	NA	NA	NA	NA	no	NA
16TB0641	Staphylococcus saprophyticus	no	NA	no	NA	NA	NA	-		no	no	NA	NA	NA	NA	no	NA	NA	NA	NA	no	no	NA	NA	NA	NA	no	no	NA	NA	NA	no	no	NA	NA	NA	NA	no	NA	NA	NA	NA	partial	Helicobacter_pylori_16S.3003510.CP003904.1.1511156_1512657.4114	90.78	87.1	yes	no	NA
16TB0643	Staphylococcus saprophyticus	no	NA	no	NA	NA	NA	NA		no	no	NA	NA	NA	NA	no	NA	NA	NA	NA	no	no	NA	NA	NA	NA	no	no	NA	NA	NA	no	no	NA	NA	NA	NA	no	NA	NA	NA	NA	no	NA	NA	NA	NA	no	NA
16TB0644	Staphylococcus saprophyticus	no	NA	no	NA	NA	NA	NA		no	no	NA	NA	NA	NA	no	NA	NA	NA	NA	no	no	NA	NA	NA	NA	no	no	NA	NA	NA	no	no	NA	NA	NA	NA	no	NA	NA	NA	NA	no	NA	NA	NA	NA	no	NA
16TB0645	Staphylococcus epidermidis	no	NA	no	NA	NA	NA	-		no	no	NA	NA	NA	NA	no	NA	NA	NA	NA	no	no	NA	NA	NA	NA	no	no	NA	NA	NA	no	no	NA	NA	NA	NA	no	NA	NA	NA	NA	no	NA	NA	NA	NA	no	NA
16TB0646	Staphylococcus saprophyticus	no	NA	no	NA	NA	NA	-		no	no	NA	NA	NA	NA	no	NA	NA	NA	NA	no	no	NA	NA	NA	NA	no	no	NA	NA	NA	no	no	NA	NA	NA	NA	no	NA	NA	NA	NA	partial	Helicobacter_pylori_16S.3003510.CP003904.1.1511156_1512657.4114	90.78	16.3	yes	no	NA
16TB0647	Staphylococcus epidermidis	partial	1.4	no	no	99.54	mecA.3000617.KC243783.0_2007.227	-		no	no	NA	NA	NA	NA	no	NA	NA	NA	NA	no	no	NA	NA	NA	NA	no	no	NA	NA	NA	no	no	NA	NA	NA	NA	no	NA	NA	NA	NA	partial	Helicobacter_pylori_16S.3003510.CP003904.1.1511156_1512657.4114	90.78	39.5	yes	no	NA
16TB0648	Staphylococcus epidermidis	no	NA	no	NA	NA	NA	-		no	no	NA	NA	NA	NA	no	NA	NA	NA	NA	no	no	NA	NA	NA	NA	no	no	NA	NA	NA	no	no	NA	NA	NA	NA	no	NA	NA	NA	NA	partial	Helicobacter_pylori_16S.3003510.CP003904.1.1511156_1512657.4114	90.78	18.2	yes	no	NA
16TB0649	Staphylococcus saprophyticus	no	NA	no	NA	NA	NA	NA		no	no	NA	NA	NA	NA	no	NA	NA	NA	NA	no	no	NA	NA	NA	NA	no	no	NA	NA	NA	partial	no	ErmC.3000250.M12730.779_1514.501	100	2.7	no	no	NA	NA	NA	NA	no	NA	NA	NA	NA	no	NA
16TB0650	Staphylococcus epidermidis	no	NA	no	NA	NA	NA	-		no	no	NA	NA	NA	NA	no	NA	NA	NA	NA	no	no	NA	NA	NA	NA	no	no	NA	NA	NA	no	no	NA	NA	NA	NA	no	NA	NA	NA	NA	no	NA	NA	NA	NA	no	NA
[truncated: 314 more columns]
