# Supplementary material for: Known mechanisms cannot account for a third of reduced susceptibility in non-aureus staphylococci
Source: NPJ Antimicrob Resist. 2023 Nov 13;1:15. doi: 10.1038/s44259-023-00008-1 (PMC11721661; doi:10.1038/s44259-023-00008-1)
Supplement: Supplementary file 7 — Supp Data 5 [file 44259_2023_8_MOESM7_ESM.csv]

Supplementary Table 5
Full list of all reference genes/mutations from the CARD database analysed for presence/absence using ARIBA.
name	BiorepositoryNo	AAC_6___Ie_APH_2____Ia.assembled	AAC_6___Ie_APH_2____Ia.match	AAC_6___Ie_APH_2____Ia.ref_seq	AAC_6___Ie_APH_2____Ia.pct_id	AAC_6___Ie_APH_2____Ia.ctg_cov	AAC_6___Ie_APH_2____Ia.novel_var	AAC_6___Ie_APH_2____Ia.A303D	AAC_6___Ie_APH_2____Ia.A437V	AAC_6___Ie_APH_2____Ia.D301Y	AAC_6___Ie_APH_2____Ia.D313Y	AAC_6___Ie_APH_2____Ia.G311C	AAC_6___Ie_APH_2____Ia.H310N	AAC_6___Ie_APH_2____Ia.I134fs	AAC_6___Ie_APH_2____Ia.I351fs	AAC_6___Ie_APH_2____Ia.K299I	AAC_6___Ie_APH_2____Ia.Q308K	AAC_6___Ie_APH_2____Ia.R300L	AAC_6___Ie_APH_2____Ia.R307I	ANT_4___Ib.assembled	ANT_4___Ib.match	ANT_4___Ib.ref_seq	ANT_4___Ib.pct_id	ANT_4___Ib.ctg_cov	ANT_4___Ib.novel_var	ANT_4___Ib.T193S	ANT_6__Ia.assembled	ANT_6__Ia.match	ANT_6__Ia.ref_seq	ANT_6__Ia.pct_id	ANT_6__Ia.ctg_cov	ANT_6__Ia.novel_var	ANT_6__Ia.D218S	ANT_6__Ia.E201G	ANT_6__Ia.F186H	ANT_6__Ia.I237fs	ANT_6__Ia.K199E	ANT_6__Ia.K215R	ANT_6__Ia.L103F	ANT_6__Ia.L180F	ANT_6__Ia.L184V	ANT_6__Ia.M192I	ANT_6__Ia.M91fs	ANT_6__Ia.N214E	ANT_6__Ia.N223E	ANT_6__Ia.R224K	ANT_6__Ia.S203K	ANT_6__Ia.Y212F	ANT_9__Ia.assembled
15TB0524_S14	16TB0524	no	no	NA	NA	NA	NA	NA	NA	NA	NA	NA	NA	NA	NA	NA	NA	NA	NA	no	no	NA	NA	NA	NA	NA	no	no	NA	NA	NA	NA	NA	NA	NA	NA	NA	NA	NA	NA	NA	NA	NA	NA	NA	NA	NA	NA	no
15TB0527_S84	16TB0527	no	no	NA	NA	NA	NA	NA	NA	NA	NA	NA	NA	NA	NA	NA	NA	NA	NA	no	no	NA	NA	NA	NA	NA	no	no	NA	NA	NA	NA	NA	NA	NA	NA	NA	NA	NA	NA	NA	NA	NA	NA	NA	NA	NA	NA	no
15TB0528_S79	16TB0528	no	no	NA	NA	NA	NA	NA	NA	NA	NA	NA	NA	NA	NA	NA	NA	NA	NA	no	no	NA	NA	NA	NA	NA	no	no	NA	NA	NA	NA	NA	NA	NA	NA	NA	NA	NA	NA	NA	NA	NA	NA	NA	NA	NA	NA	no
15TB0529_S55	16TB0529	yes	yes	AAC_6___Ie_APH_2____Ia.3002597.NC_005024.42504_43944.305	100	51.6	no	no	no	no	no	no	no	no	no	no	no	no	no	no	no	NA	NA	NA	NA	NA	no	no	NA	NA	NA	NA	NA	NA	NA	NA	NA	NA	NA	NA	NA	NA	NA	NA	NA	NA	NA	NA	no
15TB0532_S110	16TB0532	no	no	NA	NA	NA	NA	NA	NA	NA	NA	NA	NA	NA	NA	NA	NA	NA	NA	no	no	NA	NA	NA	NA	NA	no	no	NA	NA	NA	NA	NA	NA	NA	NA	NA	NA	NA	NA	NA	NA	NA	NA	NA	NA	NA	NA	no
15TB0533_S107	16TB0533	no	no	NA	NA	NA	NA	NA	NA	NA	NA	NA	NA	NA	NA	NA	NA	NA	NA	no	no	NA	NA	NA	NA	NA	no	no	NA	NA	NA	NA	NA	NA	NA	NA	NA	NA	NA	NA	NA	NA	NA	NA	NA	NA	NA	NA	no
15TB0706_S1	15TB0706	yes	yes	AAC_6___Ie_APH_2____Ia.3002597.NC_005024.42504_43944.305	100	61.7	no	no	no	no	no	no	no	no	no	no	no	no	no	no	no	NA	NA	NA	NA	NA	no	no	NA	NA	NA	NA	NA	NA	NA	NA	NA	NA	NA	NA	NA	NA	NA	NA	NA	NA	NA	NA	no
15TB0707_S155	15TB0707	yes	yes	AAC_6___Ie_APH_2____Ia.3002597.NC_005024.42504_43944.305	99.93	44.5	no	no	no	no	no	no	no	no	no	no	no	no	no	yes	yes	ANT_4___Ib.3003905.NC_013342.1.26737_27499.4615	100	144.8	no	no	no	no	NA	NA	NA	NA	NA	NA	NA	NA	NA	NA	NA	NA	NA	NA	NA	NA	NA	NA	NA	NA	no
15TB0708_S8	15TB0708	yes	yes	AAC_6___Ie_APH_2____Ia.3002597.NC_005024.42504_43944.305	99.93	47	no	no	no	no	no	no	no	no	no	no	no	no	no	yes	yes	ANT_4___Ib.3003905.NC_013342.1.26737_27499.4615	100	79.7	no	no	no	no	NA	NA	NA	NA	NA	NA	NA	NA	NA	NA	NA	NA	NA	NA	NA	NA	NA	NA	NA	NA	no
15TB0709_S14	15TB0709	yes	yes	AAC_6___Ie_APH_2____Ia.3002597.NC_005024.42504_43944.305	100	125.6	no	no	no	no	no	no	no	no	no	no	no	no	no	no	no	NA	NA	NA	NA	NA	no	no	NA	NA	NA	NA	NA	NA	NA	NA	NA	NA	NA	NA	NA	NA	NA	NA	NA	NA	NA	NA	no
15TB0710_S37	15TB0710	no	no	NA	NA	NA	NA	NA	NA	NA	NA	NA	NA	NA	NA	NA	NA	NA	NA	no	no	NA	NA	NA	NA	NA	no	no	NA	NA	NA	NA	NA	NA	NA	NA	NA	NA	NA	NA	NA	NA	NA	NA	NA	NA	NA	NA	no
15TB0713_S25	15TB0713	yes	yes	AAC_6___Ie_APH_2____Ia.3002597.NC_005024.42504_43944.305	100	34.8	no	no	no	no	no	no	no	no	no	no	no	no	no	yes	yes	ANT_4___Ib.3003905.NC_013342.1.26737_27499.4615	100	46.8	no	no	no	no	NA	NA	NA	NA	NA	NA	NA	NA	NA	NA	NA	NA	NA	NA	NA	NA	NA	NA	NA	NA	no
15TB0714_S12	15TB0714	no	no	NA	NA	NA	NA	NA	NA	NA	NA	NA	NA	NA	NA	NA	NA	NA	NA	no	no	NA	NA	NA	NA	NA	no	no	NA	NA	NA	NA	NA	NA	NA	NA	NA	NA	NA	NA	NA	NA	NA	NA	NA	NA	NA	NA	no
15TB0717_S106	15TB0717	no	no	NA	NA	NA	NA	NA	NA	NA	NA	NA	NA	NA	NA	NA	NA	NA	NA	no	no	NA	NA	NA	NA	NA	no	no	NA	NA	NA	NA	NA	NA	NA	NA	NA	NA	NA	NA	NA	NA	NA	NA	NA	NA	NA	NA	no
15TB0720_S6	15TB0720	yes	yes	AAC_6___Ie_APH_2____Ia.3002597.NC_005024.42504_43944.305	100	59.1	no	no	no	no	no	no	no	no	no	no	no	no	no	no	no	NA	NA	NA	NA	NA	no	no	NA	NA	NA	NA	NA	NA	NA	NA	NA	NA	NA	NA	NA	NA	NA	NA	NA	NA	NA	NA	no
15TB0722_S87	15TB0722	yes	yes	AAC_6___Ie_APH_2____Ia.3002597.NC_005024.42504_43944.305	99.93	73.4	no	no	no	no	no	no	no	no	no	no	no	no	no	yes	yes	ANT_4___Ib.3003905.NC_013342.1.26737_27499.4615	100	277.2	no	no	no	no	NA	NA	NA	NA	NA	NA	NA	NA	NA	NA	NA	NA	NA	NA	NA	NA	NA	NA	NA	NA	no
15TB0723_S2	15TB0723	yes	yes	AAC_6___Ie_APH_2____Ia.3002597.NC_005024.42504_43944.305	100	85.7	no	no	no	no	no	no	no	no	no	no	no	no	no	no	no	NA	NA	NA	NA	NA	no	no	NA	NA	NA	NA	NA	NA	NA	NA	NA	NA	NA	NA	NA	NA	NA	NA	NA	NA	NA	NA	no
15TB0724_S16	15TB0724	no	no	NA	NA	NA	NA	NA	NA	NA	NA	NA	NA	NA	NA	NA	NA	NA	NA	no	no	NA	NA	NA	NA	NA	no	no	NA	NA	NA	NA	NA	NA	NA	NA	NA	NA	NA	NA	NA	NA	NA	NA	NA	NA	NA	NA	no
15TB0725_S17	15TB0725	yes	yes	AAC_6___Ie_APH_2____Ia.3002597.NC_005024.42504_43944.305	100	50.5	no	no	no	no	no	no	no	no	no	no	no	no	no	no	no	NA	NA	NA	NA	NA	no	no	NA	NA	NA	NA	NA	NA	NA	NA	NA	NA	NA	NA	NA	NA	NA	NA	NA	NA	NA	NA	no
15TB0726_S3	15TB0726	yes	yes	AAC_6___Ie_APH_2____Ia.3002597.NC_005024.42504_43944.305	100	27	no	no	no	no	no	no	no	no	no	no	no	no	no	no	no	NA	NA	NA	NA	NA	no	no	NA	NA	NA	NA	NA	NA	NA	NA	NA	NA	NA	NA	NA	NA	NA	NA	NA	NA	NA	NA	no
15TB0727_S4	15TB0727	yes	yes	AAC_6___Ie_APH_2____Ia.3002597.NC_005024.42504_43944.305	100	47.3	no	no	no	no	no	no	no	no	no	no	no	no	no	no	no	NA	NA	NA	NA	NA	no	no	NA	NA	NA	NA	NA	NA	NA	NA	NA	NA	NA	NA	NA	NA	NA	NA	NA	NA	NA	NA	no
15TB0728_S126	15TB0728	yes	yes	AAC_6___Ie_APH_2____Ia.3002597.NC_005024.42504_43944.305	100	44.9	no	no	no	no	no	no	no	no	no	no	no	no	no	yes	yes	ANT_4___Ib.3003905.NC_013342.1.26737_27499.4615	100	87	no	no	no	no	NA	NA	NA	NA	NA	NA	NA	NA	NA	NA	NA	NA	NA	NA	NA	NA	NA	NA	NA	NA	no
15TB0733_S163	15TB0733	no	no	NA	NA	NA	NA	NA	NA	NA	NA	NA	NA	NA	NA	NA	NA	NA	NA	no	no	NA	NA	NA	NA	NA	no	no	NA	NA	NA	NA	NA	NA	NA	NA	NA	NA	NA	NA	NA	NA	NA	NA	NA	NA	NA	NA	no
15TB0734_S159	15TB0734	no	no	NA	NA	NA	NA	NA	NA	NA	NA	NA	NA	NA	NA	NA	NA	NA	NA	no	no	NA	NA	NA	NA	NA	no	no	NA	NA	NA	NA	NA	NA	NA	NA	NA	NA	NA	NA	NA	NA	NA	NA	NA	NA	NA	NA	no
15TB0735_S161	15TB0735	no	no	NA	NA	NA	NA	NA	NA	NA	NA	NA	NA	NA	NA	NA	NA	NA	NA	no	no	NA	NA	NA	NA	NA	no	no	NA	NA	NA	NA	NA	NA	NA	NA	NA	NA	NA	NA	NA	NA	NA	NA	NA	NA	NA	NA	no
15TB0736_S162	15TB0736	partial	no	AAC_6___Ie_APH_2____Ia.3002597.NC_005024.42504_43944.305	100	9	yes	no	no	no	no	no	no	no	yes	no	no	no	no	no	no	NA	NA	NA	NA	NA	no	no	NA	NA	NA	NA	NA	NA	NA	NA	NA	NA	NA	NA	NA	NA	NA	NA	NA	NA	NA	NA	no
15TB0737_S160	15TB0737	yes	yes	AAC_6___Ie_APH_2____Ia.3002597.NC_005024.42504_43944.305	100	35.5	no	no	no	no	no	no	no	no	no	no	no	no	no	no	no	NA	NA	NA	NA	NA	partial	no	ANT_6__Ia.3002626.NC_023287.1.60996_61860.4748	92.81	26.8	yes	no	no	no	no	no	no	no	no	no	no	yes	no	no	no	no	no	no
15TB0739_S167	15TB0739	yes	yes	AAC_6___Ie_APH_2____Ia.3002597.NC_005024.42504_43944.305	99.93	42.2	no	no	no	no	no	no	no	no	no	no	no	no	no	yes	yes	ANT_4___Ib.3003905.NC_013342.1.26737_27499.4615	100	64	no	no	no	no	NA	NA	NA	NA	NA	NA	NA	NA	NA	NA	NA	NA	NA	NA	NA	NA	NA	NA	NA	NA	no
15TB0743_S11	15TB0743	no	no	NA	NA	NA	NA	NA	NA	NA	NA	NA	NA	NA	NA	NA	NA	NA	NA	no	no	NA	NA	NA	NA	NA	no	no	NA	NA	NA	NA	NA	NA	NA	NA	NA	NA	NA	NA	NA	NA	NA	NA	NA	NA	NA	NA	no
15TB0748_S46	15TB0748	yes	yes	AAC_6___Ie_APH_2____Ia.3002597.NC_005024.42504_43944.305	100	48	no	no	no	no	no	no	no	no	no	no	no	no	no	no	no	NA	NA	NA	NA	NA	no	no	NA	NA	NA	NA	NA	NA	NA	NA	NA	NA	NA	NA	NA	NA	NA	NA	NA	NA	NA	NA	no
15TB0750_S150	15TB0750	yes	yes	AAC_6___Ie_APH_2____Ia.3002597.NC_005024.42504_43944.305	100	41.3	no	no	no	no	no	no	no	no	no	no	no	no	no	yes	yes	ANT_4___Ib.3003905.NC_013342.1.26737_27499.4615	100	103.6	no	no	no	no	NA	NA	NA	NA	NA	NA	NA	NA	NA	NA	NA	NA	NA	NA	NA	NA	NA	NA	NA	NA	no
15TB0752_S9	15TB0752	no	no	NA	NA	NA	NA	NA	NA	NA	NA	NA	NA	NA	NA	NA	NA	NA	NA	no	no	NA	NA	NA	NA	NA	no	no	NA	NA	NA	NA	NA	NA	NA	NA	NA	NA	NA	NA	NA	NA	NA	NA	NA	NA	NA	NA	no
15TB0753_S10	15TB0753	yes	yes	AAC_6___Ie_APH_2____Ia.3002597.NC_005024.42504_43944.305	100	79	no	no	no	no	no	no	no	no	no	no	no	no	no	no	no	NA	NA	NA	NA	NA	no	no	NA	NA	NA	NA	NA	NA	NA	NA	NA	NA	NA	NA	NA	NA	NA	NA	NA	NA	NA	NA	no
15TB0754_S157	15TB0754	yes	yes	AAC_6___Ie_APH_2____Ia.3002597.NC_005024.42504_43944.305	100	30.6	no	no	no	no	no	no	no	no	no	no	no	no	no	no	no	NA	NA	NA	NA	NA	no	no	NA	NA	NA	NA	NA	NA	NA	NA	NA	NA	NA	NA	NA	NA	NA	NA	NA	NA	NA	NA	no
15TB0756_S20	15TB0756	yes	yes	AAC_6___Ie_APH_2____Ia.3002597.NC_005024.42504_43944.305	100	86.9	no	no	no	no	no	no	no	no	no	no	no	no	no	no	no	NA	NA	NA	NA	NA	no	no	NA	NA	NA	NA	NA	NA	NA	NA	NA	NA	NA	NA	NA	NA	NA	NA	NA	NA	NA	NA	no
15TB0762_S45	15TB0762	no	no	NA	NA	NA	NA	NA	NA	NA	NA	NA	NA	NA	NA	NA	NA	NA	NA	no	no	NA	NA	NA	NA	NA	no	no	NA	NA	NA	NA	NA	NA	NA	NA	NA	NA	NA	NA	NA	NA	NA	NA	NA	NA	NA	NA	no
15TB0763_S21	15TB0763	yes	yes	AAC_6___Ie_APH_2____Ia.3002597.NC_005024.42504_43944.305	99.93	51.9	no	no	no	no	no	no	no	no	no	no	no	no	no	yes	yes	ANT_4___Ib.3003905.NC_013342.1.26737_27499.4615	100	126.1	no	no	no	no	NA	NA	NA	NA	NA	NA	NA	NA	NA	NA	NA	NA	NA	NA	NA	NA	NA	NA	NA	NA	no
15TB0765_S64	15TB0765	no	no	NA	NA	NA	NA	NA	NA	NA	NA	NA	NA	NA	NA	NA	NA	NA	NA	no	no	NA	NA	NA	NA	NA	no	no	NA	NA	NA	NA	NA	NA	NA	NA	NA	NA	NA	NA	NA	NA	NA	NA	NA	NA	NA	NA	no
15TB0766_S151	15TB0766	no	no	NA	NA	NA	NA	NA	NA	NA	NA	NA	NA	NA	NA	NA	NA	NA	NA	no	no	NA	NA	NA	NA	NA	no	no	NA	NA	NA	NA	NA	NA	NA	NA	NA	NA	NA	NA	NA	NA	NA	NA	NA	NA	NA	NA	no
15TB0768_S22	15TB0768	yes	yes	AAC_6___Ie_APH_2____Ia.3002597.NC_005024.42504_43944.305	100	35.1	no	no	no	no	no	no	no	no	no	no	no	no	no	no	no	NA	NA	NA	NA	NA	no	no	NA	NA	NA	NA	NA	NA	NA	NA	NA	NA	NA	NA	NA	NA	NA	NA	NA	NA	NA	NA	no
15TB0769_S152	15TB0769	yes	yes	AAC_6___Ie_APH_2____Ia.3002597.NC_005024.42504_43944.305	100	58.4	no	no	no	no	no	no	no	no	no	no	no	no	no	no	no	NA	NA	NA	NA	NA	no	no	NA	NA	NA	NA	NA	NA	NA	NA	NA	NA	NA	NA	NA	NA	NA	NA	NA	NA	NA	NA	no
15TB0770_S23	15TB0770	yes	yes	AAC_6___Ie_APH_2____Ia.3002597.NC_005024.42504_43944.305	100	70.7	no	no	no	no	no	no	no	no	no	no	no	no	no	no	no	NA	NA	NA	NA	NA	no	no	NA	NA	NA	NA	NA	NA	NA	NA	NA	NA	NA	NA	NA	NA	NA	NA	NA	NA	NA	NA	no
15TB0771_S24	15TB0771	yes	yes	AAC_6___Ie_APH_2____Ia.3002597.NC_005024.42504_43944.305	100	59.8	no	no	no	no	no	no	no	no	no	no	no	no	no	no	no	NA	NA	NA	NA	NA	no	no	NA	NA	NA	NA	NA	NA	NA	NA	NA	NA	NA	NA	NA	NA	NA	NA	NA	NA	NA	NA	no
15TB0772_S25	15TB0772	no	no	NA	NA	NA	NA	NA	NA	NA	NA	NA	NA	NA	NA	NA	NA	NA	NA	no	no	NA	NA	NA	NA	NA	no	no	NA	NA	NA	NA	NA	NA	NA	NA	NA	NA	NA	NA	NA	NA	NA	NA	NA	NA	NA	NA	no
15TB0778_S154	15TB0778	no	no	NA	NA	NA	NA	NA	NA	NA	NA	NA	NA	NA	NA	NA	NA	NA	NA	no	no	NA	NA	NA	NA	NA	no	no	NA	NA	NA	NA	NA	NA	NA	NA	NA	NA	NA	NA	NA	NA	NA	NA	NA	NA	NA	NA	no
15TB0783_S32	15TB0783	no	no	NA	NA	NA	NA	NA	NA	NA	NA	NA	NA	NA	NA	NA	NA	NA	NA	no	no	NA	NA	NA	NA	NA	no	no	NA	NA	NA	NA	NA	NA	NA	NA	NA	NA	NA	NA	NA	NA	NA	NA	NA	NA	NA	NA	no
15TB0785_S33	15TB0785	yes	yes	AAC_6___Ie_APH_2____Ia.3002597.NC_005024.42504_43944.305	100	92.9	no	no	no	no	no	no	no	no	no	no	no	no	no	no	no	NA	NA	NA	NA	NA	no	no	NA	NA	NA	NA	NA	NA	NA	NA	NA	NA	NA	NA	NA	NA	NA	NA	NA	NA	NA	NA	no
15TB0788_S34	15TB0788	no	no	NA	NA	NA	NA	NA	NA	NA	NA	NA	NA	NA	NA	NA	NA	NA	NA	yes	yes	ANT_4___Ib.3003905.NC_013342.1.26737_27499.4615	100	123.8	no	no	no	no	NA	NA	NA	NA	NA	NA	NA	NA	NA	NA	NA	NA	NA	NA	NA	NA	NA	NA	NA	NA	no
15TB0789_S35	15TB0789	no	no	NA	NA	NA	NA	NA	NA	NA	NA	NA	NA	NA	NA	NA	NA	NA	NA	no	no	NA	NA	NA	NA	NA	no	no	NA	NA	NA	NA	NA	NA	NA	NA	NA	NA	NA	NA	NA	NA	NA	NA	NA	NA	NA	NA	no
15TB0791_S104	15TB0791	no	no	NA	NA	NA	NA	NA	NA	NA	NA	NA	NA	NA	NA	NA	NA	NA	NA	yes	yes	ANT_4___Ib.3003905.NC_013342.1.26737_27499.4615	100	115.4	no	no	no	no	NA	NA	NA	NA	NA	NA	NA	NA	NA	NA	NA	NA	NA	NA	NA	NA	NA	NA	NA	NA	no
15TB0796_S37	15TB0796	no	no	NA	NA	NA	NA	NA	NA	NA	NA	NA	NA	NA	NA	NA	NA	NA	NA	no	no	NA	NA	NA	NA	NA	no	no	NA	NA	NA	NA	NA	NA	NA	NA	NA	NA	NA	NA	NA	NA	NA	NA	NA	NA	NA	NA	no
15TB0799_S38	15TB0799	no	no	NA	NA	NA	NA	NA	NA	NA	NA	NA	NA	NA	NA	NA	NA	NA	NA	no	no	NA	NA	NA	NA	NA	no	no	NA	NA	NA	NA	NA	NA	NA	NA	NA	NA	NA	NA	NA	NA	NA	NA	NA	NA	NA	NA	no
15TB0801_S39	15TB0801	no	no	NA	NA	NA	NA	NA	NA	NA	NA	NA	NA	NA	NA	NA	NA	NA	NA	no	no	NA	NA	NA	NA	NA	no	no	NA	NA	NA	NA	NA	NA	NA	NA	NA	NA	NA	NA	NA	NA	NA	NA	NA	NA	NA	NA	no
15TB0802_S40	15TB0802	no	no	NA	NA	NA	NA	NA	NA	NA	NA	NA	NA	NA	NA	NA	NA	NA	NA	no	no	NA	NA	NA	NA	NA	no	no	NA	NA	NA	NA	NA	NA	NA	NA	NA	NA	NA	NA	NA	NA	NA	NA	NA	NA	NA	NA	no
15TB0805_S41	15TB0805	no	no	NA	NA	NA	NA	NA	NA	NA	NA	NA	NA	NA	NA	NA	NA	NA	NA	no	no	NA	NA	NA	NA	NA	no	no	NA	NA	NA	NA	NA	NA	NA	NA	NA	NA	NA	NA	NA	NA	NA	NA	NA	NA	NA	NA	no
15TB0807_S39	15TB0807	yes	yes	AAC_6___Ie_APH_2____Ia.3002597.NC_005024.42504_43944.305	100	48.5	no	no	no	no	no	no	no	no	no	no	no	no	no	no	no	NA	NA	NA	NA	NA	no	no	NA	NA	NA	NA	NA	NA	NA	NA	NA	NA	NA	NA	NA	NA	NA	NA	NA	NA	NA	NA	no
15TB0808_S42	15TB0808	no	no	NA	NA	NA	NA	NA	NA	NA	NA	NA	NA	NA	NA	NA	NA	NA	NA	no	no	NA	NA	NA	NA	NA	no	no	NA	NA	NA	NA	NA	NA	NA	NA	NA	NA	NA	NA	NA	NA	NA	NA	NA	NA	NA	NA	no
15TB0811_S65	15TB0811	no	no	NA	NA	NA	NA	NA	NA	NA	NA	NA	NA	NA	NA	NA	NA	NA	NA	no	no	NA	NA	NA	NA	NA	no	no	NA	NA	NA	NA	NA	NA	NA	NA	NA	NA	NA	NA	NA	NA	NA	NA	NA	NA	NA	NA	no
15TB0812_S43	15TB0812	no	no	NA	NA	NA	NA	NA	NA	NA	NA	NA	NA	NA	NA	NA	NA	NA	NA	no	no	NA	NA	NA	NA	NA	no	no	NA	NA	NA	NA	NA	NA	NA	NA	NA	NA	NA	NA	NA	NA	NA	NA	NA	NA	NA	NA	no
15TB0814_S82	15TB0814	no	no	NA	NA	NA	NA	NA	NA	NA	NA	NA	NA	NA	NA	NA	NA	NA	NA	no	no	NA	NA	NA	NA	NA	no	no	NA	NA	NA	NA	NA	NA	NA	NA	NA	NA	NA	NA	NA	NA	NA	NA	NA	NA	NA	NA	no
15TB0815_S99	15TB0815	no	no	NA	NA	NA	NA	NA	NA	NA	NA	NA	NA	NA	NA	NA	NA	NA	NA	yes	yes	ANT_4___Ib.3003905.NC_013342.1.26737_27499.4615	100	107.7	no	no	no	no	NA	NA	NA	NA	NA	NA	NA	NA	NA	NA	NA	NA	NA	NA	NA	NA	NA	NA	NA	NA	no
15TB0816_S70	15TB0816	no	no	NA	NA	NA	NA	NA	NA	NA	NA	NA	NA	NA	NA	NA	NA	NA	NA	yes	yes	ANT_4___Ib.3003905.NC_013342.1.26737_27499.4615	100	164.1	no	no	no	no	NA	NA	NA	NA	NA	NA	NA	NA	NA	NA	NA	NA	NA	NA	NA	NA	NA	NA	NA	NA	no
15TB0818_S4	15TB0818	no	no	NA	NA	NA	NA	NA	NA	NA	NA	NA	NA	NA	NA	NA	NA	NA	NA	no	no	NA	NA	NA	NA	NA	no	no	NA	NA	NA	NA	NA	NA	NA	NA	NA	NA	NA	NA	NA	NA	NA	NA	NA	NA	NA	NA	no
15TB0820_S83	15TB0820	no	no	NA	NA	NA	NA	NA	NA	NA	NA	NA	NA	NA	NA	NA	NA	NA	NA	no	no	NA	NA	NA	NA	NA	no	no	NA	NA	NA	NA	NA	NA	NA	NA	NA	NA	NA	NA	NA	NA	NA	NA	NA	NA	NA	NA	no
15TB0824_S78	15TB0824	no	no	NA	NA	NA	NA	NA	NA	NA	NA	NA	NA	NA	NA	NA	NA	NA	NA	no	no	NA	NA	NA	NA	NA	no	no	NA	NA	NA	NA	NA	NA	NA	NA	NA	NA	NA	NA	NA	NA	NA	NA	NA	NA	NA	NA	no
15TB0825_S85	15TB0825	no	no	NA	NA	NA	NA	NA	NA	NA	NA	NA	NA	NA	NA	NA	NA	NA	NA	no	no	NA	NA	NA	NA	NA	no	no	NA	NA	NA	NA	NA	NA	NA	NA	NA	NA	NA	NA	NA	NA	NA	NA	NA	NA	NA	NA	no
15TB0826_S86	15TB0826	no	no	NA	NA	NA	NA	NA	NA	NA	NA	NA	NA	NA	NA	NA	NA	NA	NA	no	no	NA	NA	NA	NA	NA	no	no	NA	NA	NA	NA	NA	NA	NA	NA	NA	NA	NA	NA	NA	NA	NA	NA	NA	NA	NA	NA	no
15TB0827_S100	15TB0827	no	no	NA	NA	NA	NA	NA	NA	NA	NA	NA	NA	NA	NA	NA	NA	NA	NA	no	no	NA	NA	NA	NA	NA	no	no	NA	NA	NA	NA	NA	NA	NA	NA	NA	NA	NA	NA	NA	NA	NA	NA	NA	NA	NA	NA	no
15TB0830_S10	15TB0830	no	no	NA	NA	NA	NA	NA	NA	NA	NA	NA	NA	NA	NA	NA	NA	NA	NA	no	no	NA	NA	NA	NA	NA	no	no	NA	NA	NA	NA	NA	NA	NA	NA	NA	NA	NA	NA	NA	NA	NA	NA	NA	NA	NA	NA	no
15TB0831_S101	15TB0831	no	no	NA	NA	NA	NA	NA	NA	NA	NA	NA	NA	NA	NA	NA	NA	NA	NA	no	no	NA	NA	NA	NA	NA	no	no	NA	NA	NA	NA	NA	NA	NA	NA	NA	NA	NA	NA	NA	NA	NA	NA	NA	NA	NA	NA	no
15TB0832_S85	15TB0832	no	no	NA	NA	NA	NA	NA	NA	NA	NA	NA	NA	NA	NA	NA	NA	NA	NA	no	no	NA	NA	NA	NA	NA	no	no	NA	NA	NA	NA	NA	NA	NA	NA	NA	NA	NA	NA	NA	NA	NA	NA	NA	NA	NA	NA	no
15TB0833_S88	15TB0833	no	no	NA	NA	NA	NA	NA	NA	NA	NA	NA	NA	NA	NA	NA	NA	NA	NA	no	no	NA	NA	NA	NA	NA	no	no	NA	NA	NA	NA	NA	NA	NA	NA	NA	NA	NA	NA	NA	NA	NA	NA	NA	NA	NA	NA	no
15TB0834_S91	15TB0834	no	no	NA	NA	NA	NA	NA	NA	NA	NA	NA	NA	NA	NA	NA	NA	NA	NA	no	no	NA	NA	NA	NA	NA	no	no	NA	NA	NA	NA	NA	NA	NA	NA	NA	NA	NA	NA	NA	NA	NA	NA	NA	NA	NA	NA	no
15TB0835_S77	15TB0835	no	no	NA	NA	NA	NA	NA	NA	NA	NA	NA	NA	NA	NA	NA	NA	NA	NA	no	no	NA	NA	NA	NA	NA	no	no	NA	NA	NA	NA	NA	NA	NA	NA	NA	NA	NA	NA	NA	NA	NA	NA	NA	NA	NA	NA	no
15TB0836_S89	15TB0836	no	no	NA	NA	NA	NA	NA	NA	NA	NA	NA	NA	NA	NA	NA	NA	NA	NA	no	no	NA	NA	NA	NA	NA	no	no	NA	NA	NA	NA	NA	NA	NA	NA	NA	NA	NA	NA	NA	NA	NA	NA	NA	NA	NA	NA	no
15TB0837_S102	15TB0837	no	no	NA	NA	NA	NA	NA	NA	NA	NA	NA	NA	NA	NA	NA	NA	NA	NA	no	no	NA	NA	NA	NA	NA	no	no	NA	NA	NA	NA	NA	NA	NA	NA	NA	NA	NA	NA	NA	NA	NA	NA	NA	NA	NA	NA	no
15TB0838_S103	15TB0838	no	no	NA	NA	NA	NA	NA	NA	NA	NA	NA	NA	NA	NA	NA	NA	NA	NA	no	no	NA	NA	NA	NA	NA	no	no	NA	NA	NA	NA	NA	NA	NA	NA	NA	NA	NA	NA	NA	NA	NA	NA	NA	NA	NA	NA	no
15TB0840_S3	15TB0840	no	no	NA	NA	NA	NA	NA	NA	NA	NA	NA	NA	NA	NA	NA	NA	NA	NA	no	no	NA	NA	NA	NA	NA	no	no	NA	NA	NA	NA	NA	NA	NA	NA	NA	NA	NA	NA	NA	NA	NA	NA	NA	NA	NA	NA	no
15TB0841_S104	15TB0841	no	no	NA	NA	NA	NA	NA	NA	NA	NA	NA	NA	NA	NA	NA	NA	NA	NA	no	no	NA	NA	NA	NA	NA	no	no	NA	NA	NA	NA	NA	NA	NA	NA	NA	NA	NA	NA	NA	NA	NA	NA	NA	NA	NA	NA	no
15TB0842_S142	15TB0842	no	no	NA	NA	NA	NA	NA	NA	NA	NA	NA	NA	NA	NA	NA	NA	NA	NA	no	no	NA	NA	NA	NA	NA	no	no	NA	NA	NA	NA	NA	NA	NA	NA	NA	NA	NA	NA	NA	NA	NA	NA	NA	NA	NA	NA	no
15TB0844_S144	15TB0844	no	no	NA	NA	NA	NA	NA	NA	NA	NA	NA	NA	NA	NA	NA	NA	NA	NA	no	no	NA	NA	NA	NA	NA	no	no	NA	NA	NA	NA	NA	NA	NA	NA	NA	NA	NA	NA	NA	NA	NA	NA	NA	NA	NA	NA	no
15TB0845_S145	15TB0845	no	no	NA	NA	NA	NA	NA	NA	NA	NA	NA	NA	NA	NA	NA	NA	NA	NA	no	no	NA	NA	NA	NA	NA	no	no	NA	NA	NA	NA	NA	NA	NA	NA	NA	NA	NA	NA	NA	NA	NA	NA	NA	NA	NA	NA	no
15TB0846_S146	15TB0846	no	no	NA	NA	NA	NA	NA	NA	NA	NA	NA	NA	NA	NA	NA	NA	NA	NA	no	no	NA	NA	NA	NA	NA	no	no	NA	NA	NA	NA	NA	NA	NA	NA	NA	NA	NA	NA	NA	NA	NA	NA	NA	NA	NA	NA	no
15TB0847_S139	15TB0847	no	no	NA	NA	NA	NA	NA	NA	NA	NA	NA	NA	NA	NA	NA	NA	NA	NA	no	no	NA	NA	NA	NA	NA	no	no	NA	NA	NA	NA	NA	NA	NA	NA	NA	NA	NA	NA	NA	NA	NA	NA	NA	NA	NA	NA	no
15TB0848_S140	15TB0848	no	no	NA	NA	NA	NA	NA	NA	NA	NA	NA	NA	NA	NA	NA	NA	NA	NA	no	no	NA	NA	NA	NA	NA	no	no	NA	NA	NA	NA	NA	NA	NA	NA	NA	NA	NA	NA	NA	NA	NA	NA	NA	NA	NA	NA	no
15TB0849_S72	15TB0849	no	no	NA	NA	NA	NA	NA	NA	NA	NA	NA	NA	NA	NA	NA	NA	NA	NA	no	no	NA	NA	NA	NA	NA	no	no	NA	NA	NA	NA	NA	NA	NA	NA	NA	NA	NA	NA	NA	NA	NA	NA	NA	NA	NA	NA	no
15TB0850_S105	15TB0850	no	no	NA	NA	NA	NA	NA	NA	NA	NA	NA	NA	NA	NA	NA	NA	NA	NA	no	no	NA	NA	NA	NA	NA	no	no	NA	NA	NA	NA	NA	NA	NA	NA	NA	NA	NA	NA	NA	NA	NA	NA	NA	NA	NA	NA	no
15TB0853_S2	15TB0853	no	no	NA	NA	NA	NA	NA	NA	NA	NA	NA	NA	NA	NA	NA	NA	NA	NA	no	no	NA	NA	NA	NA	NA	no	no	NA	NA	NA	NA	NA	NA	NA	NA	NA	NA	NA	NA	NA	NA	NA	NA	NA	NA	NA	NA	no
15TB0854_S92	15TB0854	no	no	NA	NA	NA	NA	NA	NA	NA	NA	NA	NA	NA	NA	NA	NA	NA	NA	no	no	NA	NA	NA	NA	NA	no	no	NA	NA	NA	NA	NA	NA	NA	NA	NA	NA	NA	NA	NA	NA	NA	NA	NA	NA	NA	NA	no
15TB0857_S122	15TB0857	no	no	NA	NA	NA	NA	NA	NA	NA	NA	NA	NA	NA	NA	NA	NA	NA	NA	no	no	NA	NA	NA	NA	NA	no	no	NA	NA	NA	NA	NA	NA	NA	NA	NA	NA	NA	NA	NA	NA	NA	NA	NA	NA	NA	NA	no
15TB0858_S123	15TB0858	no	no	NA	NA	NA	NA	NA	NA	NA	NA	NA	NA	NA	NA	NA	NA	NA	NA	no	no	NA	NA	NA	NA	NA	no	no	NA	NA	NA	NA	NA	NA	NA	NA	NA	NA	NA	NA	NA	NA	NA	NA	NA	NA	NA	NA	no
15TB0859_S124	15TB0859	no	no	NA	NA	NA	NA	NA	NA	NA	NA	NA	NA	NA	NA	NA	NA	NA	NA	no	no	NA	NA	NA	NA	NA	no	no	NA	NA	NA	NA	NA	NA	NA	NA	NA	NA	NA	NA	NA	NA	NA	NA	NA	NA	NA	NA	no
15TB0860_S125	15TB0860	no	no	NA	NA	NA	NA	NA	NA	NA	NA	NA	NA	NA	NA	NA	NA	NA	NA	no	no	NA	NA	NA	NA	NA	no	no	NA	NA	NA	NA	NA	NA	NA	NA	NA	NA	NA	NA	NA	NA	NA	NA	NA	NA	NA	NA	no
15TB0862_S2	15TB0862	no	no	NA	NA	NA	NA	NA	NA	NA	NA	NA	NA	NA	NA	NA	NA	NA	NA	no	no	NA	NA	NA	NA	NA	no	no	NA	NA	NA	NA	NA	NA	NA	NA	NA	NA	NA	NA	NA	NA	NA	NA	NA	NA	NA	NA	no
15TB0863_S113	15TB0863	no	no	NA	NA	NA	NA	NA	NA	NA	NA	NA	NA	NA	NA	NA	NA	NA	NA	no	no	NA	NA	NA	NA	NA	no	no	NA	NA	NA	NA	NA	NA	NA	NA	NA	NA	NA	NA	NA	NA	NA	NA	NA	NA	NA	NA	no
15TB0865_S26	15TB0865	no	no	NA	NA	NA	NA	NA	NA	NA	NA	NA	NA	NA	NA	NA	NA	NA	NA	no	no	NA	NA	NA	NA	NA	no	no	NA	NA	NA	NA	NA	NA	NA	NA	NA	NA	NA	NA	NA	NA	NA	NA	NA	NA	NA	NA	no
15TB0867_S31	15TB0867	no	no	NA	NA	NA	NA	NA	NA	NA	NA	NA	NA	NA	NA	NA	NA	NA	NA	no	no	NA	NA	NA	NA	NA	no	no	NA	NA	NA	NA	NA	NA	NA	NA	NA	NA	NA	NA	NA	NA	NA	NA	NA	NA	NA	NA	no
15TB0868_S128	15TB0868	no	no	NA	NA	NA	NA	NA	NA	NA	NA	NA	NA	NA	NA	NA	NA	NA	NA	no	no	NA	NA	NA	NA	NA	no	no	NA	NA	NA	NA	NA	NA	NA	NA	NA	NA	NA	NA	NA	NA	NA	NA	NA	NA	NA	NA	no
15TB0869_S129	15TB0869	no	no	NA	NA	NA	NA	NA	NA	NA	NA	NA	NA	NA	NA	NA	NA	NA	NA	no	no	NA	NA	NA	NA	NA	no	no	NA	NA	NA	NA	NA	NA	NA	NA	NA	NA	NA	NA	NA	NA	NA	NA	NA	NA	NA	NA	no
15TB0870_S108	15TB0870	no	no	NA	NA	NA	NA	NA	NA	NA	NA	NA	NA	NA	NA	NA	NA	NA	NA	no	no	NA	NA	NA	NA	NA	no	no	NA	NA	NA	NA	NA	NA	NA	NA	NA	NA	NA	NA	NA	NA	NA	NA	NA	NA	NA	NA	no
15TB0872_S121	15TB0872	no	no	NA	NA	NA	NA	NA	NA	NA	NA	NA	NA	NA	NA	NA	NA	NA	NA	no	no	NA	NA	NA	NA	NA	no	no	NA	NA	NA	NA	NA	NA	NA	NA	NA	NA	NA	NA	NA	NA	NA	NA	NA	NA	NA	NA	no
15TB0873_S130	15TB0873	no	no	NA	NA	NA	NA	NA	NA	NA	NA	NA	NA	NA	NA	NA	NA	NA	NA	yes	yes	ANT_4___Ib.3003905.NC_013342.1.26737_27499.4615	100	204.9	no	no	no	no	NA	NA	NA	NA	NA	NA	NA	NA	NA	NA	NA	NA	NA	NA	NA	NA	NA	NA	NA	NA	no
15TB0874_S131	15TB0874	no	no	NA	NA	NA	NA	NA	NA	NA	NA	NA	NA	NA	NA	NA	NA	NA	NA	no	no	NA	NA	NA	NA	NA	no	no	NA	NA	NA	NA	NA	NA	NA	NA	NA	NA	NA	NA	NA	NA	NA	NA	NA	NA	NA	NA	no
15TB0875_S36	15TB0875	no	no	NA	NA	NA	NA	NA	NA	NA	NA	NA	NA	NA	NA	NA	NA	NA	NA	no	no	NA	NA	NA	NA	NA	no	no	NA	NA	NA	NA	NA	NA	NA	NA	NA	NA	NA	NA	NA	NA	NA	NA	NA	NA	NA	NA	no
15TB0876_S133	15TB0876	no	no	NA	NA	NA	NA	NA	NA	NA	NA	NA	NA	NA	NA	NA	NA	NA	NA	no	no	NA	NA	NA	NA	NA	no	no	NA	NA	NA	NA	NA	NA	NA	NA	NA	NA	NA	NA	NA	NA	NA	NA	NA	NA	NA	NA	no
15TB0877_S134	15TB0877	no	no	NA	NA	NA	NA	NA	NA	NA	NA	NA	NA	NA	NA	NA	NA	NA	NA	no	no	NA	NA	NA	NA	NA	no	no	NA	NA	NA	NA	NA	NA	NA	NA	NA	NA	NA	NA	NA	NA	NA	NA	NA	NA	NA	NA	no
15TB0878_S148	15TB0878	no	no	NA	NA	NA	NA	NA	NA	NA	NA	NA	NA	NA	NA	NA	NA	NA	NA	no	no	NA	NA	NA	NA	NA	no	no	NA	NA	NA	NA	NA	NA	NA	NA	NA	NA	NA	NA	NA	NA	NA	NA	NA	NA	NA	NA	no
15TB0879_S135	15TB0879	no	no	NA	NA	NA	NA	NA	NA	NA	NA	NA	NA	NA	NA	NA	NA	NA	NA	no	no	NA	NA	NA	NA	NA	no	no	NA	NA	NA	NA	NA	NA	NA	NA	NA	NA	NA	NA	NA	NA	NA	NA	NA	NA	NA	NA	no
15TB0880_S109	15TB0880	no	no	NA	NA	NA	NA	NA	NA	NA	NA	NA	NA	NA	NA	NA	NA	NA	NA	no	no	NA	NA	NA	NA	NA	no	no	NA	NA	NA	NA	NA	NA	NA	NA	NA	NA	NA	NA	NA	NA	NA	NA	NA	NA	NA	NA	no
15TB0881_S40	15TB0881	no	no	NA	NA	NA	NA	NA	NA	NA	NA	NA	NA	NA	NA	NA	NA	NA	NA	no	no	NA	NA	NA	NA	NA	no	no	NA	NA	NA	NA	NA	NA	NA	NA	NA	NA	NA	NA	NA	NA	NA	NA	NA	NA	NA	NA	no
15TB0883_S137	15TB0883	no	no	NA	NA	NA	NA	NA	NA	NA	NA	NA	NA	NA	NA	NA	NA	NA	NA	no	no	NA	NA	NA	NA	NA	no	no	NA	NA	NA	NA	NA	NA	NA	NA	NA	NA	NA	NA	NA	NA	NA	NA	NA	NA	NA	NA	no
15TB0884_S1	15TB0884	no	no	NA	NA	NA	NA	NA	NA	NA	NA	NA	NA	NA	NA	NA	NA	NA	NA	no	no	NA	NA	NA	NA	NA	no	no	NA	NA	NA	NA	NA	NA	NA	NA	NA	NA	NA	NA	NA	NA	NA	NA	NA	NA	NA	NA	no
15TB0885_S138	15TB0885	no	no	NA	NA	NA	NA	NA	NA	NA	NA	NA	NA	NA	NA	NA	NA	NA	NA	no	no	NA	NA	NA	NA	NA	no	no	NA	NA	NA	NA	NA	NA	NA	NA	NA	NA	NA	NA	NA	NA	NA	NA	NA	NA	NA	NA	no
15TB0888_S94	15TB0888	no	no	NA	NA	NA	NA	NA	NA	NA	NA	NA	NA	NA	NA	NA	NA	NA	NA	no	no	NA	NA	NA	NA	NA	no	no	NA	NA	NA	NA	NA	NA	NA	NA	NA	NA	NA	NA	NA	NA	NA	NA	NA	NA	NA	NA	no
15TB0889_S146	15TB0889	no	no	NA	NA	NA	NA	NA	NA	NA	NA	NA	NA	NA	NA	NA	NA	NA	NA	no	no	NA	NA	NA	NA	NA	no	no	NA	NA	NA	NA	NA	NA	NA	NA	NA	NA	NA	NA	NA	NA	NA	NA	NA	NA	NA	NA	no
15TB0891_S95	15TB0891	no	no	NA	NA	NA	NA	NA	NA	NA	NA	NA	NA	NA	NA	NA	NA	NA	NA	no	no	NA	NA	NA	NA	NA	no	no	NA	NA	NA	NA	NA	NA	NA	NA	NA	NA	NA	NA	NA	NA	NA	NA	NA	NA	NA	NA	no
15TB0893_S15	15TB0893	no	no	NA	NA	NA	NA	NA	NA	NA	NA	NA	NA	NA	NA	NA	NA	NA	NA	no	no	NA	NA	NA	NA	NA	no	no	NA	NA	NA	NA	NA	NA	NA	NA	NA	NA	NA	NA	NA	NA	NA	NA	NA	NA	NA	NA	no
15TB0894_S145	15TB0894	no	no	NA	NA	NA	NA	NA	NA	NA	NA	NA	NA	NA	NA	NA	NA	NA	NA	no	no	NA	NA	NA	NA	NA	no	no	NA	NA	NA	NA	NA	NA	NA	NA	NA	NA	NA	NA	NA	NA	NA	NA	NA	NA	NA	NA	no
15TB0896_S112	15TB0896	no	no	NA	NA	NA	NA	NA	NA	NA	NA	NA	NA	NA	NA	NA	NA	NA	NA	no	no	NA	NA	NA	NA	NA	no	no	NA	NA	NA	NA	NA	NA	NA	NA	NA	NA	NA	NA	NA	NA	NA	NA	NA	NA	NA	NA	no
15TB0897_S134	15TB0897	no	no	NA	NA	NA	NA	NA	NA	NA	NA	NA	NA	NA	NA	NA	NA	NA	NA	no	no	NA	NA	NA	NA	NA	no	no	NA	NA	NA	NA	NA	NA	NA	NA	NA	NA	NA	NA	NA	NA	NA	NA	NA	NA	NA	NA	no
15TB0898_S16	15TB0898	no	no	NA	NA	NA	NA	NA	NA	NA	NA	NA	NA	NA	NA	NA	NA	NA	NA	no	no	NA	NA	NA	NA	NA	no	no	NA	NA	NA	NA	NA	NA	NA	NA	NA	NA	NA	NA	NA	NA	NA	NA	NA	NA	NA	NA	no
15TB0899_S100	15TB0899	no	no	NA	NA	NA	NA	NA	NA	NA	NA	NA	NA	NA	NA	NA	NA	NA	NA	no	no	NA	NA	NA	NA	NA	no	no	NA	NA	NA	NA	NA	NA	NA	NA	NA	NA	NA	NA	NA	NA	NA	NA	NA	NA	NA	NA	no
15TB0901_S119	15TB0901	no	no	NA	NA	NA	NA	NA	NA	NA	NA	NA	NA	NA	NA	NA	NA	NA	NA	yes	yes	ANT_4___Ib.3003905.NC_013342.1.26737_27499.4615	100	105.2	no	no	no	no	NA	NA	NA	NA	NA	NA	NA	NA	NA	NA	NA	NA	NA	NA	NA	NA	NA	NA	NA	NA	no
15TB0902_S147	15TB0902	no	no	NA	NA	NA	NA	NA	NA	NA	NA	NA	NA	NA	NA	NA	NA	NA	NA	yes	yes	ANT_4___Ib.3003905.NC_013342.1.26737_27499.4615	100	30.3	no	no	no	no	NA	NA	NA	NA	NA	NA	NA	NA	NA	NA	NA	NA	NA	NA	NA	NA	NA	NA	NA	NA	no
15TB0904_S30	15TB0904	no	no	NA	NA	NA	NA	NA	NA	NA	NA	NA	NA	NA	NA	NA	NA	NA	NA	no	no	NA	NA	NA	NA	NA	no	no	NA	NA	NA	NA	NA	NA	NA	NA	NA	NA	NA	NA	NA	NA	NA	NA	NA	NA	NA	NA	no
15TB0905_S62	15TB0905	no	no	NA	NA	NA	NA	NA	NA	NA	NA	NA	NA	NA	NA	NA	NA	NA	NA	no	no	NA	NA	NA	NA	NA	no	no	NA	NA	NA	NA	NA	NA	NA	NA	NA	NA	NA	NA	NA	NA	NA	NA	NA	NA	NA	NA	no
15TB0907_S148	15TB0907	no	no	NA	NA	NA	NA	NA	NA	NA	NA	NA	NA	NA	NA	NA	NA	NA	NA	no	no	NA	NA	NA	NA	NA	no	no	NA	NA	NA	NA	NA	NA	NA	NA	NA	NA	NA	NA	NA	NA	NA	NA	NA	NA	NA	NA	no
15TB0910_S114	15TB0910	no	no	NA	NA	NA	NA	NA	NA	NA	NA	NA	NA	NA	NA	NA	NA	NA	NA	no	no	NA	NA	NA	NA	NA	no	no	NA	NA	NA	NA	NA	NA	NA	NA	NA	NA	NA	NA	NA	NA	NA	NA	NA	NA	NA	NA	no
15TB0911_S52	15TB0911	no	no	NA	NA	NA	NA	NA	NA	NA	NA	NA	NA	NA	NA	NA	NA	NA	NA	no	no	NA	NA	NA	NA	NA	no	no	NA	NA	NA	NA	NA	NA	NA	NA	NA	NA	NA	NA	NA	NA	NA	NA	NA	NA	NA	NA	no
15TB0912_S82	15TB0912	no	no	NA	NA	NA	NA	NA	NA	NA	NA	NA	NA	NA	NA	NA	NA	NA	NA	no	no	NA	NA	NA	NA	NA	no	no	NA	NA	NA	NA	NA	NA	NA	NA	NA	NA	NA	NA	NA	NA	NA	NA	NA	NA	NA	NA	no
15TB0913_S150	15TB0913	no	no	NA	NA	NA	NA	NA	NA	NA	NA	NA	NA	NA	NA	NA	NA	NA	NA	no	no	NA	NA	NA	NA	NA	no	no	NA	NA	NA	NA	NA	NA	NA	NA	NA	NA	NA	NA	NA	NA	NA	NA	NA	NA	NA	NA	no
15TB0914_S151	15TB0914	no	no	NA	NA	NA	NA	NA	NA	NA	NA	NA	NA	NA	NA	NA	NA	NA	NA	no	no	NA	NA	NA	NA	NA	no	no	NA	NA	NA	NA	NA	NA	NA	NA	NA	NA	NA	NA	NA	NA	NA	NA	NA	NA	NA	NA	no
15TB0915_S152	15TB0915	no	no	NA	NA	NA	NA	NA	NA	NA	NA	NA	NA	NA	NA	NA	NA	NA	NA	no	no	NA	NA	NA	NA	NA	no	no	NA	NA	NA	NA	NA	NA	NA	NA	NA	NA	NA	NA	NA	NA	NA	NA	NA	NA	NA	NA	no
15TB0916_S107	15TB0916	yes	yes	AAC_6___Ie_APH_2____Ia.3002597.NC_005024.42504_43944.305	99.93	100.2	no	no	no	no	no	no	no	no	no	no	no	no	no	yes	yes	ANT_4___Ib.3003905.NC_013342.1.26737_27499.4615	100	97.5	no	no	no	no	NA	NA	NA	NA	NA	NA	NA	NA	NA	NA	NA	NA	NA	NA	NA	NA	NA	NA	NA	NA	no
15TB0918_S17	15TB0918	no	no	NA	NA	NA	NA	NA	NA	NA	NA	NA	NA	NA	NA	NA	NA	NA	NA	no	no	NA	NA	NA	NA	NA	no	no	NA	NA	NA	NA	NA	NA	NA	NA	NA	NA	NA	NA	NA	NA	NA	NA	NA	NA	NA	NA	no
15TB0922_S51	15TB0922	no	no	NA	NA	NA	NA	NA	NA	NA	NA	NA	NA	NA	NA	NA	NA	NA	NA	no	no	NA	NA	NA	NA	NA	no	no	NA	NA	NA	NA	NA	NA	NA	NA	NA	NA	NA	NA	NA	NA	NA	NA	NA	NA	NA	NA	no
15TB0923_S16	15TB0923	no	no	NA	NA	NA	NA	NA	NA	NA	NA	NA	NA	NA	NA	NA	NA	NA	NA	no	no	NA	NA	NA	NA	NA	no	no	NA	NA	NA	NA	NA	NA	NA	NA	NA	NA	NA	NA	NA	NA	NA	NA	NA	NA	NA	NA	no
15TB0924_S157	15TB0924	no	no	NA	NA	NA	NA	NA	NA	NA	NA	NA	NA	NA	NA	NA	NA	NA	NA	no	no	NA	NA	NA	NA	NA	partial	no	ANT_6__Ia.3002626.NC_023287.1.60996_61860.4748	99.47	9.8	yes	no	no	no	no	no	no	yes	no	no	no	yes	no	no	no	no	no	no
15TB0925_S158	15TB0925	no	no	NA	NA	NA	NA	NA	NA	NA	NA	NA	NA	NA	NA	NA	NA	NA	NA	no	no	NA	NA	NA	NA	NA	no	no	NA	NA	NA	NA	NA	NA	NA	NA	NA	NA	NA	NA	NA	NA	NA	NA	NA	NA	NA	NA	no
15TB0926_S79	15TB0926	no	no	NA	NA	NA	NA	NA	NA	NA	NA	NA	NA	NA	NA	NA	NA	NA	NA	no	no	NA	NA	NA	NA	NA	no	no	NA	NA	NA	NA	NA	NA	NA	NA	NA	NA	NA	NA	NA	NA	NA	NA	NA	NA	NA	NA	no
15TB0927_S159	15TB0927	yes	yes	AAC_6___Ie_APH_2____Ia.3002597.NC_005024.42504_43944.305	100	128.2	no	no	no	no	no	no	no	no	no	no	no	no	no	no	no	NA	NA	NA	NA	NA	no	no	NA	NA	NA	NA	NA	NA	NA	NA	NA	NA	NA	NA	NA	NA	NA	NA	NA	NA	NA	NA	no
15TB0928_S122	15TB0928	yes	yes	AAC_6___Ie_APH_2____Ia.3002597.NC_005024.42504_43944.305	99.93	37.1	no	no	no	no	no	no	no	no	no	no	no	no	no	yes	yes	ANT_4___Ib.3003905.NC_013342.1.26737_27499.4615	100	91.3	no	no	no	no	NA	NA	NA	NA	NA	NA	NA	NA	NA	NA	NA	NA	NA	NA	NA	NA	NA	NA	NA	NA	no
15TB0929_S160	15TB0929	no	no	NA	NA	NA	NA	NA	NA	NA	NA	NA	NA	NA	NA	NA	NA	NA	NA	no	no	NA	NA	NA	NA	NA	no	no	NA	NA	NA	NA	NA	NA	NA	NA	NA	NA	NA	NA	NA	NA	NA	NA	NA	NA	NA	NA	no
15TB0930_S53	15TB0930	no	no	NA	NA	NA	NA	NA	NA	NA	NA	NA	NA	NA	NA	NA	NA	NA	NA	no	no	NA	NA	NA	NA	NA	no	no	NA	NA	NA	NA	NA	NA	NA	NA	NA	NA	NA	NA	NA	NA	NA	NA	NA	NA	NA	NA	no
15TB0931_S54	15TB0931	no	no	NA	NA	NA	NA	NA	NA	NA	NA	NA	NA	NA	NA	NA	NA	NA	NA	no	no	NA	NA	NA	NA	NA	no	no	NA	NA	NA	NA	NA	NA	NA	NA	NA	NA	NA	NA	NA	NA	NA	NA	NA	NA	NA	NA	no
15TB0932_S55	15TB0932	no	no	NA	NA	NA	NA	NA	NA	NA	NA	NA	NA	NA	NA	NA	NA	NA	NA	no	no	NA	NA	NA	NA	NA	no	no	NA	NA	NA	NA	NA	NA	NA	NA	NA	NA	NA	NA	NA	NA	NA	NA	NA	NA	NA	NA	no
15TB0933_S56	15TB0933	no	no	NA	NA	NA	NA	NA	NA	NA	NA	NA	NA	NA	NA	NA	NA	NA	NA	no	no	NA	NA	NA	NA	NA	no	no	NA	NA	NA	NA	NA	NA	NA	NA	NA	NA	NA	NA	NA	NA	NA	NA	NA	NA	NA	NA	no
15TB0934_S27	15TB0934	no	no	NA	NA	NA	NA	NA	NA	NA	NA	NA	NA	NA	NA	NA	NA	NA	NA	no	no	NA	NA	NA	NA	NA	no	no	NA	NA	NA	NA	NA	NA	NA	NA	NA	NA	NA	NA	NA	NA	NA	NA	NA	NA	NA	NA	no
15TB0935_S28	15TB0935	no	no	NA	NA	NA	NA	NA	NA	NA	NA	NA	NA	NA	NA	NA	NA	NA	NA	no	no	NA	NA	NA	NA	NA	no	no	NA	NA	NA	NA	NA	NA	NA	NA	NA	NA	NA	NA	NA	NA	NA	NA	NA	NA	NA	NA	no
15TB0936_S29	15TB0936	yes	yes	AAC_6___Ie_APH_2____Ia.3002597.NC_005024.42504_43944.305	100	39.4	no	no	no	no	no	no	no	no	no	no	no	no	no	no	no	NA	NA	NA	NA	NA	no	no	NA	NA	NA	NA	NA	NA	NA	NA	NA	NA	NA	NA	NA	NA	NA	NA	NA	NA	NA	NA	no
15TB0937_S57	15TB0937	yes	yes	AAC_6___Ie_APH_2____Ia.3002597.NC_005024.42504_43944.305	100	64.5	no	no	no	no	no	no	no	no	no	no	no	no	no	no	no	NA	NA	NA	NA	NA	no	no	NA	NA	NA	NA	NA	NA	NA	NA	NA	NA	NA	NA	NA	NA	NA	NA	NA	NA	NA	NA	no
15TB0939_S59	15TB0939	no	no	NA	NA	NA	NA	NA	NA	NA	NA	NA	NA	NA	NA	NA	NA	NA	NA	no	no	NA	NA	NA	NA	NA	no	no	NA	NA	NA	NA	NA	NA	NA	NA	NA	NA	NA	NA	NA	NA	NA	NA	NA	NA	NA	NA	no
15TB0940_S103	15TB0940	no	no	NA	NA	NA	NA	NA	NA	NA	NA	NA	NA	NA	NA	NA	NA	NA	NA	no	no	NA	NA	NA	NA	NA	no	no	NA	NA	NA	NA	NA	NA	NA	NA	NA	NA	NA	NA	NA	NA	NA	NA	NA	NA	NA	NA	no
15TB0941_S60	15TB0941	no	no	NA	NA	NA	NA	NA	NA	NA	NA	NA	NA	NA	NA	NA	NA	NA	NA	no	no	NA	NA	NA	NA	NA	no	no	NA	NA	NA	NA	NA	NA	NA	NA	NA	NA	NA	NA	NA	NA	NA	NA	NA	NA	NA	NA	no
15TB0942_S92	15TB0942	no	no	NA	NA	NA	NA	NA	NA	NA	NA	NA	NA	NA	NA	NA	NA	NA	NA	no	no	NA	NA	NA	NA	NA	no	no	NA	NA	NA	NA	NA	NA	NA	NA	NA	NA	NA	NA	NA	NA	NA	NA	NA	NA	NA	NA	no
15TB0945_S63	15TB0945	no	no	NA	NA	NA	NA	NA	NA	NA	NA	NA	NA	NA	NA	NA	NA	NA	NA	no	no	NA	NA	NA	NA	NA	no	no	NA	NA	NA	NA	NA	NA	NA	NA	NA	NA	NA	NA	NA	NA	NA	NA	NA	NA	NA	NA	no
15TB0947_S66	15TB0947	no	no	NA	NA	NA	NA	NA	NA	NA	NA	NA	NA	NA	NA	NA	NA	NA	NA	no	no	NA	NA	NA	NA	NA	no	no	NA	NA	NA	NA	NA	NA	NA	NA	NA	NA	NA	NA	NA	NA	NA	NA	NA	NA	NA	NA	no
15TB0948_S61	15TB0948	no	no	NA	NA	NA	NA	NA	NA	NA	NA	NA	NA	NA	NA	NA	NA	NA	NA	no	no	NA	NA	NA	NA	NA	no	no	NA	NA	NA	NA	NA	NA	NA	NA	NA	NA	NA	NA	NA	NA	NA	NA	NA	NA	NA	NA	no
15TB0951_S50	15TB0951	yes	yes	AAC_6___Ie_APH_2____Ia.3002597.NC_005024.42504_43944.305	100	77	no	no	no	no	no	no	no	no	no	no	no	no	no	no	no	NA	NA	NA	NA	NA	no	no	NA	NA	NA	NA	NA	NA	NA	NA	NA	NA	NA	NA	NA	NA	NA	NA	NA	NA	NA	NA	no
15TB0953_S41	15TB0953	partial	no	AAC_6___Ie_APH_2____Ia.3002597.NC_005024.42504_43944.305	100	2.8	yes	yes	no	yes	yes	yes	yes	no	no	yes	yes	yes	yes	no	no	NA	NA	NA	NA	NA	no	no	NA	NA	NA	NA	NA	NA	NA	NA	NA	NA	NA	NA	NA	NA	NA	NA	NA	NA	NA	NA	no
15TB0955_S47	15TB0955	no	no	NA	NA	NA	NA	NA	NA	NA	NA	NA	NA	NA	NA	NA	NA	NA	NA	no	no	NA	NA	NA	NA	NA	no	no	NA	NA	NA	NA	NA	NA	NA	NA	NA	NA	NA	NA	NA	NA	NA	NA	NA	NA	NA	NA	no
15TB0957_S131	15TB0957	yes	yes	AAC_6___Ie_APH_2____Ia.3002597.NC_005024.42504_43944.305	100	75.4	no	no	no	no	no	no	no	no	no	no	no	no	no	no	no	NA	NA	NA	NA	NA	no	no	NA	NA	NA	NA	NA	NA	NA	NA	NA	NA	NA	NA	NA	NA	NA	NA	NA	NA	NA	NA	no
15TB0958_S114	15TB0958	yes	yes	AAC_6___Ie_APH_2____Ia.3002597.NC_005024.42504_43944.305	100	40.7	no	no	no	no	no	no	no	no	no	no	no	no	no	no	no	NA	NA	NA	NA	NA	no	no	NA	NA	NA	NA	NA	NA	NA	NA	NA	NA	NA	NA	NA	NA	NA	NA	NA	NA	NA	NA	no
15TB0959_S76	15TB0959	yes	yes	AAC_6___Ie_APH_2____Ia.3002597.NC_005024.42504_43944.305	100	123.8	no	no	no	no	no	no	no	no	no	no	no	no	no	no	no	NA	NA	NA	NA	NA	no	no	NA	NA	NA	NA	NA	NA	NA	NA	NA	NA	NA	NA	NA	NA	NA	NA	NA	NA	NA	NA	no
15TB0960_S24	15TB0960	no	no	NA	NA	NA	NA	NA	NA	NA	NA	NA	NA	NA	NA	NA	NA	NA	NA	yes	yes	ANT_4___Ib.3003905.NC_013342.1.26737_27499.4615	100	144.7	no	no	no	no	NA	NA	NA	NA	NA	NA	NA	NA	NA	NA	NA	NA	NA	NA	NA	NA	NA	NA	NA	NA	no
15TB0968_S75	15TB0968	yes	yes	AAC_6___Ie_APH_2____Ia.3002597.NC_005024.42504_43944.305	100	56.3	no	no	no	no	no	no	no	no	no	no	no	no	no	no	no	NA	NA	NA	NA	NA	no	no	NA	NA	NA	NA	NA	NA	NA	NA	NA	NA	NA	NA	NA	NA	NA	NA	NA	NA	NA	NA	no
15TB0969_S65	15TB0969	no	no	NA	NA	NA	NA	NA	NA	NA	NA	NA	NA	NA	NA	NA	NA	NA	NA	no	no	NA	NA	NA	NA	NA	no	no	NA	NA	NA	NA	NA	NA	NA	NA	NA	NA	NA	NA	NA	NA	NA	NA	NA	NA	NA	NA	no
15TB0970_S66	15TB0970	no	no	NA	NA	NA	NA	NA	NA	NA	NA	NA	NA	NA	NA	NA	NA	NA	NA	no	no	NA	NA	NA	NA	NA	no	no	NA	NA	NA	NA	NA	NA	NA	NA	NA	NA	NA	NA	NA	NA	NA	NA	NA	NA	NA	NA	no
15TB0971_S67	15TB0971	no	no	NA	NA	NA	NA	NA	NA	NA	NA	NA	NA	NA	NA	NA	NA	NA	NA	no	no	NA	NA	NA	NA	NA	no	no	NA	NA	NA	NA	NA	NA	NA	NA	NA	NA	NA	NA	NA	NA	NA	NA	NA	NA	NA	NA	no
15TB0972_S68	15TB0972	yes	yes	AAC_6___Ie_APH_2____Ia.3002597.NC_005024.42504_43944.305	100	18.6	no	no	no	no	no	no	no	no	no	no	no	no	no	no	no	NA	NA	NA	NA	NA	no	no	NA	NA	NA	NA	NA	NA	NA	NA	NA	NA	NA	NA	NA	NA	NA	NA	NA	NA	NA	NA	no
15TB0973_S58	15TB0973	no	no	NA	NA	NA	NA	NA	NA	NA	NA	NA	NA	NA	NA	NA	NA	NA	NA	no	no	NA	NA	NA	NA	NA	no	no	NA	NA	NA	NA	NA	NA	NA	NA	NA	NA	NA	NA	NA	NA	NA	NA	NA	NA	NA	NA	no
15TB0974_S60	15TB0974	no	no	NA	NA	NA	NA	NA	NA	NA	NA	NA	NA	NA	NA	NA	NA	NA	NA	no	no	NA	NA	NA	NA	NA	no	no	NA	NA	NA	NA	NA	NA	NA	NA	NA	NA	NA	NA	NA	NA	NA	NA	NA	NA	NA	NA	no
15TB0975_S56	15TB0975	no	no	NA	NA	NA	NA	NA	NA	NA	NA	NA	NA	NA	NA	NA	NA	NA	NA	no	no	NA	NA	NA	NA	NA	no	no	NA	NA	NA	NA	NA	NA	NA	NA	NA	NA	NA	NA	NA	NA	NA	NA	NA	NA	NA	NA	no
15TB0977_S120	15TB0977	no	no	NA	NA	NA	NA	NA	NA	NA	NA	NA	NA	NA	NA	NA	NA	NA	NA	no	no	NA	NA	NA	NA	NA	no	no	NA	NA	NA	NA	NA	NA	NA	NA	NA	NA	NA	NA	NA	NA	NA	NA	NA	NA	NA	NA	no
15TB0979_S70	15TB0979	no	no	NA	NA	NA	NA	NA	NA	NA	NA	NA	NA	NA	NA	NA	NA	NA	NA	no	no	NA	NA	NA	NA	NA	no	no	NA	NA	NA	NA	NA	NA	NA	NA	NA	NA	NA	NA	NA	NA	NA	NA	NA	NA	NA	NA	no
15TB0980_S71	15TB0980	no	no	NA	NA	NA	NA	NA	NA	NA	NA	NA	NA	NA	NA	NA	NA	NA	NA	no	no	NA	NA	NA	NA	NA	no	no	NA	NA	NA	NA	NA	NA	NA	NA	NA	NA	NA	NA	NA	NA	NA	NA	NA	NA	NA	NA	no
15TB0981_S51	15TB0981	no	no	NA	NA	NA	NA	NA	NA	NA	NA	NA	NA	NA	NA	NA	NA	NA	NA	no	no	NA	NA	NA	NA	NA	no	no	NA	NA	NA	NA	NA	NA	NA	NA	NA	NA	NA	NA	NA	NA	NA	NA	NA	NA	NA	NA	no
15TB0982_S123	15TB0982	yes	yes	AAC_6___Ie_APH_2____Ia.3002597.NC_005024.42504_43944.305	100	27.2	no	no	no	no	no	no	no	no	no	no	no	no	no	no	no	NA	NA	NA	NA	NA	no	no	NA	NA	NA	NA	NA	NA	NA	NA	NA	NA	NA	NA	NA	NA	NA	NA	NA	NA	NA	NA	no
15TB0984_S105	15TB0984	no	no	NA	NA	NA	NA	NA	NA	NA	NA	NA	NA	NA	NA	NA	NA	NA	NA	no	no	NA	NA	NA	NA	NA	no	no	NA	NA	NA	NA	NA	NA	NA	NA	NA	NA	NA	NA	NA	NA	NA	NA	NA	NA	NA	NA	no
15TB0986_S72	15TB0986	no	no	NA	NA	NA	NA	NA	NA	NA	NA	NA	NA	NA	NA	NA	NA	NA	NA	no	no	NA	NA	NA	NA	NA	no	no	NA	NA	NA	NA	NA	NA	NA	NA	NA	NA	NA	NA	NA	NA	NA	NA	NA	NA	NA	NA	no
15TB0987_S73	15TB0987	no	no	NA	NA	NA	NA	NA	NA	NA	NA	NA	NA	NA	NA	NA	NA	NA	NA	no	no	NA	NA	NA	NA	NA	no	no	NA	NA	NA	NA	NA	NA	NA	NA	NA	NA	NA	NA	NA	NA	NA	NA	NA	NA	NA	NA	no
15TB0988_S74	15TB0988	no	no	NA	NA	NA	NA	NA	NA	NA	NA	NA	NA	NA	NA	NA	NA	NA	NA	no	no	NA	NA	NA	NA	NA	no	no	NA	NA	NA	NA	NA	NA	NA	NA	NA	NA	NA	NA	NA	NA	NA	NA	NA	NA	NA	NA	no
15TB0989_S96	15TB0989	no	no	NA	NA	NA	NA	NA	NA	NA	NA	NA	NA	NA	NA	NA	NA	NA	NA	no	no	NA	NA	NA	NA	NA	no	no	NA	NA	NA	NA	NA	NA	NA	NA	NA	NA	NA	NA	NA	NA	NA	NA	NA	NA	NA	NA	no
15TB0990_S23	15TB0990	yes	yes	AAC_6___Ie_APH_2____Ia.3002597.NC_005024.42504_43944.305	99.93	54.6	yes	no	yes	no	no	no	no	no	no	no	no	no	no	no	no	NA	NA	NA	NA	NA	partial	no	ANT_6__Ia.3002626.NC_023287.1.60996_61860.4748	91.46	51.8	yes	yes	yes	yes	yes	yes	yes	no	yes	yes	yes	no	yes	yes	yes	yes	yes	no
15TB0991_S125	15TB0991	no	no	NA	NA	NA	NA	NA	NA	NA	NA	NA	NA	NA	NA	NA	NA	NA	NA	no	no	NA	NA	NA	NA	NA	no	no	NA	NA	NA	NA	NA	NA	NA	NA	NA	NA	NA	NA	NA	NA	NA	NA	NA	NA	NA	NA	no
15TB0992_S44	15TB0992	yes	yes	AAC_6___Ie_APH_2____Ia.3002597.NC_005024.42504_43944.305	100	100.8	no	no	no	no	no	no	no	no	no	no	no	no	no	no	no	NA	NA	NA	NA	NA	no	no	NA	NA	NA	NA	NA	NA	NA	NA	NA	NA	NA	NA	NA	NA	NA	NA	NA	NA	NA	NA	no
15TB0993_S18	15TB0993	yes	yes	AAC_6___Ie_APH_2____Ia.3002597.NC_005024.42504_43944.305	100	69.7	no	no	no	no	no	no	no	no	no	no	no	no	no	yes	yes	ANT_4___Ib.3003905.NC_013342.1.26737_27499.4615	100	75	no	no	no	no	NA	NA	NA	NA	NA	NA	NA	NA	NA	NA	NA	NA	NA	NA	NA	NA	NA	NA	NA	NA	no
15TB0994_S111	15TB0994	yes	yes	AAC_6___Ie_APH_2____Ia.3002597.NC_005024.42504_43944.305	100	33.7	no	no	no	no	no	no	no	no	no	no	no	no	no	no	no	NA	NA	NA	NA	NA	no	no	NA	NA	NA	NA	NA	NA	NA	NA	NA	NA	NA	NA	NA	NA	NA	NA	NA	NA	NA	NA	no
15TB0995_S75	15TB0995	yes	yes	AAC_6___Ie_APH_2____Ia.3002597.NC_005024.42504_43944.305	100	29.6	no	no	no	no	no	no	no	no	no	no	no	no	no	yes	yes	ANT_4___Ib.3003905.NC_013342.1.26737_27499.4615	100	95	no	no	no	no	NA	NA	NA	NA	NA	NA	NA	NA	NA	NA	NA	NA	NA	NA	NA	NA	NA	NA	NA	NA	no
15TB0997_S76	15TB0997	no	no	NA	NA	NA	NA	NA	NA	NA	NA	NA	NA	NA	NA	NA	NA	NA	NA	no	no	NA	NA	NA	NA	NA	no	no	NA	NA	NA	NA	NA	NA	NA	NA	NA	NA	NA	NA	NA	NA	NA	NA	NA	NA	NA	NA	no
15TB0998_S77	15TB0998	no	no	NA	NA	NA	NA	NA	NA	NA	NA	NA	NA	NA	NA	NA	NA	NA	NA	no	no	NA	NA	NA	NA	NA	no	no	NA	NA	NA	NA	NA	NA	NA	NA	NA	NA	NA	NA	NA	NA	NA	NA	NA	NA	NA	NA	no
15TB0999_S78	15TB0999	no	no	NA	NA	NA	NA	NA	NA	NA	NA	NA	NA	NA	NA	NA	NA	NA	NA	no	no	NA	NA	NA	NA	NA	no	no	NA	NA	NA	NA	NA	NA	NA	NA	NA	NA	NA	NA	NA	NA	NA	NA	NA	NA	NA	NA	no
15TB1000_S73	15TB1000	no	no	NA	NA	NA	NA	NA	NA	NA	NA	NA	NA	NA	NA	NA	NA	NA	NA	no	no	NA	NA	NA	NA	NA	no	no	NA	NA	NA	NA	NA	NA	NA	NA	NA	NA	NA	NA	NA	NA	NA	NA	NA	NA	NA	NA	no
16TB0526_S19	16TB0526	no	no	NA	NA	NA	NA	NA	NA	NA	NA	NA	NA	NA	NA	NA	NA	NA	NA	no	no	NA	NA	NA	NA	NA	no	no	NA	NA	NA	NA	NA	NA	NA	NA	NA	NA	NA	NA	NA	NA	NA	NA	NA	NA	NA	NA	no
16TB0530_S109	16TB0530	no	no	NA	NA	NA	NA	NA	NA	NA	NA	NA	NA	NA	NA	NA	NA	NA	NA	no	no	NA	NA	NA	NA	NA	no	no	NA	NA	NA	NA	NA	NA	NA	NA	NA	NA	NA	NA	NA	NA	NA	NA	NA	NA	NA	NA	no
16TB0535_S59	16TB0535	no	no	NA	NA	NA	NA	NA	NA	NA	NA	NA	NA	NA	NA	NA	NA	NA	NA	yes	yes	ANT_4___Ib.3003905.NC_013342.1.26737_27499.4615	100	223.5	no	no	no	no	NA	NA	NA	NA	NA	NA	NA	NA	NA	NA	NA	NA	NA	NA	NA	NA	NA	NA	NA	NA	no
16TB0536_S81	16TB0536	no	no	NA	NA	NA	NA	NA	NA	NA	NA	NA	NA	NA	NA	NA	NA	NA	NA	no	no	NA	NA	NA	NA	NA	no	no	NA	NA	NA	NA	NA	NA	NA	NA	NA	NA	NA	NA	NA	NA	NA	NA	NA	NA	NA	NA	no
16TB0537_S26	16TB0537	no	no	NA	NA	NA	NA	NA	NA	NA	NA	NA	NA	NA	NA	NA	NA	NA	NA	no	no	NA	NA	NA	NA	NA	no	no	NA	NA	NA	NA	NA	NA	NA	NA	NA	NA	NA	NA	NA	NA	NA	NA	NA	NA	NA	NA	no
16TB0538_S42	16TB0538	no	no	NA	NA	NA	NA	NA	NA	NA	NA	NA	NA	NA	NA	NA	NA	NA	NA	no	no	NA	NA	NA	NA	NA	no	no	NA	NA	NA	NA	NA	NA	NA	NA	NA	NA	NA	NA	NA	NA	NA	NA	NA	NA	NA	NA	no
16TB0539_S12	16TB0539	no	no	NA	NA	NA	NA	NA	NA	NA	NA	NA	NA	NA	NA	NA	NA	NA	NA	no	no	NA	NA	NA	NA	NA	no	no	NA	NA	NA	NA	NA	NA	NA	NA	NA	NA	NA	NA	NA	NA	NA	NA	NA	NA	NA	NA	no
16TB0542_S10	16TB0542	no	no	NA	NA	NA	NA	NA	NA	NA	NA	NA	NA	NA	NA	NA	NA	NA	NA	no	no	NA	NA	NA	NA	NA	no	no	NA	NA	NA	NA	NA	NA	NA	NA	NA	NA	NA	NA	NA	NA	NA	NA	NA	NA	NA	NA	no
16TB0544_S116	16TB0544	no	no	NA	NA	NA	NA	NA	NA	NA	NA	NA	NA	NA	NA	NA	NA	NA	NA	no	no	NA	NA	NA	NA	NA	no	no	NA	NA	NA	NA	NA	NA	NA	NA	NA	NA	NA	NA	NA	NA	NA	NA	NA	NA	NA	NA	no
16TB0545_S11	16TB0545	no	no	NA	NA	NA	NA	NA	NA	NA	NA	NA	NA	NA	NA	NA	NA	NA	NA	no	no	NA	NA	NA	NA	NA	no	no	NA	NA	NA	NA	NA	NA	NA	NA	NA	NA	NA	NA	NA	NA	NA	NA	NA	NA	NA	NA	no
16TB0547_S9	16TB0547	no	no	NA	NA	NA	NA	NA	NA	NA	NA	NA	NA	NA	NA	NA	NA	NA	NA	no	no	NA	NA	NA	NA	NA	yes	yes	ANT_6__Ia.3002626.NC_023287.1.60996_61860.4748	100	86.4	no	no	no	no	no	no	no	no	no	no	no	no	no	no	no	no	no	yes
16TB0549_S117	16TB0549	no	no	NA	NA	NA	NA	NA	NA	NA	NA	NA	NA	NA	NA	NA	NA	NA	NA	no	no	NA	NA	NA	NA	NA	partial	no	ANT_6__Ia.3002626.NC_023287.1.60996_61860.4748	91.46	46.8	yes	yes	yes	yes	yes	yes	yes	no	yes	yes	yes	no	yes	yes	yes	yes	yes	no
16TB0550_S141	16TB0550	no	no	NA	NA	NA	NA	NA	NA	NA	NA	NA	NA	NA	NA	NA	NA	NA	NA	no	no	NA	NA	NA	NA	NA	partial	no	ANT_6__Ia.3002626.NC_023287.1.60996_61860.4748	94.37	80.8	yes	no	yes	yes	no	yes	no	no	yes	yes	yes	no	no	no	no	yes	yes	no
16TB0551_S118	16TB0551	no	no	NA	NA	NA	NA	NA	NA	NA	NA	NA	NA	NA	NA	NA	NA	NA	NA	no	no	NA	NA	NA	NA	NA	no	no	NA	NA	NA	NA	NA	NA	NA	NA	NA	NA	NA	NA	NA	NA	NA	NA	NA	NA	NA	NA	no
16TB0552_S142	16TB0552	no	no	NA	NA	NA	NA	NA	NA	NA	NA	NA	NA	NA	NA	NA	NA	NA	NA	no	no	NA	NA	NA	NA	NA	no	no	NA	NA	NA	NA	NA	NA	NA	NA	NA	NA	NA	NA	NA	NA	NA	NA	NA	NA	NA	NA	no
16TB0553_S6	16TB0553	no	no	NA	NA	NA	NA	NA	NA	NA	NA	NA	NA	NA	NA	NA	NA	NA	NA	no	no	NA	NA	NA	NA	NA	no	no	NA	NA	NA	NA	NA	NA	NA	NA	NA	NA	NA	NA	NA	NA	NA	NA	NA	NA	NA	NA	no
16TB0554_S8	16TB0554	no	no	NA	NA	NA	NA	NA	NA	NA	NA	NA	NA	NA	NA	NA	NA	NA	NA	no	no	NA	NA	NA	NA	NA	no	no	NA	NA	NA	NA	NA	NA	NA	NA	NA	NA	NA	NA	NA	NA	NA	NA	NA	NA	NA	NA	no
16TB0555_S167	16TB0555	no	no	NA	NA	NA	NA	NA	NA	NA	NA	NA	NA	NA	NA	NA	NA	NA	NA	no	no	NA	NA	NA	NA	NA	no	no	NA	NA	NA	NA	NA	NA	NA	NA	NA	NA	NA	NA	NA	NA	NA	NA	NA	NA	NA	NA	no
16TB0559_S7	16TB0559	no	no	NA	NA	NA	NA	NA	NA	NA	NA	NA	NA	NA	NA	NA	NA	NA	NA	no	no	NA	NA	NA	NA	NA	no	no	NA	NA	NA	NA	NA	NA	NA	NA	NA	NA	NA	NA	NA	NA	NA	NA	NA	NA	NA	NA	no
16TB0560_S164	16TB0560	no	no	NA	NA	NA	NA	NA	NA	NA	NA	NA	NA	NA	NA	NA	NA	NA	NA	no	no	NA	NA	NA	NA	NA	no	no	NA	NA	NA	NA	NA	NA	NA	NA	NA	NA	NA	NA	NA	NA	NA	NA	NA	NA	NA	NA	no
16TB0562_S143	16TB0562	no	no	NA	NA	NA	NA	NA	NA	NA	NA	NA	NA	NA	NA	NA	NA	NA	NA	yes	yes	ANT_4___Ib.3003905.NC_013342.1.26737_27499.4615	100	300.8	no	no	no	no	NA	NA	NA	NA	NA	NA	NA	NA	NA	NA	NA	NA	NA	NA	NA	NA	NA	NA	NA	NA	no
16TB0563_S144	16TB0563	no	no	NA	NA	NA	NA	NA	NA	NA	NA	NA	NA	NA	NA	NA	NA	NA	NA	no	no	NA	NA	NA	NA	NA	no	no	NA	NA	NA	NA	NA	NA	NA	NA	NA	NA	NA	NA	NA	NA	NA	NA	NA	NA	NA	NA	no
16TB0564_S5	16TB0564	no	no	NA	NA	NA	NA	NA	NA	NA	NA	NA	NA	NA	NA	NA	NA	NA	NA	no	no	NA	NA	NA	NA	NA	no	no	NA	NA	NA	NA	NA	NA	NA	NA	NA	NA	NA	NA	NA	NA	NA	NA	NA	NA	NA	NA	no
16TB0565_S54	16TB0565	no	no	NA	NA	NA	NA	NA	NA	NA	NA	NA	NA	NA	NA	NA	NA	NA	NA	partial	no	ANT_4___Ib.3003905.NC_013342.1.26737_27499.4615	99.62	3.1	yes	yes	no	no	NA	NA	NA	NA	NA	NA	NA	NA	NA	NA	NA	NA	NA	NA	NA	NA	NA	NA	NA	NA	no
16TB0567_S161	16TB0567	no	no	NA	NA	NA	NA	NA	NA	NA	NA	NA	NA	NA	NA	NA	NA	NA	NA	yes	yes	ANT_4___Ib.3003905.NC_013342.1.26737_27499.4615	100	143	no	no	no	no	NA	NA	NA	NA	NA	NA	NA	NA	NA	NA	NA	NA	NA	NA	NA	NA	NA	NA	NA	NA	no
16TB0568_S163	16TB0568	no	no	NA	NA	NA	NA	NA	NA	NA	NA	NA	NA	NA	NA	NA	NA	NA	NA	yes	yes	ANT_4___Ib.3003905.NC_013342.1.26737_27499.4615	100	101.2	no	no	no	no	NA	NA	NA	NA	NA	NA	NA	NA	NA	NA	NA	NA	NA	NA	NA	NA	NA	NA	NA	NA	no
16TB0569_S162	16TB0569	no	no	NA	NA	NA	NA	NA	NA	NA	NA	NA	NA	NA	NA	NA	NA	NA	NA	no	no	NA	NA	NA	NA	NA	no	no	NA	NA	NA	NA	NA	NA	NA	NA	NA	NA	NA	NA	NA	NA	NA	NA	NA	NA	NA	NA	no
16TB0570_S52	16TB0570	no	no	NA	NA	NA	NA	NA	NA	NA	NA	NA	NA	NA	NA	NA	NA	NA	NA	no	no	NA	NA	NA	NA	NA	no	no	NA	NA	NA	NA	NA	NA	NA	NA	NA	NA	NA	NA	NA	NA	NA	NA	NA	NA	NA	NA	no
16TB0571_S165	16TB0571	no	no	NA	NA	NA	NA	NA	NA	NA	NA	NA	NA	NA	NA	NA	NA	NA	NA	no	no	NA	NA	NA	NA	NA	no	no	NA	NA	NA	NA	NA	NA	NA	NA	NA	NA	NA	NA	NA	NA	NA	NA	NA	NA	NA	NA	no
16TB0572_S13	16TB0572	no	no	NA	NA	NA	NA	NA	NA	NA	NA	NA	NA	NA	NA	NA	NA	NA	NA	no	no	NA	NA	NA	NA	NA	no	no	NA	NA	NA	NA	NA	NA	NA	NA	NA	NA	NA	NA	NA	NA	NA	NA	NA	NA	NA	NA	no
16TB0573_S166	16TB0573	no	no	NA	NA	NA	NA	NA	NA	NA	NA	NA	NA	NA	NA	NA	NA	NA	NA	no	no	NA	NA	NA	NA	NA	no	no	NA	NA	NA	NA	NA	NA	NA	NA	NA	NA	NA	NA	NA	NA	NA	NA	NA	NA	NA	NA	no
16TB0574_S168	16TB0574	yes	yes	AAC_6___Ie_APH_2____Ia.3002597.NC_005024.42504_43944.305	100	27.6	no	no	no	no	no	no	no	no	no	no	no	no	no	no	no	NA	NA	NA	NA	NA	partial	no	ANT_6__Ia.3002626.NC_023287.1.60996_61860.4748	100	52.8	no	no	no	no	no	no	no	no	no	no	no	no	no	no	no	no	no	no
16TB0575_S169	16TB0575	no	no	NA	NA	NA	NA	NA	NA	NA	NA	NA	NA	NA	NA	NA	NA	NA	NA	no	no	NA	NA	NA	NA	NA	no	no	NA	NA	NA	NA	NA	NA	NA	NA	NA	NA	NA	NA	NA	NA	NA	NA	NA	NA	NA	NA	no
16TB0576_S170	16TB0576	yes	yes	AAC_6___Ie_APH_2____Ia.3002597.NC_005024.42504_43944.305	99.93	83.6	no	no	no	no	no	no	no	no	no	no	no	no	no	yes	yes	ANT_4___Ib.3003905.NC_013342.1.26737_27499.4615	100	112	no	no	no	no	NA	NA	NA	NA	NA	NA	NA	NA	NA	NA	NA	NA	NA	NA	NA	NA	NA	NA	NA	NA	no
16TB0577_S127	16TB0577	no	no	NA	NA	NA	NA	NA	NA	NA	NA	NA	NA	NA	NA	NA	NA	NA	NA	no	no	NA	NA	NA	NA	NA	no	no	NA	NA	NA	NA	NA	NA	NA	NA	NA	NA	NA	NA	NA	NA	NA	NA	NA	NA	NA	NA	no
16TB0578_S121	16TB0578	no	no	NA	NA	NA	NA	NA	NA	NA	NA	NA	NA	NA	NA	NA	NA	NA	NA	no	no	NA	NA	NA	NA	NA	no	no	NA	NA	NA	NA	NA	NA	NA	NA	NA	NA	NA	NA	NA	NA	NA	NA	NA	NA	NA	NA	no
16TB0579_S86	16TB0579	no	no	NA	NA	NA	NA	NA	NA	NA	NA	NA	NA	NA	NA	NA	NA	NA	NA	no	no	NA	NA	NA	NA	NA	no	no	NA	NA	NA	NA	NA	NA	NA	NA	NA	NA	NA	NA	NA	NA	NA	NA	NA	NA	NA	NA	no
16TB0581_S171	16TB0581	no	no	NA	NA	NA	NA	NA	NA	NA	NA	NA	NA	NA	NA	NA	NA	NA	NA	no	no	NA	NA	NA	NA	NA	no	no	NA	NA	NA	NA	NA	NA	NA	NA	NA	NA	NA	NA	NA	NA	NA	NA	NA	NA	NA	NA	no
16TB0582_S129	16TB0582	no	no	NA	NA	NA	NA	NA	NA	NA	NA	NA	NA	NA	NA	NA	NA	NA	NA	no	no	NA	NA	NA	NA	NA	no	no	NA	NA	NA	NA	NA	NA	NA	NA	NA	NA	NA	NA	NA	NA	NA	NA	NA	NA	NA	NA	no
16TB0583_S74	16TB0583	no	no	NA	NA	NA	NA	NA	NA	NA	NA	NA	NA	NA	NA	NA	NA	NA	NA	no	no	NA	NA	NA	NA	NA	no	no	NA	NA	NA	NA	NA	NA	NA	NA	NA	NA	NA	NA	NA	NA	NA	NA	NA	NA	NA	NA	no
16TB0584_S90	16TB0584	no	no	NA	NA	NA	NA	NA	NA	NA	NA	NA	NA	NA	NA	NA	NA	NA	NA	no	no	NA	NA	NA	NA	NA	no	no	NA	NA	NA	NA	NA	NA	NA	NA	NA	NA	NA	NA	NA	NA	NA	NA	NA	NA	NA	NA	no
16TB0585_S172	16TB0585	no	no	NA	NA	NA	NA	NA	NA	NA	NA	NA	NA	NA	NA	NA	NA	NA	NA	no	no	NA	NA	NA	NA	NA	no	no	NA	NA	NA	NA	NA	NA	NA	NA	NA	NA	NA	NA	NA	NA	NA	NA	NA	NA	NA	NA	no
16TB0586_S119	16TB0586	no	no	NA	NA	NA	NA	NA	NA	NA	NA	NA	NA	NA	NA	NA	NA	NA	NA	no	no	NA	NA	NA	NA	NA	no	no	NA	NA	NA	NA	NA	NA	NA	NA	NA	NA	NA	NA	NA	NA	NA	NA	NA	NA	NA	NA	no
16TB0591_S32	16TB0591	no	no	NA	NA	NA	NA	NA	NA	NA	NA	NA	NA	NA	NA	NA	NA	NA	NA	no	no	NA	NA	NA	NA	NA	no	no	NA	NA	NA	NA	NA	NA	NA	NA	NA	NA	NA	NA	NA	NA	NA	NA	NA	NA	NA	NA	no
16TB0592_S174	16TB0592	no	no	NA	NA	NA	NA	NA	NA	NA	NA	NA	NA	NA	NA	NA	NA	NA	NA	no	no	NA	NA	NA	NA	NA	no	no	NA	NA	NA	NA	NA	NA	NA	NA	NA	NA	NA	NA	NA	NA	NA	NA	NA	NA	NA	NA	no
16TB0593_S175	16TB0593	yes	yes	AAC_6___Ie_APH_2____Ia.3002597.NC_005024.42504_43944.305	99.93	60.5	no	no	no	no	no	no	no	no	no	no	no	no	no	yes	yes	ANT_4___Ib.3003905.NC_013342.1.26737_27499.4615	100	120.6	no	no	no	no	NA	NA	NA	NA	NA	NA	NA	NA	NA	NA	NA	NA	NA	NA	NA	NA	NA	NA	NA	NA	no
16TB0594_S128	16TB0594	yes	yes	AAC_6___Ie_APH_2____Ia.3002597.NC_005024.42504_43944.305	100	122	no	no	no	no	no	no	no	no	no	no	no	no	no	no	no	NA	NA	NA	NA	NA	no	no	NA	NA	NA	NA	NA	NA	NA	NA	NA	NA	NA	NA	NA	NA	NA	NA	NA	NA	NA	NA	no
16TB0595_S38	16TB0595	no	no	NA	NA	NA	NA	NA	NA	NA	NA	NA	NA	NA	NA	NA	NA	NA	NA	no	no	NA	NA	NA	NA	NA	no	no	NA	NA	NA	NA	NA	NA	NA	NA	NA	NA	NA	NA	NA	NA	NA	NA	NA	NA	NA	NA	no
16TB0596_S176	16TB0596	no	no	NA	NA	NA	NA	NA	NA	NA	NA	NA	NA	NA	NA	NA	NA	NA	NA	no	no	NA	NA	NA	NA	NA	no	no	NA	NA	NA	NA	NA	NA	NA	NA	NA	NA	NA	NA	NA	NA	NA	NA	NA	NA	NA	NA	no
16TB0597_S177	16TB0597	no	no	NA	NA	NA	NA	NA	NA	NA	NA	NA	NA	NA	NA	NA	NA	NA	NA	no	no	NA	NA	NA	NA	NA	no	no	NA	NA	NA	NA	NA	NA	NA	NA	NA	NA	NA	NA	NA	NA	NA	NA	NA	NA	NA	NA	no
16TB0598_S93	16TB0598	no	no	NA	NA	NA	NA	NA	NA	NA	NA	NA	NA	NA	NA	NA	NA	NA	NA	no	no	NA	NA	NA	NA	NA	no	no	NA	NA	NA	NA	NA	NA	NA	NA	NA	NA	NA	NA	NA	NA	NA	NA	NA	NA	NA	NA	no
16TB0599_S80	16TB0599	yes	yes	AAC_6___Ie_APH_2____Ia.3002597.NC_005024.42504_43944.305	99.93	33.6	no	no	no	no	no	no	no	no	no	no	no	no	no	yes	yes	ANT_4___Ib.3003905.NC_013342.1.26737_27499.4615	100	62.5	no	no	no	no	NA	NA	NA	NA	NA	NA	NA	NA	NA	NA	NA	NA	NA	NA	NA	NA	NA	NA	NA	NA	no
16TB0600_S178	16TB0600	no	no	NA	NA	NA	NA	NA	NA	NA	NA	NA	NA	NA	NA	NA	NA	NA	NA	no	no	NA	NA	NA	NA	NA	no	no	NA	NA	NA	NA	NA	NA	NA	NA	NA	NA	NA	NA	NA	NA	NA	NA	NA	NA	NA	NA	no
16TB0601_S179	16TB0601	no	no	NA	NA	NA	NA	NA	NA	NA	NA	NA	NA	NA	NA	NA	NA	NA	NA	no	no	NA	NA	NA	NA	NA	no	no	NA	NA	NA	NA	NA	NA	NA	NA	NA	NA	NA	NA	NA	NA	NA	NA	NA	NA	NA	NA	no
16TB0604_S33	16TB0604	no	no	NA	NA	NA	NA	NA	NA	NA	NA	NA	NA	NA	NA	NA	NA	NA	NA	no	no	NA	NA	NA	NA	NA	no	no	NA	NA	NA	NA	NA	NA	NA	NA	NA	NA	NA	NA	NA	NA	NA	NA	NA	NA	NA	NA	no
16TB0605_S117	16TB0605	yes	yes	AAC_6___Ie_APH_2____Ia.3002597.NC_005024.42504_43944.305	99.93	44.8	no	no	no	no	no	no	no	no	no	no	no	no	no	yes	yes	ANT_4___Ib.3003905.NC_013342.1.26737_27499.4615	100	58.9	no	no	no	no	NA	NA	NA	NA	NA	NA	NA	NA	NA	NA	NA	NA	NA	NA	NA	NA	NA	NA	NA	NA	no
16TB0606_S180	16TB0606	yes	yes	AAC_6___Ie_APH_2____Ia.3002597.NC_005024.42504_43944.305	100	116.9	no	no	no	no	no	no	no	no	no	no	no	no	no	no	no	NA	NA	NA	NA	NA	no	no	NA	NA	NA	NA	NA	NA	NA	NA	NA	NA	NA	NA	NA	NA	NA	NA	NA	NA	NA	NA	no
16TB0609_S97	16TB0609	no	no	NA	NA	NA	NA	NA	NA	NA	NA	NA	NA	NA	NA	NA	NA	NA	NA	no	no	NA	NA	NA	NA	NA	no	no	NA	NA	NA	NA	NA	NA	NA	NA	NA	NA	NA	NA	NA	NA	NA	NA	NA	NA	NA	NA	no
16TB0610_S182	16TB0610	no	no	NA	NA	NA	NA	NA	NA	NA	NA	NA	NA	NA	NA	NA	NA	NA	NA	no	no	NA	NA	NA	NA	NA	no	no	NA	NA	NA	NA	NA	NA	NA	NA	NA	NA	NA	NA	NA	NA	NA	NA	NA	NA	NA	NA	no
16TB0611_S57	16TB0611	no	no	NA	NA	NA	NA	NA	NA	NA	NA	NA	NA	NA	NA	NA	NA	NA	NA	no	no	NA	NA	NA	NA	NA	no	no	NA	NA	NA	NA	NA	NA	NA	NA	NA	NA	NA	NA	NA	NA	NA	NA	NA	NA	NA	NA	no
16TB0612_S183	16TB0612	no	no	NA	NA	NA	NA	NA	NA	NA	NA	NA	NA	NA	NA	NA	NA	NA	NA	no	no	NA	NA	NA	NA	NA	no	no	NA	NA	NA	NA	NA	NA	NA	NA	NA	NA	NA	NA	NA	NA	NA	NA	NA	NA	NA	NA	no
16TB0613_S88	16TB0613	no	no	NA	NA	NA	NA	NA	NA	NA	NA	NA	NA	NA	NA	NA	NA	NA	NA	no	no	NA	NA	NA	NA	NA	no	no	NA	NA	NA	NA	NA	NA	NA	NA	NA	NA	NA	NA	NA	NA	NA	NA	NA	NA	NA	NA	no
16TB0615_S185	16TB0615	no	no	NA	NA	NA	NA	NA	NA	NA	NA	NA	NA	NA	NA	NA	NA	NA	NA	no	no	NA	NA	NA	NA	NA	no	no	NA	NA	NA	NA	NA	NA	NA	NA	NA	NA	NA	NA	NA	NA	NA	NA	NA	NA	NA	NA	no
16TB0616_S136	16TB0616	no	no	NA	NA	NA	NA	NA	NA	NA	NA	NA	NA	NA	NA	NA	NA	NA	NA	no	no	NA	NA	NA	NA	NA	no	no	NA	NA	NA	NA	NA	NA	NA	NA	NA	NA	NA	NA	NA	NA	NA	NA	NA	NA	NA	NA	no
16TB0617_S137	16TB0617	no	no	NA	NA	NA	NA	NA	NA	NA	NA	NA	NA	NA	NA	NA	NA	NA	NA	no	no	NA	NA	NA	NA	NA	no	no	NA	NA	NA	NA	NA	NA	NA	NA	NA	NA	NA	NA	NA	NA	NA	NA	NA	NA	NA	NA	no
16TB0618_S94	16TB0618	no	no	NA	NA	NA	NA	NA	NA	NA	NA	NA	NA	NA	NA	NA	NA	NA	NA	no	no	NA	NA	NA	NA	NA	no	no	NA	NA	NA	NA	NA	NA	NA	NA	NA	NA	NA	NA	NA	NA	NA	NA	NA	NA	NA	NA	no
16TB0619_S138	16TB0619	no	no	NA	NA	NA	NA	NA	NA	NA	NA	NA	NA	NA	NA	NA	NA	NA	NA	no	no	NA	NA	NA	NA	NA	no	no	NA	NA	NA	NA	NA	NA	NA	NA	NA	NA	NA	NA	NA	NA	NA	NA	NA	NA	NA	NA	no
16TB0620_S139	16TB0620	no	no	NA	NA	NA	NA	NA	NA	NA	NA	NA	NA	NA	NA	NA	NA	NA	NA	no	no	NA	NA	NA	NA	NA	no	no	NA	NA	NA	NA	NA	NA	NA	NA	NA	NA	NA	NA	NA	NA	NA	NA	NA	NA	NA	NA	no
16TB0621_S140	16TB0621	no	no	NA	NA	NA	NA	NA	NA	NA	NA	NA	NA	NA	NA	NA	NA	NA	NA	no	no	NA	NA	NA	NA	NA	no	no	NA	NA	NA	NA	NA	NA	NA	NA	NA	NA	NA	NA	NA	NA	NA	NA	NA	NA	NA	NA	no
16TB0622_S141	16TB0622	yes	yes	AAC_6___Ie_APH_2____Ia.3002597.NC_005024.42504_43944.305	100	35	no	no	no	no	no	no	no	no	no	no	no	no	no	yes	yes	ANT_4___Ib.3003905.NC_013342.1.26737_27499.4615	100	54.7	no	no	no	no	NA	NA	NA	NA	NA	NA	NA	NA	NA	NA	NA	NA	NA	NA	NA	NA	NA	NA	NA	NA	no
16TB0623_S120	16TB0623	no	no	NA	NA	NA	NA	NA	NA	NA	NA	NA	NA	NA	NA	NA	NA	NA	NA	no	no	NA	NA	NA	NA	NA	no	no	NA	NA	NA	NA	NA	NA	NA	NA	NA	NA	NA	NA	NA	NA	NA	NA	NA	NA	NA	NA	no
16TB0624_S28	16TB0624	no	no	NA	NA	NA	NA	NA	NA	NA	NA	NA	NA	NA	NA	NA	NA	NA	NA	no	no	NA	NA	NA	NA	NA	no	no	NA	NA	NA	NA	NA	NA	NA	NA	NA	NA	NA	NA	NA	NA	NA	NA	NA	NA	NA	NA	no
16TB0626_S132	16TB0626	no	no	NA	NA	NA	NA	NA	NA	NA	NA	NA	NA	NA	NA	NA	NA	NA	NA	no	no	NA	NA	NA	NA	NA	no	no	NA	NA	NA	NA	NA	NA	NA	NA	NA	NA	NA	NA	NA	NA	NA	NA	NA	NA	NA	NA	no
16TB0627_S112	16TB0627	no	no	NA	NA	NA	NA	NA	NA	NA	NA	NA	NA	NA	NA	NA	NA	NA	NA	no	no	NA	NA	NA	NA	NA	no	no	NA	NA	NA	NA	NA	NA	NA	NA	NA	NA	NA	NA	NA	NA	NA	NA	NA	NA	NA	NA	no
16TB0629_S35	16TB0629	no	no	NA	NA	NA	NA	NA	NA	NA	NA	NA	NA	NA	NA	NA	NA	NA	NA	no	no	NA	NA	NA	NA	NA	no	no	NA	NA	NA	NA	NA	NA	NA	NA	NA	NA	NA	NA	NA	NA	NA	NA	NA	NA	NA	NA	no
16TB0631_S22	16TB0631	no	no	NA	NA	NA	NA	NA	NA	NA	NA	NA	NA	NA	NA	NA	NA	NA	NA	no	no	NA	NA	NA	NA	NA	no	no	NA	NA	NA	NA	NA	NA	NA	NA	NA	NA	NA	NA	NA	NA	NA	NA	NA	NA	NA	NA	no
16TB0632_S53	16TB0632	no	no	NA	NA	NA	NA	NA	NA	NA	NA	NA	NA	NA	NA	NA	NA	NA	NA	no	no	NA	NA	NA	NA	NA	no	no	NA	NA	NA	NA	NA	NA	NA	NA	NA	NA	NA	NA	NA	NA	NA	NA	NA	NA	NA	NA	no
16TB0634_S98	16TB0634	no	no	NA	NA	NA	NA	NA	NA	NA	NA	NA	NA	NA	NA	NA	NA	NA	NA	no	no	NA	NA	NA	NA	NA	no	no	NA	NA	NA	NA	NA	NA	NA	NA	NA	NA	NA	NA	NA	NA	NA	NA	NA	NA	NA	NA	no
16TB0635_S29	16TB0635	no	no	NA	NA	NA	NA	NA	NA	NA	NA	NA	NA	NA	NA	NA	NA	NA	NA	no	no	NA	NA	NA	NA	NA	no	no	NA	NA	NA	NA	NA	NA	NA	NA	NA	NA	NA	NA	NA	NA	NA	NA	NA	NA	NA	NA	no
16TB0636_S40	16TB0636	no	no	NA	NA	NA	NA	NA	NA	NA	NA	NA	NA	NA	NA	NA	NA	NA	NA	no	no	NA	NA	NA	NA	NA	no	no	NA	NA	NA	NA	NA	NA	NA	NA	NA	NA	NA	NA	NA	NA	NA	NA	NA	NA	NA	NA	no
16TB0638_S68	16TB0638	no	no	NA	NA	NA	NA	NA	NA	NA	NA	NA	NA	NA	NA	NA	NA	NA	NA	no	no	NA	NA	NA	NA	NA	no	no	NA	NA	NA	NA	NA	NA	NA	NA	NA	NA	NA	NA	NA	NA	NA	NA	NA	NA	NA	NA	no
16TB0639_S44	16TB0639	no	no	NA	NA	NA	NA	NA	NA	NA	NA	NA	NA	NA	NA	NA	NA	NA	NA	no	no	NA	NA	NA	NA	NA	no	no	NA	NA	NA	NA	NA	NA	NA	NA	NA	NA	NA	NA	NA	NA	NA	NA	NA	NA	NA	NA	no
16TB0640_S45	16TB0640	no	no	NA	NA	NA	NA	NA	NA	NA	NA	NA	NA	NA	NA	NA	NA	NA	NA	no	no	NA	NA	NA	NA	NA	no	no	NA	NA	NA	NA	NA	NA	NA	NA	NA	NA	NA	NA	NA	NA	NA	NA	NA	NA	NA	NA	no
16TB0641_S34	16TB0641	no	no	NA	NA	NA	NA	NA	NA	NA	NA	NA	NA	NA	NA	NA	NA	NA	NA	no	no	NA	NA	NA	NA	NA	no	no	NA	NA	NA	NA	NA	NA	NA	NA	NA	NA	NA	NA	NA	NA	NA	NA	NA	NA	NA	NA	no
16TB0644_S31	16TB0644	no	no	NA	NA	NA	NA	NA	NA	NA	NA	NA	NA	NA	NA	NA	NA	NA	NA	no	no	NA	NA	NA	NA	NA	no	no	NA	NA	NA	NA	NA	NA	NA	NA	NA	NA	NA	NA	NA	NA	NA	NA	NA	NA	NA	NA	no
16TB0645_S47	16TB0645	no	no	NA	NA	NA	NA	NA	NA	NA	NA	NA	NA	NA	NA	NA	NA	NA	NA	no	no	NA	NA	NA	NA	NA	no	no	NA	NA	NA	NA	NA	NA	NA	NA	NA	NA	NA	NA	NA	NA	NA	NA	NA	NA	NA	NA	no
16TB0646_S27	16TB0646	no	no	NA	NA	NA	NA	NA	NA	NA	NA	NA	NA	NA	NA	NA	NA	NA	NA	no	no	NA	NA	NA	NA	NA	no	no	NA	NA	NA	NA	NA	NA	NA	NA	NA	NA	NA	NA	NA	NA	NA	NA	NA	NA	NA	NA	no
16TB0647_S89	16TB0647	no	no	NA	NA	NA	NA	NA	NA	NA	NA	NA	NA	NA	NA	NA	NA	NA	NA	no	no	NA	NA	NA	NA	NA	no	no	NA	NA	NA	NA	NA	NA	NA	NA	NA	NA	NA	NA	NA	NA	NA	NA	NA	NA	NA	NA	no
16TB0648_S48	16TB0648	no	no	NA	NA	NA	NA	NA	NA	NA	NA	NA	NA	NA	NA	NA	NA	NA	NA	no	no	NA	NA	NA	NA	NA	no	no	NA	NA	NA	NA	NA	NA	NA	NA	NA	NA	NA	NA	NA	NA	NA	NA	NA	NA	NA	NA	no
16TB0649_S30	16TB0649	no	no	NA	NA	NA	NA	NA	NA	NA	NA	NA	NA	NA	NA	NA	NA	NA	NA	no	no	NA	NA	NA	NA	NA	no	no	NA	NA	NA	NA	NA	NA	NA	NA	NA	NA	NA	NA	NA	NA	NA	NA	NA	NA	NA	NA	no
16TB0650_S49	16TB0650	no	no	NA	NA	NA	NA	NA	NA	NA	NA	NA	NA	NA	NA	NA	NA	NA	NA	no	no	NA	NA	NA	NA	NA	no	no	NA	NA	NA	NA	NA	NA	NA	NA	NA	NA	NA	NA	NA	NA	NA	NA	NA	NA	NA	NA	no
PID_0208_31	NCTC 13831	no	no	NA	NA	NA	NA	NA	NA	NA	NA	NA	NA	NA	NA	NA	NA	NA	NA	no	no	NA	NA	NA	NA	NA	no	no	NA	NA	NA	NA	NA	NA	NA	NA	NA	NA	NA	NA	NA	NA	NA	NA	NA	NA	NA	NA	no
PID_0208_37	NCTC 13837	no	no	NA	NA	NA	NA	NA	NA	NA	NA	NA	NA	NA	NA	NA	NA	NA	NA	no	no	NA	NA	NA	NA	NA	no	no	NA	NA	NA	NA	NA	NA	NA	NA	NA	NA	NA	NA	NA	NA	NA	NA	NA	NA	NA	NA	no
R_Dean_1	15TB0702	no	no	NA	NA	NA	NA	NA	NA	NA	NA	NA	NA	NA	NA	NA	NA	NA	NA	no	no	NA	NA	NA	NA	NA	no	no	NA	NA	NA	NA	NA	NA	NA	NA	NA	NA	NA	NA	NA	NA	NA	NA	NA	NA	NA	NA	no
R_Dean_11	15TB0761	no	no	NA	NA	NA	NA	NA	NA	NA	NA	NA	NA	NA	NA	NA	NA	NA	NA	no	no	NA	NA	NA	NA	NA	no	no	NA	NA	NA	NA	NA	NA	NA	NA	NA	NA	NA	NA	NA	NA	NA	NA	NA	NA	NA	NA	no
R_Dean_12	15TB0741	no	no	NA	NA	NA	NA	NA	NA	NA	NA	NA	NA	NA	NA	NA	NA	NA	NA	no	no	NA	NA	NA	NA	NA	no	no	NA	NA	NA	NA	NA	NA	NA	NA	NA	NA	NA	NA	NA	NA	NA	NA	NA	NA	NA	NA	no
R_Dean_13	15TB0961	no	no	NA	NA	NA	NA	NA	NA	NA	NA	NA	NA	NA	NA	NA	NA	NA	NA	no	no	NA	NA	NA	NA	NA	no	no	NA	NA	NA	NA	NA	NA	NA	NA	NA	NA	NA	NA	NA	NA	NA	NA	NA	NA	NA	NA	no
R_Dean_14	15TB0938	no	no	NA	NA	NA	NA	NA	NA	NA	NA	NA	NA	NA	NA	NA	NA	NA	NA	no	no	NA	NA	NA	NA	NA	no	no	NA	NA	NA	NA	NA	NA	NA	NA	NA	NA	NA	NA	NA	NA	NA	NA	NA	NA	NA	NA	no
R_Dean_15	16TB0589	no	no	NA	NA	NA	NA	NA	NA	NA	NA	NA	NA	NA	NA	NA	NA	NA	NA	no	no	NA	NA	NA	NA	NA	no	no	NA	NA	NA	NA	NA	NA	NA	NA	NA	NA	NA	NA	NA	NA	NA	NA	NA	NA	NA	NA	no
R_Dean_17	15TB0704	no	no	NA	NA	NA	NA	NA	NA	NA	NA	NA	NA	NA	NA	NA	NA	NA	NA	no	no	NA	NA	NA	NA	NA	no	no	NA	NA	NA	NA	NA	NA	NA	NA	NA	NA	NA	NA	NA	NA	NA	NA	NA	NA	NA	NA	no
R_Dean_19	15TB0760	no	no	NA	NA	NA	NA	NA	NA	NA	NA	NA	NA	NA	NA	NA	NA	NA	NA	no	no	NA	NA	NA	NA	NA	no	no	NA	NA	NA	NA	NA	NA	NA	NA	NA	NA	NA	NA	NA	NA	NA	NA	NA	NA	NA	NA	no
R_Dean_20	15TB0740	no	no	NA	NA	NA	NA	NA	NA	NA	NA	NA	NA	NA	NA	NA	NA	NA	NA	no	no	NA	NA	NA	NA	NA	no	no	NA	NA	NA	NA	NA	NA	NA	NA	NA	NA	NA	NA	NA	NA	NA	NA	NA	NA	NA	NA	no
R_Dean_21	15TB0956	no	no	NA	NA	NA	NA	NA	NA	NA	NA	NA	NA	NA	NA	NA	NA	NA	NA	no	no	NA	NA	NA	NA	NA	no	no	NA	NA	NA	NA	NA	NA	NA	NA	NA	NA	NA	NA	NA	NA	NA	NA	NA	NA	NA	NA	no
R_Dean_23	16TB0590	no	no	NA	NA	NA	NA	NA	NA	NA	NA	NA	NA	NA	NA	NA	NA	NA	NA	no	no	NA	NA	NA	NA	NA	no	no	NA	NA	NA	NA	NA	NA	NA	NA	NA	NA	NA	NA	NA	NA	NA	NA	NA	NA	NA	NA	no
R_Dean_24	16TB0561	no	no	NA	NA	NA	NA	NA	NA	NA	NA	NA	NA	NA	NA	NA	NA	NA	NA	no	no	NA	NA	NA	NA	NA	no	no	NA	NA	NA	NA	NA	NA	NA	NA	NA	NA	NA	NA	NA	NA	NA	NA	NA	NA	NA	NA	no
R_Dean_25	15TB0711	partial	no	AAC_6___Ie_APH_2____Ia.3002597.NC_005024.42504_43944.305	100	3.1	no	no	no	no	no	no	no	no	no	no	no	no	no	yes	yes	ANT_4___Ib.3003905.NC_013342.1.26737_27499.4615	100	39.4	no	no	no	no	NA	NA	NA	NA	NA	NA	NA	NA	NA	NA	NA	NA	NA	NA	NA	NA	NA	NA	NA	NA	no
R_Dean_27	15TB0757	partial	no	AAC_6___Ie_APH_2____Ia.3002597.NC_005024.42504_43944.305	100	51	no	no	no	no	no	no	no	no	no	no	no	no	no	no	no	NA	NA	NA	NA	NA	no	no	NA	NA	NA	NA	NA	NA	NA	NA	NA	NA	NA	NA	NA	NA	NA	NA	NA	NA	NA	NA	no
R_Dean_28	15TB0774	partial	no	AAC_6___Ie_APH_2____Ia.3002597.NC_005024.42504_43944.305	100	29.7	no	no	no	no	no	no	no	no	no	no	no	no	no	no	no	NA	NA	NA	NA	NA	partial	no	ANT_6__Ia.3002626.NC_023287.1.60996_61860.4748	90.05	15.6	yes	no	no	no	no	no	no	no	no	no	no	yes	no	no	no	no	no	no
R_Dean_29	15TB0963	no	no	NA	NA	NA	NA	NA	NA	NA	NA	NA	NA	NA	NA	NA	NA	NA	NA	no	no	NA	NA	NA	NA	NA	no	no	NA	NA	NA	NA	NA	NA	NA	NA	NA	NA	NA	NA	NA	NA	NA	NA	NA	NA	NA	NA	no
R_Dean_3	15TB0779	interrupted	no	AAC_6___Ie_APH_2____Ia.3002597.NC_005024.42504_43944.305	100	17	no	no	no	no	no	no	no	no	no	no	no	no	no	no	no	NA	NA	NA	NA	NA	no	no	NA	NA	NA	NA	NA	NA	NA	NA	NA	NA	NA	NA	NA	NA	NA	NA	NA	NA	NA	NA	no
R_Dean_30	15TB0917	no	no	NA	NA	NA	NA	NA	NA	NA	NA	NA	NA	NA	NA	NA	NA	NA	NA	no	no	NA	NA	NA	NA	NA	no	no	NA	NA	NA	NA	NA	NA	NA	NA	NA	NA	NA	NA	NA	NA	NA	NA	NA	NA	NA	NA	no
R_Dean_31	16TB0607	no	no	NA	NA	NA	NA	NA	NA	NA	NA	NA	NA	NA	NA	NA	NA	NA	NA	no	no	NA	NA	NA	NA	NA	no	no	NA	NA	NA	NA	NA	NA	NA	NA	NA	NA	NA	NA	NA	NA	NA	NA	NA	NA	NA	NA	no
R_Dean_32	16TB0643	no	no	NA	NA	NA	NA	NA	NA	NA	NA	NA	NA	NA	NA	NA	NA	NA	NA	no	no	NA	NA	NA	NA	NA	no	no	NA	NA	NA	NA	NA	NA	NA	NA	NA	NA	NA	NA	NA	NA	NA	NA	NA	NA	NA	NA	no
R_Dean_33	15TB0715	no	no	NA	NA	NA	NA	NA	NA	NA	NA	NA	NA	NA	NA	NA	NA	NA	NA	no	no	NA	NA	NA	NA	NA	no	no	NA	NA	NA	NA	NA	NA	NA	NA	NA	NA	NA	NA	NA	NA	NA	NA	NA	NA	NA	NA	no
R_Dean_35	15TB0800	no	no	NA	NA	NA	NA	NA	NA	NA	NA	NA	NA	NA	NA	NA	NA	NA	NA	no	no	NA	NA	NA	NA	NA	no	no	NA	NA	NA	NA	NA	NA	NA	NA	NA	NA	NA	NA	NA	NA	NA	NA	NA	NA	NA	NA	no
R_Dean_36	15TB0852	no	no	NA	NA	NA	NA	NA	NA	NA	NA	NA	NA	NA	NA	NA	NA	NA	NA	no	no	NA	NA	NA	NA	NA	no	no	NA	NA	NA	NA	NA	NA	NA	NA	NA	NA	NA	NA	NA	NA	NA	NA	NA	NA	NA	NA	no
R_Dean_37	15TB0962	no	no	NA	NA	NA	NA	NA	NA	NA	NA	NA	NA	NA	NA	NA	NA	NA	NA	no	no	NA	NA	NA	NA	NA	no	no	NA	NA	NA	NA	NA	NA	NA	NA	NA	NA	NA	NA	NA	NA	NA	NA	NA	NA	NA	NA	no
R_Dean_38	16TB0523	no	no	NA	NA	NA	NA	NA	NA	NA	NA	NA	NA	NA	NA	NA	NA	NA	NA	no	no	NA	NA	NA	NA	NA	no	no	NA	NA	NA	NA	NA	NA	NA	NA	NA	NA	NA	NA	NA	NA	NA	NA	NA	NA	NA	NA	no
R_Dean_39	16TB0608	no	no	NA	NA	NA	NA	NA	NA	NA	NA	NA	NA	NA	NA	NA	NA	NA	NA	no	no	NA	NA	NA	NA	NA	no	no	NA	NA	NA	NA	NA	NA	NA	NA	NA	NA	NA	NA	NA	NA	NA	NA	NA	NA	NA	NA	no
R_Dean_41	15TB0716	no	no	NA	NA	NA	NA	NA	NA	NA	NA	NA	NA	NA	NA	NA	NA	NA	NA	no	no	NA	NA	NA	NA	NA	no	no	NA	NA	NA	NA	NA	NA	NA	NA	NA	NA	NA	NA	NA	NA	NA	NA	NA	NA	NA	NA	no
R_Dean_43	15TB0775	no	no	NA	NA	NA	NA	NA	NA	NA	NA	NA	NA	NA	NA	NA	NA	NA	NA	no	no	NA	NA	NA	NA	NA	no	no	NA	NA	NA	NA	NA	NA	NA	NA	NA	NA	NA	NA	NA	NA	NA	NA	NA	NA	NA	NA	no
R_Dean_44	15TB0851	no	no	NA	NA	NA	NA	NA	NA	NA	NA	NA	NA	NA	NA	NA	NA	NA	NA	no	no	NA	NA	NA	NA	NA	no	no	NA	NA	NA	NA	NA	NA	NA	NA	NA	NA	NA	NA	NA	NA	NA	NA	NA	NA	NA	NA	no
R_Dean_45	15TB0806	no	no	NA	NA	NA	NA	NA	NA	NA	NA	NA	NA	NA	NA	NA	NA	NA	NA	no	no	NA	NA	NA	NA	NA	no	no	NA	NA	NA	NA	NA	NA	NA	NA	NA	NA	NA	NA	NA	NA	NA	NA	NA	NA	NA	NA	no
R_Dean_46	16TB0531	partial	no	AAC_6___Ie_APH_2____Ia.3002597.NC_005024.42504_43944.305	100	18.2	no	no	no	no	no	no	no	no	no	no	no	no	no	no	no	NA	NA	NA	NA	NA	no	no	NA	NA	NA	NA	NA	NA	NA	NA	NA	NA	NA	NA	NA	NA	NA	NA	NA	NA	NA	NA	no
R_Dean_48	16TB0625	no	no	NA	NA	NA	NA	NA	NA	NA	NA	NA	NA	NA	NA	NA	NA	NA	NA	no	no	NA	NA	NA	NA	NA	no	no	NA	NA	NA	NA	NA	NA	NA	NA	NA	NA	NA	NA	NA	NA	NA	NA	NA	NA	NA	NA	no
R_Dean_49	15TB0718	no	no	NA	NA	NA	NA	NA	NA	NA	NA	NA	NA	NA	NA	NA	NA	NA	NA	yes	yes	ANT_4___Ib.3003905.NC_013342.1.26737_27499.4615	100	133.8	no	no	no	no	NA	NA	NA	NA	NA	NA	NA	NA	NA	NA	NA	NA	NA	NA	NA	NA	NA	NA	NA	NA	no
R_Dean_5	15TB0839	no	no	NA	NA	NA	NA	NA	NA	NA	NA	NA	NA	NA	NA	NA	NA	NA	NA	no	no	NA	NA	NA	NA	NA	no	no	NA	NA	NA	NA	NA	NA	NA	NA	NA	NA	NA	NA	NA	NA	NA	NA	NA	NA	NA	NA	no
R_Dean_51	15TB0843	no	no	NA	NA	NA	NA	NA	NA	NA	NA	NA	NA	NA	NA	NA	NA	NA	NA	no	no	NA	NA	NA	NA	NA	no	no	NA	NA	NA	NA	NA	NA	NA	NA	NA	NA	NA	NA	NA	NA	NA	NA	NA	NA	NA	NA	no
R_Dean_53	15TB0803	no	no	NA	NA	NA	NA	NA	NA	NA	NA	NA	NA	NA	NA	NA	NA	NA	NA	no	no	NA	NA	NA	NA	NA	no	no	NA	NA	NA	NA	NA	NA	NA	NA	NA	NA	NA	NA	NA	NA	NA	NA	NA	NA	NA	NA	no
R_Dean_54	16TB0541	no	no	NA	NA	NA	NA	NA	NA	NA	NA	NA	NA	NA	NA	NA	NA	NA	NA	no	no	NA	NA	NA	NA	NA	no	no	NA	NA	NA	NA	NA	NA	NA	NA	NA	NA	NA	NA	NA	NA	NA	NA	NA	NA	NA	NA	no
R_Dean_56	16TB0566	no	no	NA	NA	NA	NA	NA	NA	NA	NA	NA	NA	NA	NA	NA	NA	NA	NA	no	no	NA	NA	NA	NA	NA	no	no	NA	NA	NA	NA	NA	NA	NA	NA	NA	NA	NA	NA	NA	NA	NA	NA	NA	NA	NA	NA	no
R_Dean_58	15TB0795	no	no	NA	NA	NA	NA	NA	NA	NA	NA	NA	NA	NA	NA	NA	NA	NA	NA	no	no	NA	NA	NA	NA	NA	no	no	NA	NA	NA	NA	NA	NA	NA	NA	NA	NA	NA	NA	NA	NA	NA	NA	NA	NA	NA	NA	no
R_Dean_59	15TB0829	no	no	NA	NA	NA	NA	NA	NA	NA	NA	NA	NA	NA	NA	NA	NA	NA	NA	no	no	NA	NA	NA	NA	NA	no	no	NA	NA	NA	NA	NA	NA	NA	NA	NA	NA	NA	NA	NA	NA	NA	NA	NA	NA	NA	NA	no
R_Dean_6	15TB0943	no	no	NA	NA	NA	NA	NA	NA	NA	NA	NA	NA	NA	NA	NA	NA	NA	NA	no	no	NA	NA	NA	NA	NA	no	no	NA	NA	NA	NA	NA	NA	NA	NA	NA	NA	NA	NA	NA	NA	NA	NA	NA	NA	NA	NA	no
R_Dean_60	15TB0861	no	no	NA	NA	NA	NA	NA	NA	NA	NA	NA	NA	NA	NA	NA	NA	NA	NA	no	no	NA	NA	NA	NA	NA	no	no	NA	NA	NA	NA	NA	NA	NA	NA	NA	NA	NA	NA	NA	NA	NA	NA	NA	NA	NA	NA	no
R_Dean_64	16TB0633	interrupted	no	AAC_6___Ie_APH_2____Ia.3002597.NC_005024.42504_43944.305	100	75.8	no	no	no	no	no	no	no	no	no	no	no	no	no	no	no	NA	NA	NA	NA	NA	no	no	NA	NA	NA	NA	NA	NA	NA	NA	NA	NA	NA	NA	NA	NA	NA	NA	NA	NA	NA	NA	no
R_Dean_66	15TB0794	no	no	NA	NA	NA	NA	NA	NA	NA	NA	NA	NA	NA	NA	NA	NA	NA	NA	no	no	NA	NA	NA	NA	NA	no	no	NA	NA	NA	NA	NA	NA	NA	NA	NA	NA	NA	NA	NA	NA	NA	NA	NA	NA	NA	NA	no
R_Dean_67	15TB0823	no	no	NA	NA	NA	NA	NA	NA	NA	NA	NA	NA	NA	NA	NA	NA	NA	NA	no	no	NA	NA	NA	NA	NA	no	no	NA	NA	NA	NA	NA	NA	NA	NA	NA	NA	NA	NA	NA	NA	NA	NA	NA	NA	NA	NA	no
R_Dean_68	15TB0864	no	no	NA	NA	NA	NA	NA	NA	NA	NA	NA	NA	NA	NA	NA	NA	NA	NA	no	no	NA	NA	NA	NA	NA	no	no	NA	NA	NA	NA	NA	NA	NA	NA	NA	NA	NA	NA	NA	NA	NA	NA	NA	NA	NA	NA	no
R_Dean_69	15TB0908	no	no	NA	NA	NA	NA	NA	NA	NA	NA	NA	NA	NA	NA	NA	NA	NA	NA	no	no	NA	NA	NA	NA	NA	no	no	NA	NA	NA	NA	NA	NA	NA	NA	NA	NA	NA	NA	NA	NA	NA	NA	NA	NA	NA	NA	no
R_Dean_7	16TB0588	no	no	NA	NA	NA	NA	NA	NA	NA	NA	NA	NA	NA	NA	NA	NA	NA	NA	no	no	NA	NA	NA	NA	NA	no	no	NA	NA	NA	NA	NA	NA	NA	NA	NA	NA	NA	NA	NA	NA	NA	NA	NA	NA	NA	NA	no
R_Dean_70	16TB0546	no	no	NA	NA	NA	NA	NA	NA	NA	NA	NA	NA	NA	NA	NA	NA	NA	NA	no	no	NA	NA	NA	NA	NA	no	no	NA	NA	NA	NA	NA	NA	NA	NA	NA	NA	NA	NA	NA	NA	NA	NA	NA	NA	NA	NA	no
R_Dean_71	15TB0978	no	no	NA	NA	NA	NA	NA	NA	NA	NA	NA	NA	NA	NA	NA	NA	NA	NA	no	no	NA	NA	NA	NA	NA	no	no	NA	NA	NA	NA	NA	NA	NA	NA	NA	NA	NA	NA	NA	NA	NA	NA	NA	NA	NA	NA	no
R_Dean_74	15TB0773	no	no	NA	NA	NA	NA	NA	NA	NA	NA	NA	NA	NA	NA	NA	NA	NA	NA	no	no	NA	NA	NA	NA	NA	no	no	NA	NA	NA	NA	NA	NA	NA	NA	NA	NA	NA	NA	NA	NA	NA	NA	NA	NA	NA	NA	no
R_Dean_75	15TB0886	no	no	NA	NA	NA	NA	NA	NA	NA	NA	NA	NA	NA	NA	NA	NA	NA	NA	no	no	NA	NA	NA	NA	NA	no	no	NA	NA	NA	NA	NA	NA	NA	NA	NA	NA	NA	NA	NA	NA	NA	NA	NA	NA	NA	NA	no
R_Dean_76	15TB0946	no	no	NA	NA	NA	NA	NA	NA	NA	NA	NA	NA	NA	NA	NA	NA	NA	NA	no	no	NA	NA	NA	NA	NA	no	no	NA	NA	NA	NA	NA	NA	NA	NA	NA	NA	NA	NA	NA	NA	NA	NA	NA	NA	NA	NA	no
R_Dean_77	15TB0909	no	no	NA	NA	NA	NA	NA	NA	NA	NA	NA	NA	NA	NA	NA	NA	NA	NA	no	no	NA	NA	NA	NA	NA	no	no	NA	NA	NA	NA	NA	NA	NA	NA	NA	NA	NA	NA	NA	NA	NA	NA	NA	NA	NA	NA	no
R_Dean_8	16TB0614	no	no	NA	NA	NA	NA	NA	NA	NA	NA	NA	NA	NA	NA	NA	NA	NA	NA	no	no	NA	NA	NA	NA	NA	no	no	NA	NA	NA	NA	NA	NA	NA	NA	NA	NA	NA	NA	NA	NA	NA	NA	NA	NA	NA	NA	no
R_Dean_82	15TB0793	no	no	NA	NA	NA	NA	NA	NA	NA	NA	NA	NA	NA	NA	NA	NA	NA	NA	no	no	NA	NA	NA	NA	NA	no	no	NA	NA	NA	NA	NA	NA	NA	NA	NA	NA	NA	NA	NA	NA	NA	NA	NA	NA	NA	NA	no
R_Dean_83	15TB0871	no	no	NA	NA	NA	NA	NA	NA	NA	NA	NA	NA	NA	NA	NA	NA	NA	NA	no	no	NA	NA	NA	NA	NA	no	no	NA	NA	NA	NA	NA	NA	NA	NA	NA	NA	NA	NA	NA	NA	NA	NA	NA	NA	NA	NA	no
R_Dean_84	15TB0950	no	no	NA	NA	NA	NA	NA	NA	NA	NA	NA	NA	NA	NA	NA	NA	NA	NA	no	no	NA	NA	NA	NA	NA	no	no	NA	NA	NA	NA	NA	NA	NA	NA	NA	NA	NA	NA	NA	NA	NA	NA	NA	NA	NA	NA	no
R_Dean_85	15TB0895	no	no	NA	NA	NA	NA	NA	NA	NA	NA	NA	NA	NA	NA	NA	NA	NA	NA	no	no	NA	NA	NA	NA	NA	partial	no	ANT_6__Ia.3002626.NC_023287.1.60996_61860.4748	90.05	38.6	yes	no	no	no	no	no	no	no	no	no	no	yes	no	no	no	no	no	no
R_Dean_86	16TB0580	no	no	NA	NA	NA	NA	NA	NA	NA	NA	NA	NA	NA	NA	NA	NA	NA	NA	no	no	NA	NA	NA	NA	NA	no	no	NA	NA	NA	NA	NA	NA	NA	NA	NA	NA	NA	NA	NA	NA	NA	NA	NA	NA	NA	NA	no
R_Dean_9	15TB0703	no	no	NA	NA	NA	NA	NA	NA	NA	NA	NA	NA	NA	NA	NA	NA	NA	NA	no	no	NA	NA	NA	NA	NA	no	no	NA	NA	NA	NA	NA	NA	NA	NA	NA	NA	NA	NA	NA	NA	NA	NA	NA	NA	NA	NA	no
R_Dean_90	15TB0782	no	no	NA	NA	NA	NA	NA	NA	NA	NA	NA	NA	NA	NA	NA	NA	NA	NA	no	no	NA	NA	NA	NA	NA	no	no	NA	NA	NA	NA	NA	NA	NA	NA	NA	NA	NA	NA	NA	NA	NA	NA	NA	NA	NA	NA	no
R_Dean_91	15TB0828	no	no	NA	NA	NA	NA	NA	NA	NA	NA	NA	NA	NA	NA	NA	NA	NA	NA	no	no	NA	NA	NA	NA	NA	no	no	NA	NA	NA	NA	NA	NA	NA	NA	NA	NA	NA	NA	NA	NA	NA	NA	NA	NA	NA	NA	no
R_Dean_92	15TB0949	interrupted	no	AAC_6___Ie_APH_2____Ia.3002597.NC_005024.42504_43944.305	100	27.7	no	no	no	no	no	no	no	no	no	no	no	no	no	no	no	NA	NA	NA	NA	NA	no	no	NA	NA	NA	NA	NA	NA	NA	NA	NA	NA	NA	NA	NA	NA	NA	NA	NA	NA	NA	NA	no
R_Dean_93	15TB0892	no	no	NA	NA	NA	NA	NA	NA	NA	NA	NA	NA	NA	NA	NA	NA	NA	NA	no	no	NA	NA	NA	NA	NA	no	no	NA	NA	NA	NA	NA	NA	NA	NA	NA	NA	NA	NA	NA	NA	NA	NA	NA	NA	NA	NA	no
R_Dean_94	16TB0587	no	no	NA	NA	NA	NA	NA	NA	NA	NA	NA	NA	NA	NA	NA	NA	NA	NA	no	no	NA	NA	NA	NA	NA	partial	no	ANT_6__Ia.3002626.NC_023287.1.60996_61860.4748	95.8	24.4	yes	no	no	no	no	no	no	no	yes	no	no	no	no	no	no	no	no	no
R_Dean_95	16TB0628	no	no	NA	NA	NA	NA	NA	NA	NA	NA	NA	NA	NA	NA	NA	NA	NA	NA	no	no	NA	NA	NA	NA	NA	no	no	NA	NA	NA	NA	NA	NA	NA	NA	NA	NA	NA	NA	NA	NA	NA	NA	NA	NA	NA	NA	no
R14014CNEG1A_S28	15TB0712	no	no	NA	NA	NA	NA	NA	NA	NA	NA	NA	NA	NA	NA	NA	NA	NA	NA	no	no	NA	NA	NA	NA	NA	no	no	NA	NA	NA	NA	NA	NA	NA	NA	NA	NA	NA	NA	NA	NA	NA	NA	NA	NA	NA	NA	no
R14014CNEG1B_S16	15TB0749	no	no	NA	NA	NA	NA	NA	NA	NA	NA	NA	NA	NA	NA	NA	NA	NA	NA	no	no	NA	NA	NA	NA	NA	no	no	NA	NA	NA	NA	NA	NA	NA	NA	NA	NA	NA	NA	NA	NA	NA	NA	NA	NA	NA	NA	no
R26951_S5	15TB0721	no	no	NA	NA	NA	NA	NA	NA	NA	NA	NA	NA	NA	NA	NA	NA	NA	NA	no	no	NA	NA	NA	NA	NA	no	no	NA	NA	NA	NA	NA	NA	NA	NA	NA	NA	NA	NA	NA	NA	NA	NA	NA	NA	NA	NA	no
R34108_S40	15TB0729	no	no	NA	NA	NA	NA	NA	NA	NA	NA	NA	NA	NA	NA	NA	NA	NA	NA	no	no	NA	NA	NA	NA	NA	no	no	NA	NA	NA	NA	NA	NA	NA	NA	NA	NA	NA	NA	NA	NA	NA	NA	NA	NA	NA	NA	no
R34109_S32	15TB0730	no	no	NA	NA	NA	NA	NA	NA	NA	NA	NA	NA	NA	NA	NA	NA	NA	NA	no	no	NA	NA	NA	NA	NA	no	no	NA	NA	NA	NA	NA	NA	NA	NA	NA	NA	NA	NA	NA	NA	NA	NA	NA	NA	NA	NA	no
R34110_S35	15TB0731	no	no	NA	NA	NA	NA	NA	NA	NA	NA	NA	NA	NA	NA	NA	NA	NA	NA	no	no	NA	NA	NA	NA	NA	no	no	NA	NA	NA	NA	NA	NA	NA	NA	NA	NA	NA	NA	NA	NA	NA	NA	NA	NA	NA	NA	no
R360741_S30	15TB0921	partial	no	AAC_6___Ie_APH_2____Ia.3002597.NC_005024.42504_43944.305	99.72	7.5	yes	no	no	no	no	no	no	yes	no	no	no	no	no	no	no	NA	NA	NA	NA	NA	no	no	NA	NA	NA	NA	NA	NA	NA	NA	NA	NA	NA	NA	NA	NA	NA	NA	NA	NA	NA	NA	no
R360742B_S45	15TB0780	yes	yes	AAC_6___Ie_APH_2____Ia.3002597.NC_005024.42504_43944.305	100	64.2	no	no	no	no	no	no	no	no	no	no	no	no	no	no	no	NA	NA	NA	NA	NA	no	no	NA	NA	NA	NA	NA	NA	NA	NA	NA	NA	NA	NA	NA	NA	NA	NA	NA	NA	NA	NA	no
R360752_S36	15TB0738	yes	yes	AAC_6___Ie_APH_2____Ia.3002597.NC_005024.42504_43944.305	99.93	12.8	no	no	no	no	no	no	no	no	no	no	no	no	no	yes	yes	ANT_4___Ib.3003905.NC_013342.1.26737_27499.4615	100	36	no	no	no	no	NA	NA	NA	NA	NA	NA	NA	NA	NA	NA	NA	NA	NA	NA	NA	NA	NA	NA	NA	NA	no
R45579_S26	15TB0745	no	no	NA	NA	NA	NA	NA	NA	NA	NA	NA	NA	NA	NA	NA	NA	NA	NA	no	no	NA	NA	NA	NA	NA	no	no	NA	NA	NA	NA	NA	NA	NA	NA	NA	NA	NA	NA	NA	NA	NA	NA	NA	NA	NA	NA	no
RHL2_S43	15TB0804	no	no	NA	NA	NA	NA	NA	NA	NA	NA	NA	NA	NA	NA	NA	NA	NA	NA	no	no	NA	NA	NA	NA	NA	no	no	NA	NA	NA	NA	NA	NA	NA	NA	NA	NA	NA	NA	NA	NA	NA	NA	NA	NA	NA	NA	no
YEAC1_S48	15TB0797	no	no	NA	NA	NA	NA	NA	NA	NA	NA	NA	NA	NA	NA	NA	NA	NA	NA	no	no	NA	NA	NA	NA	NA	no	no	NA	NA	NA	NA	NA	NA	NA	NA	NA	NA	NA	NA	NA	NA	NA	NA	NA	NA	NA	NA	no
YEAC2_S44	15TB0798	no	no	NA	NA	NA	NA	NA	NA	NA	NA	NA	NA	NA	NA	NA	NA	NA	NA	no	no	NA	NA	NA	NA	NA	no	no	NA	NA	NA	NA	NA	NA	NA	NA	NA	NA	NA	NA	NA	NA	NA	NA	NA	NA	NA	NA	no
[truncated: 5,000 more columns]
